# Supplementary material for: Emergence of periodic circumferential actin cables from the anisotropic fusion of actin nanoclusters during tubulogenesis
Source: Nat Commun. 2024 Jan 24;15:464. doi: 10.1038/s41467-023-44684-z (PMC10808230; doi:10.1038/s41467-023-44684-z)
Supplement: Supplementary file 4 — Supplementary Data 1 [file 41467_2023_44684_MOESM4_ESM.xlsx]

## Sheet: Supplementary Data1
Supplementary Data1. List of RNAi strains for the 1st screen (crossed with btl-Gal4)
	(n.d.: not determined, colored in red: smaller than 70 at day 8)
BDSC#	gene	Lethal stage	Number of pupae				Notes
			day 5	day6	day 7	day 8
38282	Abp1		0	38	124	124
34874	Actn		0	22	95	124
26737	Actn3		0	44	128	128
38272	AnxB10		0	38	121	121
41880	AnxB10		0	4	69	141
38311	AnxB11		0	13	105	124
38523	AnxB9		0	52	124	124
58111	AnxB9		0	29	95	100
31246	Arpc1	Pupa (semi)	0	37	102	112
28011	Arpc2		0	2	63	103
27044	Arpc3A	Pupa	0	10	41	117
27528	Arpc3B	Pupa	0	15	79	124
41888	Arpc4	Early pupa	3	36	84	146
28372	bif		0	9	98	96
67354	bnk		0	37	111	119
31545	bt		0	9	92	100
31546	bt		0	18	112	121
38288	by		0	29	92	100
33010	capt	Pupa	0	15	98	106
32922	capu		0	25	116	116
65245	CG14964		0	17	110	110
38538	CG15097		0	41	95	100
62361	CG1674		0	31	95	124
64966	CG32264		0	32	100	100
58278	CG34417		0	37	99	100
65945	CG3630	Larva	0	0	0	0
64017	CG5023		0	22	116	116
61859	CG5921		0	21	94	100
38226	CG6873		0	40	117	117
33877	CG8397		0	22	87	141
57230	CG8726		0	13	96	100
38946	CG9426		0	12	91	100
62377	Chd64	Larva	0	21	95	99	Gentotyped after hatch
34523	chic	Larva	0	1	6	21
28003	cib	Pupa	0	2	60	114
41690	ck		0	32	95	100
31265	CLIP-190		0	23	91	100
28933	cora	Larva	0	22	60	69
40841	coro	Early pupa	0	3	46	128
65933	coro		0	44	98	99
41952	cpb		0	18	86	106
50954	cpb	Larva (semi)	0	2	14	19
33754	d		0	6	91	134
39058	DAAM	Larva	0	0	0	n.d.
38940	dbo		0	50	83	84
33424	dia	Larva	0	0	0	n.d.
28541	dia	Pupa (semi)	51	104	109	n.d.
55740	didum		0	5	70	97
32860	dome		0	8	72	130
34618	dome		0	26	105	137
31553	Dys		0	20	81	93
42939	Ehbp1	Pupa	0	27	120	120
64488	Ehbp1	Pupa	0	13	75	121
39034	ena		0	29	110	110
41687	f		1	44	76	170
51391	Fhos		1	18	85	132
32936	Fim		3	30	74	81
33977	Fim		6	46	127	127
27566	fliI	Pupa (semi)	0	12	109	109
31145	flr		0	12	108	139
32398	form3	Larva	0	26	79	81	Genotyped after hatch
32447	Frl		0	6	97	167
41704	Gel		0	4	87	157
51452	GMF		0	14	93	88
32504	Hip1		1	19	89	117
38377	Hip1		0	44	44	128
44029	Hsp23		0	9	76	159
28064	jar	Pupa (semi)	0	1	50	155
39070	jbug		0	4	77	130
32923	jub	Larva	0	0	0	0
41938	jub		0	2	70	107
40932	Keap1	Larva	0	37	86	86	Genotyped after hatch
57801	Keap1		0	29	100	167
55612	kel		0	43	105	145
38352	KLHL18		0	18	90	136
33933	kst		0	6	73	129
26305	Lasp		0	59	111	165
34958	Mer		2	15	77	142
35729	Mhc		0	33	168	168
62973	Mhcl		0	11	56	110
31148	Mical		0	23	95	158
28595	MICAL-like		0	57	132	149
38246	mim		0	37	103	152
32356	mira		0	39	135	137
31872	Moe	Pupa	16	115	118	n.d.
33936	Moe		32	118	129	n.d.
34963	Mp20		0	2	80	168
32377	Msp300	Pupa (semi)	0	1	44	72
32848	Msp300	Pupa (semi)	0	34	131	149
34862	mwh		0	23	109	145
41691	Myo10A		22	86	101	n.d.
41717	Myo28B1		0	28	106	160
41905	nullo	Larva (semi)	1	30	34	34
42831	parvin		0	46	120	122
65157	pnut	Pupa	0	38	83	84
41705	pod1	Larva (semi)	0	28	31	31
33643	Pten		0	21	109	171
32999	rhea	Early pupa	0	15	91	115
31547	sals		0	34	98	152
31548	sals	Pupa	0	7	56	88
36121	SCAR		0	25	122	129
53358	scra	Pupa	0	27	78	135
36921	shi	Larva	0	0	1	2
64041	shot	Larva	0	2	33	39
40942	Shroom		0	5	74	162
31538	sls		0	18	83	142
31539	sls		0	26	103	126
42615	sn		0	12	66	66
57805	sn		0	25	121	138
61283	spir		0	37	115	123
65164	Sry-ﾎｱ		0	25	106	114
38948	ssh	Larva	0	0	0	0
37523	Strn-Mlck		0	14	96	117
55873	strn-Mlck		0	14	71	143
34016	Svil		0	39	104	138
41696	svil		2	36	79	170
38232	Tm1		0	6	104	160
77376	Tm1		0	3	48	129
41695	Tm2		0	17	107	128
41718	tmod		0	7	63	141
65055	tsr	Larva	0	0	0	0
57375	twf	Larva	0	0	0	0
41959	Vinc		0	4	75	167
38271	Vps16A		0	25	128	163
36704	Vrp1		0	36	88	94
25955	WASp	Pupa	0	14	114	138
51802	WASp	Larva	1	52	98	101	Genotyped after hatch
31893	wupA	Larva	0	0	0	0
58198	Zasp52	Larva	0	0	0	0
36727	zip	Larva (semi)	0	6	27	n.d.
38259	zip	Larva	31	11	118	n.d.	Genotyped after hatch, R189
34039	zormin		3	39	123	138
33430	alpha-Cat	Larva	16	96	112	n.d.
38987	alpha-Cat	Pupa	7	91	102	n.d.
31217	alpha-Catr		0	10	88	141
56932	alpha-Spec	Larva	0	0	0	0
38533	beta-Spec		0	18	119	135
38283	hts		0	34	116	151
27709	Septin1		0	18	94	162
28004	Septin2	Larva	0	0	0	0
31216	Septin5		0	11	106	150
31119	Septin4		0	2	71	168
36303	attP2		0	21	80	121	control
36304	attP40		0	35	97	120	control
	attP2		0	26	85	100	control
	attP40		0	25	107	115	control
	attP2		0	49	100	130	control
	attP40		0	1	71	134	control
	attP2		0	26	112	128	control
