# Supplementary material for: Emergence of periodic circumferential actin cables from the anisotropic fusion of actin nanoclusters during tubulogenesis
Source: Nat Commun. 2024 Jan 24;15:464. doi: 10.1038/s41467-023-44684-z (PMC10808230; doi:10.1038/s41467-023-44684-z)
Supplement: Supplementary file 5 — Supplementary Data 2 [file 41467_2023_44684_MOESM5_ESM.xlsx]

## Sheet: SupplemetaryData1
SupplementaryData2. List of protein complexes identified in the protein network constructed by MIST
Complex ID	Complex Name	Entrez GeneID ID	Gene In Search Results			Prominent Complex Name	Number of included genes
FC1036	CDC5L	41840	Hsc70-4			myofibril assembly	27
FC1036	CDC5L	39542	Hsc70-1			protein folding	30
FC1047	myofibril assembly	37297	Mpcp1
FC1047	myofibril assembly	34017	CG5177
FC1047	myofibril assembly	32314	up
FC1047	myofibril assembly	33824	Gpdh1
FC1047	myofibril assembly	43587	Mlc2
FC1047	myofibril assembly	42832	Gdh
FC1047	myofibril assembly	38612	Cyt-c1
FC1047	myofibril assembly	39002	Prm
FC1047	myofibril assembly	3771877	Adh
FC1047	myofibril assembly	35498	TpnC4
FC1047	myofibril assembly	39899	Nc73EF
FC1047	myofibril assembly	41824	Mf
FC1047	myofibril assembly	35473	TpnC41C
FC1047	myofibril assembly	36927	GstS1
FC1047	myofibril assembly	39041	Argk
FC1047	myofibril assembly	40444	Act79B
FC1047	myofibril assembly	43323	Mlc1
FC1047	myofibril assembly	32794	wupA
FC1047	myofibril assembly	44149	mAcon1
FC1047	myofibril assembly	41853	Tm2
FC1047	myofibril assembly	31166	Actn
FC1047	myofibril assembly	35007	Mhc
FC1047	myofibril assembly	41885	Act88F
FC1047	myofibril assembly	44228	ND-PDSW
FC1047	myofibril assembly	3355102	Scp1
FC1047	myofibril assembly	31579	kdn
FC1047	myofibril assembly	40185	fln
FC1058	CDC2-PCNA-CCNB1-GADD45G complex	37618	CycB
FC1058	CDC2-PCNA-CCNB1-GADD45G complex	37290	PCNA
FC1067	RSCa	42852	Hsp68
FC1067	RSCa	39542	Hsc70-1
FC1067	RSCa	41840	Hsc70-4
FC1069	TNF-alpha/NF-kappa B signaling complex (CHUK, KPNA3, NFKB2, NFKBIB, REL, IKBKG, NFKB1, NFKBIE, RELB, NFKBIA, RELA, TNIP2)	37967	key
FC1069	TNF-alpha/NF-kappa B signaling complex (CHUK, KPNA3, NFKB2, NFKBIB, REL, IKBKG, NFKB1, NFKBIE, RELB, NFKBIA, RELA, TNIP2)	41087	Rel
FC1069	TNF-alpha/NF-kappa B signaling complex (CHUK, KPNA3, NFKB2, NFKBIB, REL, IKBKG, NFKB1, NFKBIE, RELB, NFKBIA, RELA, TNIP2)	44432	IKKbeta
FC1079	TLE1 corepressor complex (MASH1 promoter-corepressor complex)	39557	Hsc70Cb
FC1079	TLE1 corepressor complex (MASH1 promoter-corepressor complex)	43560	Nlp
FC1118	regulation of transcription, DNA-dependent	41885	Act88F
FC1118	regulation of transcription, DNA-dependent	48632	Act87E
FC1118	regulation of transcription, DNA-dependent	40444	Act79B
FC1128	Mi2/NuRD-BCL6-MTA3 complex	36825	CG4282
FC1128	Mi2/NuRD-BCL6-MTA3 complex	40170	Mi-2
FC1138	NUMAC	48632	Act87E
FC1138	NUMAC	41885	Act88F
FC1138	NUMAC	40444	Act79B
FC1154	mRNA cleavage and polyadenylation specificity factor complex	32973	Ssu72
FC1154	mRNA cleavage and polyadenylation specificity factor complex	44289	flw
FC1157	APC-IQGAP1-CLIP-170 complex	44642	Apc
FC1157	APC-IQGAP1-CLIP-170 complex	42871	Apc2
FC1158	G2/M transition of mitotic cell cycle	37618	CycB
FC1158	G2/M transition of mitotic cell cycle	42453	Cdk2
FC118	eEF1	34363	eEF1delta
FC118	eEF1	44791	eEF1gamma
FC1183	Guanine nucleotide biosynthesis, IMP => GDP/dGDP,GTP/dGTP	39213	CG11811
FC1183	Guanine nucleotide biosynthesis, IMP => GDP/dGDP,GTP/dGTP	43739	awd
FC1184	Htz1 coms	41885	Act88F
FC1184	Htz1 coms	48632	Act87E
FC1184	Htz1 coms	40444	Act79B
FC1196	Cell cycle kinase complex CDK2	42453	Cdk2
FC1196	Cell cycle kinase complex CDK2	37290	PCNA
FC1251	putative complex without known function	35418	Df31
FC1251	putative complex without known function	35422	eEF2
FC1251	putative complex without known function	43560	Nlp
FC1251	putative complex without known function	37214	Fkbp12
FC1261	c-Myc	48632	Act87E
FC1261	c-Myc	41885	Act88F
FC1261	c-Myc	40444	Act79B
FC1275	EGF-Core	38146	Rac1
FC1275	EGF-Core	37455	Egfr
FC1275	EGF-Core	41140	Ras85D
FC1275	EGF-Core	39659	Tak1
FC1275	EGF-Core	31248	sgg
FC1280	protein folding	39505	flr
FC1280	protein folding	33019	AnxB10
FC1280	protein folding	38145	scf
FC1280	protein folding	37846	eEF5
FC1280	protein folding	39304	CG6084
FC1280	protein folding	39557	Hsc70Cb
FC1280	protein folding	33202	Stip1
FC1280	protein folding	37290	PCNA
FC1280	protein folding	31185	Pgd
FC1280	protein folding	35584	Eb1
FC1280	protein folding	31816	Moe
FC1280	protein folding	39424	CG10638
FC1280	protein folding	41392	Jupiter
FC1280	protein folding	32789	scu
FC1280	protein folding	41341	Tctp
FC1280	protein folding	34170	Akap200
FC1280	protein folding	41166	Calr
FC1280	protein folding	41027	CG8036
FC1280	protein folding	33834	chic
FC1280	protein folding	33351	Eno
FC1280	protein folding	38413	PHGPx
FC1280	protein folding	39476	CG11267
FC1280	protein folding	37591	CG2852
FC1280	protein folding	33471	CG2862
FC1280	protein folding	32721	Fim
FC1280	protein folding	41403	CG14715
FC1280	protein folding	3772232	fabp
FC1280	protein folding	34315	CG4598
FC1280	protein folding	38972	GstO3
FC1280	protein folding	37481	HmgD
FC1281	F-type ATPase, eukaryotes	42759	ATPsynCF6
FC1281	F-type ATPase, eukaryotes	39143	ATPsynB
FC1281	F-type ATPase, eukaryotes	43829	ATPsynbeta
FC1281	F-type ATPase, eukaryotes	41845	ATPsynO
FC1281	F-type ATPase, eukaryotes	37931	ATPsynF
FC1289	H2AX complex II	41166	Calr
FC1289	H2AX complex II	43560	Nlp
FC1312	NUMAC complex (nucleosomal methylation activator complex)	48632	Act87E
FC1312	NUMAC complex (nucleosomal methylation activator complex)	41885	Act88F
FC1312	NUMAC complex (nucleosomal methylation activator complex)	40444	Act79B
FC1314	Kinase maturation complex 1	38389	Hsp83
FC1314	Kinase maturation complex 1	42186	14-3-3epsilon
FC1314	Kinase maturation complex 1	39557	Hsc70Cb
FC132	Spliceosome, 35S U5-snRNP	41840	Hsc70-4
FC132	Spliceosome, 35S U5-snRNP	39542	Hsc70-1
FC132	Spliceosome, 35S U5-snRNP	42852	Hsp68
FC1321	EB1-APC-mDia2 complex	42871	Apc2
FC1321	EB1-APC-mDia2 complex	35584	Eb1
FC1321	EB1-APC-mDia2 complex	44642	Apc
FC1321	EB1-APC-mDia2 complex	35340	dia
FC1342	putative complex without known function	38820	Sh3beta
FC1342	putative complex without known function	35198	CG17568
FC1358	ATP synthesis coupled proton transport	33721	Rtnl1
FC1358	ATP synthesis coupled proton transport	39143	ATPsynB
FC1358	ATP synthesis coupled proton transport	41845	ATPsynO
FC1358	ATP synthesis coupled proton transport	37931	ATPsynF
FC1395	BCOR complex	41840	Hsc70-4
FC1395	BCOR complex	39542	Hsc70-1
FC1420	Gluconeogenesis, oxaloacetate => fructose-6P	43183	Ald1
FC1420	Gluconeogenesis, oxaloacetate => fructose-6P	43447	Pglym78
FC1420	Gluconeogenesis, oxaloacetate => fructose-6P	33351	Eno
FC1424	HCF-1 complex	38389	Hsp83
FC1424	HCF-1 complex	41840	Hsc70-4
FC1424	HCF-1 complex	39542	Hsc70-1
FC1424	HCF-1 complex	39557	Hsc70Cb
FC143	nuclear mRNA splicing, via spliceosome	33513	CG3542
FC143	nuclear mRNA splicing, via spliceosome	33645	Dim1
FC1437	endocytosis	32721	Fim
FC1437	endocytosis	48632	Act87E
FC1437	endocytosis	40444	Act79B
FC1437	endocytosis	41885	Act88F
FC1437	endocytosis	39864	Lasp
FC1437	endocytosis	43323	Mlc1
FC1437	endocytosis	36329	Cam
FC1442	PALS1-PATJ-CRB3-PAR3-PAR6-aPKC-14-3-3 zeta complex	42186	14-3-3epsilon
FC1442	PALS1-PATJ-CRB3-PAR3-PAR6-aPKC-14-3-3 zeta complex	32703	baz
FC1447	SRC-3 complex	37967	key
FC1447	SRC-3 complex	44432	IKKbeta
FC148	Cofilin-actin-CAP1 complex	37841	tsr
FC148	Cofilin-actin-CAP1 complex	48632	Act87E
FC148	Cofilin-actin-CAP1 complex	45233	capt
FC148	Cofilin-actin-CAP1 complex	40444	Act79B
FC148	Cofilin-actin-CAP1 complex	41885	Act88F
FC1513	H2AX complex I	43560	Nlp
FC1513	H2AX complex I	41166	Calr
FC1524	Citrate cycle, second carbon oxidation, 2-oxoglutarate => oxaloacetate	39899	Nc73EF
FC1524	Citrate cycle, second carbon oxidation, 2-oxoglutarate => oxaloacetate	42185	Mdh2
FC1528	Fl-BAF57	48632	Act87E
FC1528	Fl-BAF57	41885	Act88F
FC1528	Fl-BAF57	40444	Act79B
FC1532	APC-DLG4 complex	32083	dlg1
FC1532	APC-DLG4 complex	44642	Apc
FC1532	APC-DLG4 complex	42871	Apc2
FC1545	Alpha-dystrobrevin-ZO-1-actin complex	41885	Act88F
FC1545	Alpha-dystrobrevin-ZO-1-actin complex	40444	Act79B
FC1545	Alpha-dystrobrevin-ZO-1-actin complex	48632	Act87E
FC1559	Emerin regulatory complex	48632	Act87E
FC1559	Emerin regulatory complex	40444	Act79B
FC1559	Emerin regulatory complex	41885	Act88F
FC1561	IKBKB-CDC37-KIAA1967-HSP90AB1-HSP90AA1 complex	38389	Hsp83
FC1561	IKBKB-CDC37-KIAA1967-HSP90AB1-HSP90AA1 complex	44432	IKKbeta
FC1572	myosin complex	35007	Mhc
FC1572	myosin complex	43323	Mlc1
FC1572	myosin complex	2768680	Myo95E
FC1572	myosin complex	39002	Prm
FC1572	myosin complex	43587	Mlc2
FC1576	WIP-WASp-actin-myosin-IIa complex	48632	Act87E
FC1576	WIP-WASp-actin-myosin-IIa complex	35007	Mhc
FC1576	WIP-WASp-actin-myosin-IIa complex	43323	Mlc1
FC1579	regulation of protein kinase activity	40170	Mi-2
FC1579	regulation of protein kinase activity	37481	HmgD
FC1605	PALS1-Par3-aPKC-14-3-3 zeta complex	42186	14-3-3epsilon
FC1605	PALS1-Par3-aPKC-14-3-3 zeta complex	32703	baz
FC1624	small molecule metabolic process	42185	Mdh2
FC1624	small molecule metabolic process	43829	ATPsynbeta
FC1645	Prolyl 4-hydroxylase (alpha(I)-type)	39651	Pdi
FC1645	Prolyl 4-hydroxylase (alpha(I)-type)	36270	ERp60
FC1658	Spliceosome, Prp19/CDC5L complex	39542	Hsc70-1
FC1658	Spliceosome, Prp19/CDC5L complex	42852	Hsp68
FC1658	Spliceosome, Prp19/CDC5L complex	41840	Hsc70-4
FC167	Citrate cycle, first carbon oxidation, oxaloacetate => 2-oxoglutarate	31579	kdn
FC167	Citrate cycle, first carbon oxidation, oxaloacetate => 2-oxoglutarate	44149	mAcon1
FC1692	PYR complex	48632	Act87E
FC1692	PYR complex	41885	Act88F
FC1692	PYR complex	40170	Mi-2
FC1692	PYR complex	40444	Act79B
FC17	SCRIB-APC complex	44448	scrib
FC17	SCRIB-APC complex	42871	Apc2
FC17	SCRIB-APC complex	44642	Apc
FC170	NuA4	41885	Act88F
FC170	NuA4	48632	Act87E
FC170	NuA4	40444	Act79B
FC1716	Profilin 2 complex	48632	Act87E
FC1716	Profilin 2 complex	41885	Act88F
FC1716	Profilin 2 complex	41840	Hsc70-4
FC1716	Profilin 2 complex	39542	Hsc70-1
FC1716	Profilin 2 complex	40444	Act79B
FC1716	Profilin 2 complex	43916	Rok
FC1724	TRIKA2 protein kinase complex (TAK1, TAB1, TAB2)	37216	Tab2
FC1724	TRIKA2 protein kinase complex (TAK1, TAB1, TAB2)	39659	Tak1
FC1741	2A-DUB	41840	Hsc70-4
FC1741	2A-DUB	39542	Hsc70-1
FC1741	2A-DUB	42852	Hsp68
FC1746	DPF3	48632	Act87E
FC1746	DPF3	41885	Act88F
FC1746	DPF3	40444	Act79B
FC175	CS-MAP3K7IP1-MAP3K7IP2 complex	37216	Tab2
FC175	CS-MAP3K7IP1-MAP3K7IP2 complex	31579	kdn
FC1752	TLE1 corepressor complex (MASH1 promoter-corepressor complex)	48632	Act87E
FC1752	TLE1 corepressor complex (MASH1 promoter-corepressor complex)	41885	Act88F
FC1752	TLE1 corepressor complex (MASH1 promoter-corepressor complex)	35007	Mhc
FC1752	TLE1 corepressor complex (MASH1 promoter-corepressor complex)	40444	Act79B
FC1752	TLE1 corepressor complex (MASH1 promoter-corepressor complex)	43560	Nlp
FC1752	TLE1 corepressor complex (MASH1 promoter-corepressor complex)	39557	Hsc70Cb
FC1767	DNAJB2-HSPA8-PSMA3 complex	39542	Hsc70-1
FC1767	DNAJB2-HSPA8-PSMA3 complex	41840	Hsc70-4
FC1773	Nogo-potassium channel complex	33721	Rtnl1
FC1773	Nogo-potassium channel complex	39387	Nrx-IV
FC1774	CHUK-ERC1-IKBKB-IKBKG	37967	key
FC1774	CHUK-ERC1-IKBKB-IKBKG	44432	IKKbeta
FC1786	muscle myosin complex	43323	Mlc1
FC1786	muscle myosin complex	35007	Mhc
FC1786	muscle myosin complex	43587	Mlc2
FC1789	F0/F1 ATP synthase (complex V)	39143	ATPsynB
FC1789	F0/F1 ATP synthase (complex V)	41845	ATPsynO
FC1789	F0/F1 ATP synthase (complex V)	43829	ATPsynbeta
FC1821	Nop56p-associated pre-rRNA complex	43741	CG1910
FC1821	Nop56p-associated pre-rRNA complex	48632	Act87E
FC1821	Nop56p-associated pre-rRNA complex	43560	Nlp
FC1821	Nop56p-associated pre-rRNA complex	41811	RpL10Aa
FC1821	Nop56p-associated pre-rRNA complex	40444	Act79B
FC1821	Nop56p-associated pre-rRNA complex	35422	eEF2
FC1897	IKBKG-CHUK complex	37967	key
FC1897	IKBKG-CHUK complex	44432	IKKbeta
FC1909	ecdysone receptor holocomplex	35540	EcR
FC1909	ecdysone receptor holocomplex	31165	usp
FC191	subapical complex	32703	baz
FC191	subapical complex	31816	Moe
FC191	subapical complex	31293	N
FC1911	KCNQ1 macromolecular complex	44289	flw
FC1911	KCNQ1 macromolecular complex	40305	Pka-R1
FC1913	Cdc28p/Clb2p complex	37618	CycB
FC1913	Cdc28p/Clb2p complex	42453	Cdk2
FC1984	Emerin complex 25	42186	14-3-3epsilon
FC1984	Emerin complex 25	41885	Act88F
FC1984	Emerin complex 25	48632	Act87E
FC1984	Emerin complex 25	40444	Act79B
FC1990	Nuclear pore complex	33981	smt3
FC1990	Nuclear pore complex	37467	Rae1
FC2002	N-NOS-CHIP-HSP70-1 complex	42852	Hsp68
FC2002	N-NOS-CHIP-HSP70-1 complex	41840	Hsc70-4
FC2002	N-NOS-CHIP-HSP70-1 complex	39542	Hsc70-1
FC2011	Wingless pathway	44642	Apc
FC2011	Wingless pathway	31248	sgg
FC2011	Wingless pathway	32078	dsh
FC2011	Wingless pathway	42871	Apc2
FC2032	mitotic spindle organization	39424	CG10638
FC2032	mitotic spindle organization	39304	CG6084
FC2034	Glyoxylate cycle	31579	kdn
FC2034	Glyoxylate cycle	44149	mAcon1
FC2034	Glyoxylate cycle	42185	Mdh2
FC2049	TNF-alpha/NF-kappa B signaling complex 5	41087	Rel
FC2049	TNF-alpha/NF-kappa B signaling complex 5	37967	key
FC2049	TNF-alpha/NF-kappa B signaling complex 5	44432	IKKbeta
FC2081	LSD1 complex	41840	Hsc70-4
FC2081	LSD1 complex	39542	Hsc70-1
FC2081	LSD1 complex	42852	Hsp68
FC2083	Fl-BAF45	48632	Act87E
FC2083	Fl-BAF45	41885	Act88F
FC2083	Fl-BAF45	40444	Act79B
FC2099	Imd pathway	41087	Rel
FC2099	Imd pathway	32534	PGRP-LE
FC2099	Imd pathway	37967	key
FC2099	Imd pathway	42594	Fadd
FC2099	Imd pathway	37216	Tab2
FC2099	Imd pathway	44432	IKKbeta
FC2099	Imd pathway	39659	Tak1
FC2099	Imd pathway	44339	imd
FC2099	Imd pathway	36748	Diap2
FC2099	Imd pathway	39063	PGRP-LC
FC2101	Metallothionein-3 complex	38389	Hsp83
FC2101	Metallothionein-3 complex	48632	Act87E
FC2101	Metallothionein-3 complex	41885	Act88F
FC2101	Metallothionein-3 complex	41840	Hsc70-4
FC2101	Metallothionein-3 complex	39542	Hsc70-1
FC2101	Metallothionein-3 complex	42852	Hsp68
FC2101	Metallothionein-3 complex	39041	Argk
FC2101	Metallothionein-3 complex	40444	Act79B
FC2122	NOTCH-Ncore	32078	dsh
FC2122	NOTCH-Ncore	34772	kuz
FC213	Mt3-Hsp84-Ck complex	39041	Argk
FC213	Mt3-Hsp84-Ck complex	38389	Hsp83
FC2152	Emerin-actin-NMI-(alphaII)spectrin complex	41885	Act88F
FC2152	Emerin-actin-NMI-(alphaII)spectrin complex	40444	Act79B
FC2152	Emerin-actin-NMI-(alphaII)spectrin complex	48632	Act87E
FC2153	Reductive pentose phosphate cycle, glyceraldehyde-3P => RuBP	41027	CG8036
FC2153	Reductive pentose phosphate cycle, glyceraldehyde-3P => RuBP	43183	Ald1
FC217	LARC complex (LCR-associated remodeling complex)	48632	Act87E
FC217	LARC complex (LCR-associated remodeling complex)	40170	Mi-2
FC217	LARC complex (LCR-associated remodeling complex)	40444	Act79B
FC217	LARC complex (LCR-associated remodeling complex)	41885	Act88F
FC2172	mitochondrion transport along microtubule	43323	Mlc1
FC2172	mitochondrion transport along microtubule	35007	Mhc
FC2174	heat shock-mediated polytene chromosome puffing	41840	Hsc70-4
FC2174	heat shock-mediated polytene chromosome puffing	42852	Hsp68
FC2174	heat shock-mediated polytene chromosome puffing	39542	Hsc70-1
FC2190	IkappaB kinase complex	44432	IKKbeta
FC2190	IkappaB kinase complex	37967	key
FC2218	putative complex without known function	33111	dod
FC2218	putative complex without known function	41551	Snx3
FC2226	emerin	40444	Act79B
FC2226	emerin	35007	Mhc
FC2226	emerin	41885	Act88F
FC2226	emerin	48632	Act87E
FC2232	emerin C52	42186	14-3-3epsilon
FC2232	emerin C52	39041	Argk
FC2239	Ribosome, cytoplasmic	42761	RpS3
FC2239	Ribosome, cytoplasmic	41811	RpL10Aa
FC2250	RNA-induced silencing complex, RISC	34751	loqs
FC2250	RNA-induced silencing complex, RISC	38389	Hsp83
FC2276	SCRIB-VANGL2 complex	44448	scrib
FC2276	SCRIB-VANGL2 complex	35922	Vang
FC2280	HCF-1N	38389	Hsp83
FC2280	HCF-1N	41840	Hsc70-4
FC2280	HCF-1N	39557	Hsc70Cb
FC2280	HCF-1N	39542	Hsc70-1
FC2290	CHUK-NFKB2-REL-IKBKG-SPAG9-NFKB1-NFKBIE-COPB2-TNIP1-NFKBIA-RELA-TNIP2 complex	37967	key
FC2290	CHUK-NFKB2-REL-IKBKG-SPAG9-NFKB1-NFKBIE-COPB2-TNIP1-NFKBIA-RELA-TNIP2 complex	44432	IKKbeta
FC2290	CHUK-NFKB2-REL-IKBKG-SPAG9-NFKB1-NFKBIE-COPB2-TNIP1-NFKBIA-RELA-TNIP2 complex	41087	Rel
FC2299	TNF-alpha/NF-kappa B signaling complex 10	38389	Hsp83
FC2299	TNF-alpha/NF-kappa B signaling complex 10	44432	IKKbeta
FC2299	TNF-alpha/NF-kappa B signaling complex 10	37967	key
FC2311	TNF-alpha/Nf-kappa B signaling complex (RPL6, RPL30, RPS13, CHUK, DDX3X, NFKB2, NFKBIB, REL, IKBKG, NFKB1, MAP3K8, RELB, GLG1, NFKBIA, RELA, TNIP2, GTF2I)	44432	IKKbeta
FC2311	TNF-alpha/Nf-kappa B signaling complex (RPL6, RPL30, RPS13, CHUK, DDX3X, NFKB2, NFKBIB, REL, IKBKG, NFKB1, MAP3K8, RELB, GLG1, NFKBIA, RELA, TNIP2, GTF2I)	37967	key
FC2311	TNF-alpha/Nf-kappa B signaling complex (RPL6, RPL30, RPS13, CHUK, DDX3X, NFKB2, NFKBIB, REL, IKBKG, NFKB1, MAP3K8, RELB, GLG1, NFKBIA, RELA, TNIP2, GTF2I)	41087	Rel
FC2326	DMAP1	41885	Act88F
FC2326	DMAP1	48632	Act87E
FC2326	DMAP1	40444	Act79B
FC2347	APC-IQGAP1-Cdc42 complex	42871	Apc2
FC2347	APC-IQGAP1-Cdc42 complex	44642	Apc
FC2365	Hippo/Warts pathway	42186	14-3-3epsilon
FC2365	Hippo/Warts pathway	37851	yki
FC2365	Hippo/Warts pathway	33627	ft
FC2370	ING3-TAP	48632	Act87E
FC2370	ING3-TAP	41885	Act88F
FC2370	ING3-TAP	40444	Act79B
FC2372	AXIN-APC-betaCatenin-GSK3B complex	42871	Apc2
FC2372	AXIN-APC-betaCatenin-GSK3B complex	44642	Apc
FC2372	AXIN-APC-betaCatenin-GSK3B complex	31248	sgg
FC2385	CDC5/Prp19	41840	Hsc70-4
FC2385	CDC5/Prp19	39542	Hsc70-1
FC2388	CDC5L complex	41840	Hsc70-4
FC2388	CDC5L complex	44289	flw
FC2388	CDC5L complex	39542	Hsc70-1
FC239	putative complex without known function	43739	awd
FC239	putative complex without known function	35671	Inos
FC239	putative complex without known function	35044	CG15141
FC2400	TNF-alpha/NF-kappa B signaling complex 9	38389	Hsp83
FC2400	TNF-alpha/NF-kappa B signaling complex 9	44432	IKKbeta
FC2422	Ino80p complex	41885	Act88F
FC2422	Ino80p complex	48632	Act87E
FC2422	Ino80p complex	40444	Act79B
FC2438	CNK1-SRC-RAF1 complex	36952	cnk
FC2438	CNK1-SRC-RAF1 complex	35524	Src42A
FC2462	Multicomponent signaling complex, anti-CD40 stimulated,(Birc2, Birc3, Cd40, Ikbkg, Map3k1, Traf2, Ube2n)	37967	key
FC2462	Multicomponent signaling complex, anti-CD40 stimulated,(Birc2, Birc3, Cd40, Ikbkg, Map3k1, Traf2, Ube2n)	36748	Diap2
FC2471	Pre-initiation complex (PIC)	48632	Act87E
FC2471	Pre-initiation complex (PIC)	41885	Act88F
FC2471	Pre-initiation complex (PIC)	40444	Act79B
FC2472	glycolysis	43447	Pglym78
FC2472	glycolysis	37846	eEF5
FC2472	glycolysis	33351	Eno
FC2472	glycolysis	37841	tsr
FC2496	TSC1-TSC2 complex	40201	gig
FC2496	TSC1-TSC2 complex	42862	Tsc1
FC2502	Multicomponent signaling complex, anti-CD40 stimulated (Birc2, Birc3, Cd40, Ikbkg, Map2k4, Map2k7, Map3k1, Traf2, Ube2n)	37967	key
FC2502	Multicomponent signaling complex, anti-CD40 stimulated (Birc2, Birc3, Cd40, Ikbkg, Map2k4, Map2k7, Map3k1, Traf2, Ube2n)	36748	Diap2
FC2504	heat shock-mediated polytene chromosome puffing	41840	Hsc70-4
FC2504	heat shock-mediated polytene chromosome puffing	42852	Hsp68
FC2504	heat shock-mediated polytene chromosome puffing	39542	Hsc70-1
FC2520	protein folding	33202	Stip1
FC2520	protein folding	38389	Hsp83
FC2522	protein dephosphorylation	2768680	Myo95E
FC2522	protein dephosphorylation	36329	Cam
FC2538	Spliceosome	32881	Usp39
FC2538	Spliceosome	33513	CG3542
FC2538	Spliceosome	33645	Dim1
FC2547	Prolyl 4-hydroxylase (alpha(III)-type)	36270	ERp60
FC2547	Prolyl 4-hydroxylase (alpha(III)-type)	39651	Pdi
FC2571	HDAC1	48632	Act87E
FC2571	HDAC1	40444	Act79B
FC2571	HDAC1	40170	Mi-2
FC2571	HDAC1	41885	Act88F
FC2576	protein localization	38389	Hsp83
FC2576	protein localization	34500	porin
FC2615	H2AX complex, isolated from cells without IR exposure	36329	Cam
FC2615	H2AX complex, isolated from cells without IR exposure	37481	HmgD
FC2615	H2AX complex, isolated from cells without IR exposure	41166	Calr
FC2615	H2AX complex, isolated from cells without IR exposure	43560	Nlp
FC2620	Cdc28p/Cln3p complex	42453	Cdk2
FC2620	Cdc28p/Cln3p complex	37618	CycB
FC2624	HMC Complex	38389	Hsp83
FC2624	HMC Complex	42852	Hsp68
FC2624	HMC Complex	41840	Hsc70-4
FC2624	HMC Complex	39542	Hsc70-1
FC2631	ER-associated protein catabolic process	36270	ERp60
FC2631	ER-associated protein catabolic process	39651	Pdi
FC2636	Citrate cycle (TCA cycle, Krebs cycle)	31579	kdn
FC2636	Citrate cycle (TCA cycle, Krebs cycle)	39899	Nc73EF
FC2636	Citrate cycle (TCA cycle, Krebs cycle)	44149	mAcon1
FC2636	Citrate cycle (TCA cycle, Krebs cycle)	42185	Mdh2
FC2651	INO80.com	40444	Act79B
FC2651	INO80.com	41885	Act88F
FC2651	INO80.com	48632	Act87E
FC2653	beta(1)-AR receptosome (ADRB1-SAP97-AKAP79-PRKAR2A)	32083	dlg1
FC2653	beta(1)-AR receptosome (ADRB1-SAP97-AKAP79-PRKAR2A)	40305	Pka-R1
FC266	EGF-Ncore	37216	Tab2
FC266	EGF-Ncore	36952	cnk
FC2665	nucleic acid metabolic process	32973	Ssu72
FC2665	nucleic acid metabolic process	44289	flw
FC2667	ITGA6-ITGB4-FYN complex	35524	Src42A
FC2667	ITGA6-ITGB4-FYN complex	44885	mys
FC2683	TNF-alpha/NF-kappa B signaling complex (SEC16A, CHUK, IKBKB, NFKB2, REL, IKBKG, MAP3K14, RELA, FBXW7, USP2)	44432	IKKbeta
FC2683	TNF-alpha/NF-kappa B signaling complex (SEC16A, CHUK, IKBKB, NFKB2, REL, IKBKG, MAP3K14, RELA, FBXW7, USP2)	41087	Rel
FC2683	TNF-alpha/NF-kappa B signaling complex (SEC16A, CHUK, IKBKB, NFKB2, REL, IKBKG, MAP3K14, RELA, FBXW7, USP2)	37967	key
FC2691	(ER)-localized multiprotein complex, Ig heavy chains associated	37591	CG2852
FC2691	(ER)-localized multiprotein complex, Ig heavy chains associated	36270	ERp60
FC2691	(ER)-localized multiprotein complex, Ig heavy chains associated	39651	Pdi
FC2702	PSD95-FYN-NR2A complex	35524	Src42A
FC2702	PSD95-FYN-NR2A complex	32083	dlg1
FC2705	cGMP biosynthetic process	36174	CG7737
FC2705	cGMP biosynthetic process	31335	HIP-R
FC2705	cGMP biosynthetic process	42467	Synd
FC2711	APC-IQGAP1-Rac1 complex	44642	Apc
FC2711	APC-IQGAP1-Rac1 complex	42871	Apc2
FC2711	APC-IQGAP1-Rac1 complex	38146	Rac1
FC2731	Polycomb repressive complex 1 (PRC1, hPRC-H)	39542	Hsc70-1
FC2731	Polycomb repressive complex 1 (PRC1, hPRC-H)	42852	Hsp68
FC2731	Polycomb repressive complex 1 (PRC1, hPRC-H)	41840	Hsc70-4
FC2762	mitochondrial proton-transporting ATP synthase complex, coupling factor F(o)	39143	ATPsynB
FC2762	mitochondrial proton-transporting ATP synthase complex, coupling factor F(o)	42759	ATPsynCF6
FC2762	mitochondrial proton-transporting ATP synthase complex, coupling factor F(o)	37931	ATPsynF
FC2776	60S APC containing complex	42871	Apc2
FC2776	60S APC containing complex	44642	Apc
FC2791	Polycystin-1 multiprotein complex (ACTN1, CDH1, SRC, JUP, VCL, CTNNB1, PXN, BCAR1, PKD1, PTK2, TLN1)	31166	Actn
FC2791	Polycystin-1 multiprotein complex (ACTN1, CDH1, SRC, JUP, VCL, CTNNB1, PXN, BCAR1, PKD1, PTK2, TLN1)	35524	Src42A
FC2803	CTGF/Hcs24-actin complex	41885	Act88F
FC2803	CTGF/Hcs24-actin complex	40444	Act79B
FC2803	CTGF/Hcs24-actin complex	48632	Act87E
FC2809	CDC5L core complex	39542	Hsc70-1
FC2809	CDC5L core complex	41840	Hsc70-4
FC2814	Prolyl 4-hydroxylase (alpha(II)-type)	36270	ERp60
FC2814	Prolyl 4-hydroxylase (alpha(II)-type)	39651	Pdi
FC2835	P2X7 receptor signalling complex	31166	Actn
FC2835	P2X7 receptor signalling complex	39542	Hsc70-1
FC2835	P2X7 receptor signalling complex	41840	Hsc70-4
FC2835	P2X7 receptor signalling complex	41885	Act88F
FC2835	P2X7 receptor signalling complex	48632	Act87E
FC2835	P2X7 receptor signalling complex	38389	Hsp83
FC2835	P2X7 receptor signalling complex	42852	Hsp68
FC2835	P2X7 receptor signalling complex	44885	mys
FC2835	P2X7 receptor signalling complex	40444	Act79B
FC2856	TNF-alpha/NF-kappa B signaling complex 7	39659	Tak1
FC2856	TNF-alpha/NF-kappa B signaling complex 7	37216	Tab2
FC2856	TNF-alpha/NF-kappa B signaling complex 7	38389	Hsp83
FC2858	Methane oxidation, methylotroph, methane => CO2	40048	Cat
FC2858	Methane oxidation, methylotroph, methane => CO2	36098	Prx2540-2
FC2864	PBAF complex (Polybromo- and BAF containing complex)	48632	Act87E
FC2864	PBAF complex (Polybromo- and BAF containing complex)	41885	Act88F
FC2864	PBAF complex (Polybromo- and BAF containing complex)	40444	Act79B
FC2865	Reductive pentose phosphate cycle (Calvin cycle)	41027	CG8036
FC2865	Reductive pentose phosphate cycle (Calvin cycle)	43183	Ald1
FC2873	putative complex without known function	39651	Pdi
FC2873	putative complex without known function	42186	14-3-3epsilon
FC2890	PABPC1-HSPA8-HNRPD-EIF4G1 complex	42852	Hsp68
FC2890	PABPC1-HSPA8-HNRPD-EIF4G1 complex	39542	Hsc70-1
FC2890	PABPC1-HSPA8-HNRPD-EIF4G1 complex	41840	Hsc70-4
FC2891	WNT-Core	32078	dsh
FC2891	WNT-Core	44642	Apc
FC2891	WNT-Core	32838	Wnt5
FC2891	WNT-Core	31248	sgg
FC2902	Emerin architectural complex	48632	Act87E
FC2902	Emerin architectural complex	41885	Act88F
FC2902	Emerin architectural complex	40444	Act79B
FC2907	Emerin complex 52	48632	Act87E
FC2907	Emerin complex 52	40444	Act79B
FC2907	Emerin complex 52	39041	Argk
FC2907	Emerin complex 52	42186	14-3-3epsilon
FC2907	Emerin complex 52	41885	Act88F
FC2948	(ER)-localized multiprotein complex, in absence of Ig heavy chains	36270	ERp60
FC2948	(ER)-localized multiprotein complex, in absence of Ig heavy chains	37591	CG2852
FC2948	(ER)-localized multiprotein complex, in absence of Ig heavy chains	39651	Pdi
FC2973	positive regulation of antibacterial peptide biosynthetic process	41087	Rel
FC2973	positive regulation of antibacterial peptide biosynthetic process	44432	IKKbeta
FC2973	positive regulation of antibacterial peptide biosynthetic process	37967	key
FC2982	L2DTL	37290	PCNA
FC2982	L2DTL	39557	Hsc70Cb
FC2993	Cell cycle kinase complex CDC2	37618	CycB
FC2993	Cell cycle kinase complex CDC2	37290	PCNA
FC3011	cellular process	41173	p23
FC3011	cellular process	38406	CG14968
FC3013	NEMO-HIF2(alpha)-ARNT complex	37967	key
FC3013	NEMO-HIF2(alpha)-ARNT complex	43580	sima
FC3015	EBAFb	41885	Act88F
FC3015	EBAFb	48632	Act87E
FC3015	EBAFb	40444	Act79B
FC3033	HSP70-BAG5-PARK2 complex	41840	Hsc70-4
FC3033	HSP70-BAG5-PARK2 complex	42852	Hsp68
FC3033	HSP70-BAG5-PARK2 complex	39557	Hsc70Cb
FC3033	HSP70-BAG5-PARK2 complex	39542	Hsc70-1
FC3044	Glycolysis (Embden-Meyerhof pathway), glucose => pyruvate	43447	Pglym78
FC3044	Glycolysis (Embden-Meyerhof pathway), glucose => pyruvate	43183	Ald1
FC3044	Glycolysis (Embden-Meyerhof pathway), glucose => pyruvate	33351	Eno
FC3067	ITGAV-ITGB3-EGFR complex	37455	Egfr
FC3067	ITGAV-ITGB3-EGFR complex	44885	mys
FC328	Scrib-APC-beta-catenin complex	44642	Apc
FC328	Scrib-APC-beta-catenin complex	44448	scrib
FC328	Scrib-APC-beta-catenin complex	42871	Apc2
FC360	APC-Axin-1-beta-catenin complex	44642	Apc
FC360	APC-Axin-1-beta-catenin complex	42871	Apc2
FC366	Axin-Dvl-Gsk complex	32078	dsh
FC366	Axin-Dvl-Gsk complex	31248	sgg
FC370	Lebercilin complex (Lca5, Ncl, Npm1, Ywhae, HSPA1A/B, Dctn1, Dctn2)	42186	14-3-3epsilon
FC370	Lebercilin complex (Lca5, Ncl, Npm1, Ywhae, HSPA1A/B, Dctn1, Dctn2)	43560	Nlp
FC374	Polycomb repressive complex 1 (PRC1, hPRC-H)	41840	Hsc70-4
FC374	Polycomb repressive complex 1 (PRC1, hPRC-H)	39542	Hsc70-1
FC374	Polycomb repressive complex 1 (PRC1, hPRC-H)	42852	Hsp68
FC402	CEN complex	39542	Hsc70-1
FC402	CEN complex	41840	Hsc70-4
FC402	CEN complex	37481	HmgD
FC413	PAR-6-aPKC-PAR-3-Cdc42-Rac1 complex	38146	Rac1
FC413	PAR-6-aPKC-PAR-3-Cdc42-Rac1 complex	32703	baz
FC446	wing disc development	42186	14-3-3epsilon
FC446	wing disc development	43916	Rok
FC490	HSP90-FKBP38-CAM-Ca(2+) complex	36329	Cam
FC490	HSP90-FKBP38-CAM-Ca(2+) complex	38389	Hsp83
FC497	ASF1-histone containing complex	31335	HIP-R
FC497	ASF1-histone containing complex	318211	HIP
FC508	Cdc28p/Clb1p complex	37618	CycB
FC508	Cdc28p/Clb1p complex	42453	Cdk2
FC514	Glycolysis, core module involving three-carbon compounds	43447	Pglym78
FC514	Glycolysis, core module involving three-carbon compounds	33351	Eno
FC523	troponin complex	32314	up
FC523	troponin complex	32794	wupA
FC529	Tumor necrosis factor receptor 1 signaling complex	37216	Tab2
FC529	Tumor necrosis factor receptor 1 signaling complex	36748	Diap2
FC538	putative complex without known function	36329	Cam
FC538	putative complex without known function	31189	CG3630
FC566	Pentose phosphate pathway (Pentose phosphate cycle)	41027	CG8036
FC566	Pentose phosphate pathway (Pentose phosphate cycle)	31185	Pgd
FC569	ITGA2b-ITGB3-CD47-SRC complex	44885	mys
FC569	ITGA2b-ITGB3-CD47-SRC complex	35524	Src42A
FC575	ITGB6-FYN-FN1 complex	44885	mys
FC575	ITGB6-FYN-FN1 complex	35524	Src42A
FC58	Emerin complex 32	48632	Act87E
FC58	Emerin complex 32	40444	Act79B
FC58	Emerin complex 32	40170	Mi-2
FC58	Emerin complex 32	41885	Act88F
FC593	Swr1p complex	40444	Act79B
FC593	Swr1p complex	48632	Act87E
FC593	Swr1p complex	41885	Act88F
FC595	nuclear cyclin-dependent protein kinase holoenzyme complex	32595	Cyp1
FC595	nuclear cyclin-dependent protein kinase holoenzyme complex	37618	CycB
FC598	BAF	41885	Act88F
FC598	BAF	48632	Act87E
FC598	BAF	40444	Act79B
FC618	Circadian Clock pathway	31248	sgg
FC618	Circadian Clock pathway	44289	flw
FC620	sodium:potassium-exchanging ATPase complex	33953	nrv2
FC620	sodium:potassium-exchanging ATPase complex	33952	nrv1
FC625	Ccd1-Dvl2-Rac complex	38146	Rac1
FC625	Ccd1-Dvl2-Rac complex	32078	dsh
FC653	putative complex without known function	40179	RhoGDI
FC653	putative complex without known function	36775	Rho1
FC659	TNF-alpha/NF-kappa B signaling complex 6	38389	Hsp83
FC659	TNF-alpha/NF-kappa B signaling complex 6	44432	IKKbeta
FC659	TNF-alpha/NF-kappa B signaling complex 6	37967	key
FC664	Hsp110-Hsc70-Hsp25 complex	41840	Hsc70-4
FC664	Hsp110-Hsc70-Hsp25 complex	39557	Hsc70Cb
FC664	Hsp110-Hsc70-Hsp25 complex	39542	Hsc70-1
FC669	p400-associated complex	40444	Act79B
FC669	p400-associated complex	48632	Act87E
FC669	p400-associated complex	41885	Act88F
FC711	putative complex without known function	39251	Sod1
FC711	putative complex without known function	32595	Cyp1
FC735	PBAF	40444	Act79B
FC735	PBAF	41885	Act88F
FC735	PBAF	48632	Act87E
FC738	Cdc2-Ccnb1 complex	42453	Cdk2
FC738	Cdc2-Ccnb1 complex	37618	CycB
FC739	putative complex without known function	43072	tobi
FC739	putative complex without known function	37841	tsr
FC741	Parvulin-associated pre-rRNP complex	42761	RpS3
FC741	Parvulin-associated pre-rRNP complex	44791	eEF1gamma
FC741	Parvulin-associated pre-rRNP complex	41811	RpL10Aa
FC789	translational elongation	44791	eEF1gamma
FC789	translational elongation	34363	eEF1delta
FC832	TRRAP/TIP60	41885	Act88F
FC832	TRRAP/TIP60	48632	Act87E
FC832	TRRAP/TIP60	40444	Act79B
FC843	Cyclin D1-associated protein complex	41840	Hsc70-4
FC843	Cyclin D1-associated protein complex	39542	Hsc70-1
FC843	Cyclin D1-associated protein complex	42852	Hsp68
FC844	NuA4	40444	Act79B
FC844	NuA4	41885	Act88F
FC844	NuA4	48632	Act87E
FC892	Profilin 1 complex	40444	Act79B
FC892	Profilin 1 complex	36040	TER94
FC892	Profilin 1 complex	39542	Hsc70-1
FC892	Profilin 1 complex	41840	Hsc70-4
FC892	Profilin 1 complex	41885	Act88F
FC892	Profilin 1 complex	48632	Act87E
FC895	HMGB1-HMGB2-HSC70-ERP60-GAPDH complex	39651	Pdi
FC895	HMGB1-HMGB2-HSC70-ERP60-GAPDH complex	39542	Hsc70-1
FC895	HMGB1-HMGB2-HSC70-ERP60-GAPDH complex	36270	ERp60
FC895	HMGB1-HMGB2-HSC70-ERP60-GAPDH complex	41840	Hsc70-4
FC915	F1F0-ATP synthase (EC 3.6.3.14), mitochondrial	43829	ATPsynbeta
FC915	F1F0-ATP synthase (EC 3.6.3.14), mitochondrial	42759	ATPsynCF6
FC915	F1F0-ATP synthase (EC 3.6.3.14), mitochondrial	39143	ATPsynB
FC915	F1F0-ATP synthase (EC 3.6.3.14), mitochondrial	37931	ATPsynF
FC915	F1F0-ATP synthase (EC 3.6.3.14), mitochondrial	41845	ATPsynO
FC926	Ribosome, eukaryotes	42761	RpS3
FC926	Ribosome, eukaryotes	41811	RpL10Aa
FC927	IGF-Core	41709	foxo
FC927	IGF-Core	38654	S6k
FC929	ICEN	41840	Hsc70-4
FC929	ICEN	39542	Hsc70-1
FC929	ICEN	37481	HmgD
FC942	translation	42761	RpS3
FC942	translation	41811	RpL10Aa
FC947	Spliceosome, U4/U6.U5 tri-snRNP	32881	Usp39
FC947	Spliceosome, U4/U6.U5 tri-snRNP	33645	Dim1
FC955	TNF-alpha/NF-kappa B signaling complex (CHUK, BTRC, NFKB2, PPP6C, REL, CUL1, IKBKE, SAPS2, SAPS1, ANKRD28, RELA, SKP1)	38863	Ank2
FC955	TNF-alpha/NF-kappa B signaling complex (CHUK, BTRC, NFKB2, PPP6C, REL, CUL1, IKBKE, SAPS2, SAPS1, ANKRD28, RELA, SKP1)	44432	IKKbeta
FC955	TNF-alpha/NF-kappa B signaling complex (CHUK, BTRC, NFKB2, PPP6C, REL, CUL1, IKBKE, SAPS2, SAPS1, ANKRD28, RELA, SKP1)	41087	Rel
FC959	Planar Cell Polarity pathway	35922	Vang
FC959	Planar Cell Polarity pathway	40179	RhoGDI
FC959	Planar Cell Polarity pathway	36775	Rho1
FC959	Planar Cell Polarity pathway	38146	Rac1
FC959	Planar Cell Polarity pathway	32078	dsh
FC959	Planar Cell Polarity pathway	33627	ft
FC959	Planar Cell Polarity pathway	44289	flw
FC959	Planar Cell Polarity pathway	43916	Rok
FC959	Planar Cell Polarity pathway	31075	DAAM
FC959	Planar Cell Polarity pathway	38131	mwh
