# Supplementary material for: Emergence of periodic circumferential actin cables from the anisotropic fusion of actin nanoclusters during tubulogenesis
Source: Nat Commun. 2024 Jan 24;15:464. doi: 10.1038/s41467-023-44684-z (PMC10808230; doi:10.1038/s41467-023-44684-z)
Supplement: Supplementary file 11 — Source Data [file 41467_2023_44684_MOESM11_ESM.zip]

Archive with 56 entries (55 files):
- Source-data/
- __MACOSX/._Source-data
- Source-data/Source-data_Fig5c.xlsx
- __MACOSX/Source-data/._Source-data_Fig5c.xlsx
- Source-data/Source-data_Fig4e.xlsx
- __MACOSX/Source-data/._Source-data_Fig4e.xlsx
- Source-data/Source-data_SupplementaryFig5d.xlsx
- __MACOSX/Source-data/._Source-data_SupplementaryFig5d.xlsx
- Source-data/Source-data_SupplementaryFig1d.xlsx
- __MACOSX/Source-data/._Source-data_SupplementaryFig1d.xlsx
- Source-data/Source-data_Fig1ef.xlsx
- __MACOSX/Source-data/._Source-data_Fig1ef.xlsx
- Source-data/Source-data_Fig4d.xlsx
- __MACOSX/Source-data/._Source-data_Fig4d.xlsx
- Source-data/Source-data_Fig1h.xlsx
- __MACOSX/Source-data/._Source-data_Fig1h.xlsx
- Source-data/Source-data_SupplementaryFig3bc.xlsx
- __MACOSX/Source-data/._Source-data_SupplementaryFig3bc.xlsx
- Source-data/Source-data_Fig3d.xlsx
- __MACOSX/Source-data/._Source-data_Fig3d.xlsx
- Source-data/Source-data_Fig2b.xlsx
- __MACOSX/Source-data/._Source-data_Fig2b.xlsx
- Source-data/Source-data_Fig4c.xlsx
- __MACOSX/Source-data/._Source-data_Fig4c.xlsx
- Source-data/Source-data_SupplementaryFig7c.xlsx
- __MACOSX/Source-data/._Source-data_SupplementaryFig7c.xlsx
- Source-data/Source-data_Fig5d.xlsx
- __MACOSX/Source-data/._Source-data_Fig5d.xlsx
- Source-data/Source-data_SupplementaryFig1bc.xlsx
- __MACOSX/Source-data/._Source-data_SupplementaryFig1bc.xlsx
- Source-data/Source-data_Fig3e.xlsx
- __MACOSX/Source-data/._Source-data_Fig3e.xlsx
- Source-data/Source-data_Fig1i.xlsx
- __MACOSX/Source-data/._Source-data_Fig1i.xlsx
- Source-data/Source-data_Fig1j.xlsx
- __MACOSX/Source-data/._Source-data_Fig1j.xlsx
- Source-data/Source-data_SupplementaryFig3a.xlsx
- __MACOSX/Source-data/._Source-data_SupplementaryFig3a.xlsx
- Source-data/Source-data_Fig5f.xlsx
- __MACOSX/Source-data/._Source-data_Fig5f.xlsx
- Source-data/Source-data_SupplementaryFig7a.xlsx
- __MACOSX/Source-data/._Source-data_SupplementaryFig7a.xlsx
- Source-data/Source-data_SupplementaryFig6bc.xlsx
- __MACOSX/Source-data/._Source-data_SupplementaryFig6bc.xlsx
- Source-data/Source-data_Fig1k.xlsx
- __MACOSX/Source-data/._Source-data_Fig1k.xlsx
- Source-data/Source-data_Fig5a.xlsx
- __MACOSX/Source-data/._Source-data_Fig5a.xlsx
- Source-data/Source-data_SupplementaryFig1g.xlsx
- __MACOSX/Source-data/._Source-data_SupplementaryFig1g.xlsx
- Source-data/Source-data_SupplementaryFig1f.xlsx
- __MACOSX/Source-data/._Source-data_SupplementaryFig1f.xlsx
- Source-data/Source-data_Fig3a.xlsx
- __MACOSX/Source-data/._Source-data_Fig3a.xlsx
- Source-data/Source-data_Fig4f.xlsx
- __MACOSX/Source-data/._Source-data_Fig4f.xlsx
