# Supplementary material for: Emergence of periodic circumferential actin cables from the anisotropic fusion of actin nanoclusters during tubulogenesis
Source: Nat Commun. 2024 Jan 24;15:464. doi: 10.1038/s41467-023-44684-z (PMC10808230; doi:10.1038/s41467-023-44684-z)
Supplement: Supplementary file 11 — Source Data [file 41467_2023_44684_MOESM11_ESM.zip › Source-data/Source-data_Fig5c.xlsx]

## Sheet: Figure 5c
Figure 5c
	Mean displacement (-40min)				Mean displacement (-30min)				Mean displacement (-20min)				Mean displacement (-10min)				Mean displacement (0min)
	Image#	Vx (nm/s)	Vy (nm/s)		Image#	Vx (nm/s)	Vy (nm/s)		Image#	Vx (nm/s)	Vy (nm/s)		Image#	Vx (nm/s)	Vy (nm/s)		Image#	Vx (nm/s)	Vy (nm/s)
	1	0.741	0.863		1	0.534	0.626		1	0.584	0.784		1	0.601	0.726		1	0.602	0.787
	2	0.547	0.642		2	0.368	0.604		2	0.572	0.825		2	0.447	0.7		2	0.406	0.787
	3	0.517	0.608		3	0.52	0.643		3	0.386	0.616		3	0.396	0.609		3	0.484	0.829
	4	0.74	0.69		4	0.5	0.493		Average	0.514	0.741667		4	0.53	0.681		4	0.424	0.819
	Average	0.63625	0.70075		Average	0.4805	0.5915		SD	0.111014	0.110744		Average	0.4935	0.679		Average	0.479	0.8055
	SD	0.121	0.113277		SD	0.0762867	0.0675796						SD	0.0904747	0.0501797		SD	0.0885212	0.0217486
