# Supplementary material for: Emergence of periodic circumferential actin cables from the anisotropic fusion of actin nanoclusters during tubulogenesis
Source: Nat Commun. 2024 Jan 24;15:464. doi: 10.1038/s41467-023-44684-z (PMC10808230; doi:10.1038/s41467-023-44684-z)
Supplement: Supplementary file 11 — Source Data [file 41467_2023_44684_MOESM11_ESM.zip › Source-data/Source-data_Fig4e.xlsx]

## Sheet: Figure 4e
Figure 4e
	→ Source data is provieded in Supplementary Table 5.
	Supplementary Table 5. Results of motion analysis of small clusters (Figure 4d, Figure 5a, d)
		|∆x| (nm)	|∆y| (nm)	|∆y|/|∆x|	distance (nm)	n (N)
	Simulation
	Fig4e-1-M	18.2 (± 25.3)	17.6 (± 23.1)	0.97	28.4 (± 31.8)	1461 (1)
	Fig4e-2-M	19.4 (± 26.5)	21.8 (± 32.7)	1.13	32.8 (± 39.4)	1134 (1)
	Fig4e-4-M	18.4 (± 18.1)	26.6 (± 32.9)	1.45	35.9 (± 34.1)	152 (1)
	Stage 15 (wild-type embryo)
	-40 min	75.8 (± 70.3)	81.9 (± 77.0)	1.08	124.1 (± 88.9)	314 (4)
	-30 min	63.7 (± 58.4)	86.8 (± 82.6)	1.36	118.1 (± 88.7)	372 (4)
	-20 min	63.4 (± 62.0)	83.0 (± 79.6)	1.31	116.1 (± 87.2)	333 (3)
	-10 min	73.3 (± 70.0)	102.2 (± 94.1)	1.39	141.3 (± 97.9)	317 (4)
	0 min	62.6 (± 65.9)	107.4 (± 104.0)	1.72	137.0 (± 108.7)	322 (4)
	Stage 16 (RNAi-expressing embryo)
	Control	49.3 (± 52.8)	78.8 (± 72.6)	1.6	103.1 (± 77.8)	352 (6)
	zasp52 RNAi	82.3 (± 79.0)	80.4 (± 71.2)	0.98	129.2 (± 88.8)	977 (10)
	DAAM RNAi	60.9 (± 68.1)	58.4 (± 72.2)	0.96	94.7 (± 89.5)	463 (6)
	Myosin II[DN]	79.9 (± 71.6)	95.6 (± 80.9)	1.2	139.2 (± 88.4)	955 (13)
		*Mean (± SD)
