# Supplementary material for: Emergence of periodic circumferential actin cables from the anisotropic fusion of actin nanoclusters during tubulogenesis
Source: Nat Commun. 2024 Jan 24;15:464. doi: 10.1038/s41467-023-44684-z (PMC10808230; doi:10.1038/s41467-023-44684-z)
Supplement: Supplementary file 11 — Source Data [file 41467_2023_44684_MOESM11_ESM.zip › Source-data/Source-data_SupplementaryFig5d.xlsx]

## Sheet: Supplementary Figure 5d
Supplementary Figure 5d
	Colocalization with Actin (Stage 16)
	Genotype	ROI#	Pearson's R
	GFP	1	0.03
		2	-0.27
		3	0.06
		4	-0.08
		5	0.07
		6	0.28
	DAAM::GFP	1	0.1
		2	-0.03
		3	-0.37
		4	-0.37
		5	0.09
		6	0.24
		7	0.25
		8	-0.07
	α-Actinin::GFP	1	0.37
		2	0.05
		3	-0.1
		4	0.2
		5	0.1
		6	0.45
	Zasp52::GFP	1	0.47
		2	0.73
		3	0.49
		4	0.53
		5	0.65
		6	0.65
		7	0.46
	Myosin II(Zip)::GFP	1	0.52
		2	0.62
		3	0.51
		4	0.38
		5	0.06
		6	0.16
		7	0.08
		8	0.09
		9	0.38
		10	0.07
		11	0.08
		12	0.34
	ROCK(Rok)::mNeonGreen	1	0.22
		2	0.12
		3	0.01
		4	-0.15
		5	0.4
		6	-0.29
		7	-0.27
		8	-0.05
		9	0.09
		10	0.43
		11	0.31
		12	0.32
		13	0.05
		14	0.17
		15	0.56
		16	0.21
		17	0.21
		18	0.56
	RhoGEF2::mCherry	1	-0.29
		2	-0.28
		3	-0.36
		4	-0.29
		5	-0.21
		6	-0.05
