# Supplementary material for: Emergence of periodic circumferential actin cables from the anisotropic fusion of actin nanoclusters during tubulogenesis
Source: Nat Commun. 2024 Jan 24;15:464. doi: 10.1038/s41467-023-44684-z (PMC10808230; doi:10.1038/s41467-023-44684-z)
Supplement: Supplementary file 11 — Source Data [file 41467_2023_44684_MOESM11_ESM.zip › Source-data/Source-data_SupplementaryFig1d.xlsx]

## Sheet: Supplementary Figure 1d
Supplementary Figure 1d
	Interval of actin cables (µm)
	Image#	Number of cables	Mean interval (µm)
	1	35	0.472941
	2	38	0.434595
	3	37	0.446667
	4	36	0.459429
	5	36	0.459429
	6	37	0.446667
	7	38	0.434595
	8	37	0.446667
	Average	36.75	0.450123
	SD	1.0351	0.0131581
	Total	294	–
