# Supplementary material for: Emergence of periodic circumferential actin cables from the anisotropic fusion of actin nanoclusters during tubulogenesis
Source: Nat Commun. 2024 Jan 24;15:464. doi: 10.1038/s41467-023-44684-z (PMC10808230; doi:10.1038/s41467-023-44684-z)
Supplement: Supplementary file 11 — Source Data [file 41467_2023_44684_MOESM11_ESM.zip › Source-data/Source-data_Fig4d.xlsx]

## Sheet: Figure 4d
Figure 4d
	Motion anisotropy (1-M)											Motion anisotropy (2-M)											Motion anisotropy (4-M)
		tn			tn+2								tn			tn+2								tn			tn+2
	Cluster#	x1 (pxl)	y1 (pxl)	size1 (pxl)	x2 (pxl)	y2 (pxl)	size2 (pxl)	∆x (µm)	∆y (µm)			Cluster#	x1 (pxl)	y1 (pxl)	size1 (pxl)	x2 (pxl)	y2 (pxl)	size2 (pxl)	∆x (µm)	∆y (µm)			Cluster#	x1 (pxl)	y1 (pxl)	size1 (pxl)	x2 (pxl)	y2 (pxl)	size2 (pxl)	∆x (µm)	∆y (µm)
	1	42.5	44.519	52	40.725	40.956	91	-0.07526	-0.151071			1	33.5	10	42	33.062	9.9375	32	-0.0185712	-0.00265			1	10.548	6.8065	31	10.125	6.3333	24	-0.0179352	-0.0200637
	2	3.5	59.5	20	3.875	59.667	24	0.0159	0.0070808			2	58.783	34.696	23	59.28	29.84	25	0.0210728	-0.205894			2	42.721	28.674	43	42.559	28.941	34	-0.0068688	0.0113208
	3	24.414	31.034	29	24.346	30.346	26	-0.0028832	-0.0291712			3	33.062	9.9375	32	38	12	17	0.209371	0.08745			3	12.321	6.1887	53	11.532	6.2553	47	-0.0334536	0.00282384
	4	47.407	5.4815	27	46.333	5.875	24	-0.0455376	0.0166844			4	35.364	19.227	44	34.902	19.195	41	-0.0195888	-0.0013568			4	26.906	23.698	53	26.962	23.712	52	0.0023744	0.0005936
	5	47.5	31.5	20	48	32	21	0.0212	0.0212			5	59.28	29.84	25	58.278	30.389	18	-0.0424848	0.0232776			5	7.3958	63.75	48	6.4	60.922	90	-0.0422219	-0.119907
	6	24.366	50.244	41	23.758	50.667	33	-0.0257792	0.0179352			6	16.367	16.633	30	16.87	16.783	23	0.0213272	0.00636			6	62.653	37.061	49	62.942	36.692	52	0.0122536	-0.0156456
	7	46.333	5.875	24	45.485	5.9091	33	-0.0359552	0.00144584			7	38	12	17	38.917	11.167	12	0.0388808	-0.0353192			7	62.942	36.692	52	62.579	37.088	57	-0.0153912	0.0167904
	8	48	32	21	48	32	21	0	0			8	40.667	58.111	9	40.714	58	7	0.0019928	-0.0047064			8	56.059	7.6078	51	56.71	5.871	31	0.0276024	-0.0736403
	9	23.758	50.667	33	24.139	50.611	36	0.0161544	-0.0023744			9	4	16	21	4.1579	16.158	19	0.00669496	0.0066992			9	19.224	60.469	49	19.604	61.453	53	0.016112	0.0417216
	10	36.891	12.543	46	36.408	12.265	49	-0.0204792	-0.0117872			10	16.87	16.783	23	16.367	16.633	30	-0.0213272	-0.00636			10	56.71	5.871	31	58	4.5	28	0.054696	-0.0581304
	11	45.485	5.9091	33	46.654	5.6538	26	0.0495656	-0.0108247			11	40.714	58	7	40.7	58.7	10	-0.0005936	0.02968			11	55.5	13.5	12	55.5	12	8	0	-0.0636
	12	44.346	20.346	26	44.633	20.367	30	0.0121688	0.0008904			12	49.676	49.081	37	50.179	49.214	28	0.0213272	0.0056392			12	15.378	25.568	37	15.389	25.861	36	0.0004664	0.0124232
	13	48	32	21	48	31.864	22	0	-0.0057664			13	63.825	55.875	40	63.481	57.407	27	-0.0145856	0.0649568			13	50.698	40.943	53	50.829	41.314	35	0.0055544	0.0157304
	14	51	14.265	34	51.172	14.103	29	0.0072928	-0.0068688			14	4.1579	16.158	19	4	17	21	-0.00669496	0.0357008			14	55.5	12	8	55.5	12.5	12	0	0.0212
	15	56.889	22.889	18	56.875	22.333	24	-0.0005936	-0.0235744			15	13.787	42.191	47	13.744	41.233	43	-0.0018232	-0.0406192			15	50.829	41.314	35	51.861	41.611	36	0.0437568	0.0125928
	16	61.824	10.824	34	62.214	10.5	28	0.016536	-0.0137376			16	30.125	47.333	24	30.5	47.5	28	0.0159	0.0070808			16	4.8421	33.842	19	4.125	33.667	24	-0.030405	-0.00742
	17	3.7273	42.5	22	3.7273	42.5	22	0	0			17	37	51.5	26	37.125	51.333	24	0.0053	-0.0070808			17	51.861	41.611	36	51.189	41.811	37	-0.0284928	0.00848
	18	5	66.636	11	5.2778	66.389	18	0.0117787	-0.0104728			18	46.912	25.235	34	47	24.5	26	0.0037312	-0.031164			18	4.125	33.667	24	4.5	33	16	0.0159	-0.0282808
	19	10.548	7.8065	31	11	8	21	0.0191648	0.0082044			19	50.667	38.875	24	50.875	38.667	24	0.0088192	-0.0088192			19	42.263	36.474	38	42.6	36.25	40	0.0142888	-0.0094976
	20	13.655	28.276	29	13.815	27.593	27	0.006784	-0.0289592			20	50.179	49.214	28	50.088	49.265	34	-0.0038584	0.0021624			20	51.189	41.811	37	51	41.229	35	-0.0080136	-0.0246768
	21	16.088	14.324	34	15.645	14.516	31	-0.0187832	0.0081408			21	63.481	57.407	27	63	57.5	26	-0.0203944	0.0039432			21	51	41.229	35	50.895	41.211	38	-0.004452	-0.0007632
	22	20.667	58.875	24	20.727	59.5	22	0.002544	0.0265			22	4	17	21	4.5	17	26	0.0212	0			22	58.279	48.791	43	59.189	49.973	37	0.038584	0.0501168
	23	24.139	50.611	36	23.5	50.786	28	-0.0270936	0.00742			23	13.744	41.233	43	13.848	41	46	0.0044096	-0.0098792			23	41.649	54.649	37	41.976	54.095	42	0.0138648	-0.0234896
	24	26	15	21	25.5	14.727	22	-0.0212	-0.0115752			24	18.615	8.6154	13	18.615	8.6154	13	0	0			24	22.125	17.667	24	21.5	17	26	-0.0265	-0.0282808
	25	28.676	64.081	37	28.067	65.067	30	-0.0258216	0.0418064			25	30.5	47.5	28	34.245	48.925	53	0.158788	0.06042			25	54.939	12.758	33	55.487	9.5897	39	0.0232352	-0.134336
	26	36.408	12.265	49	35.74	11.56	50	-0.0283232	-0.029892			26	47	15.5	26	46.158	15.842	19	-0.0357008	0.0145008			26	58.612	49.592	49	58.812	50.5	32	0.00848	0.0384992
	27	41.156	41.375	32	41	41.5	26	-0.0066144	0.0053			27	50.088	49.265	34	49.346	50.346	26	-0.0314608	0.0458344			27	14.348	26.283	46	14.268	26.756	41	-0.003392	0.0200552
	28	44.633	20.367	30	44.5	20.5	28	-0.0056392	0.0056392			28	50.875	38.667	24	50.88	38.8	25	0.000212	0.0056392			28	14.268	26.756	41	14.297	27.459	37	0.0012296	0.0298072
	29	46.462	56.923	52	48.633	56.633	30	0.0920504	-0.012296			29	63	57.5	26	63	58	27	0	0.0212			29	14.297	27.459	37	14.25	27.969	32	-0.0019928	0.021624
	30	46.654	5.6538	26	46.654	5.3462	26	0	-0.0130422			30	65	50.286	7	65.643	51.214	14	0.0272632	0.0393472			30	60	20	11	57.882	19.412	17	-0.0898032	-0.0249312
	31	48	31.864	22	47.5	32.5	24	-0.0212	0.0269664			31	13.848	41	46	13.617	41.106	47	-0.0097944	0.0044944			31	14.25	27.969	32	14.231	28.462	39	-0.0008056	0.0209032
	32	51.172	14.103	29	51.2	13.733	30	0.0011872	-0.015688			32	15.864	16.045	22	16.875	15.667	24	0.0428664	-0.0160272			32	35.056	33.889	18	35.179	32.964	28	0.0052152	-0.03922
	33	54	39.864	22	54.5	41	26	0.0212	0.0481664			33	18.615	8.6154	13	18	8.5	16	-0.026076	-0.00489296			33	42.044	52.667	45	42.625	54.5	32	0.0246344	0.0777192
	34	56.875	22.333	24	57.125	22.333	24	0.0106	0			34	31	27	21	30.875	27.667	24	-0.0053	0.0282808			34	57.882	19.412	17	57.667	20.067	15	-0.009116	0.027772
	35	57	30.5	26	57.5	30	26	0.0212	-0.0212			35	34.5	20	26	35	20	21	0.0212	0			35	14.231	28.462	39	14	28	31	-0.0097944	-0.0195888
	36	62.214	10.5	28	62.5	10.214	28	0.0121264	-0.0121264			36	32.875	41.875	8	33.286	41	7	0.0174264	-0.0371			36	14	28	31	13.897	27.828	29	-0.0043672	-0.0072928
	37	62.933	39.2	45	62.636	38.891	55	-0.0125928	-0.0131016			37	38.875	12.333	24	39	12	21	0.0053	-0.0141192			37	28	66.286	7	28.5	65	6	0.0212	-0.0545264
	38	5.2778	66.389	18	5	66.5	16	-0.0117787	0.0047064			38	46.158	15.842	19	45.875	15.667	24	-0.0119992	-0.00742			38	58.617	28.532	47	58.458	28.208	48	-0.0067416	-0.0137376
	39	6.6757	22.838	37	7.2759	22.655	29	0.0254485	-0.0077592			39	50.88	38.8	25	50.414	38.966	29	-0.0197584	0.0070384			39	5	12	7	6.1111	12.667	9	0.0471106	0.0282808
	40	11	8	21	10.5	9	22	-0.0212	0.0424			40	59.056	48.056	36	58.568	48	37	-0.0206912	-0.0023744			40	13.897	27.828	29	13.552	28.31	29	-0.014628	0.0204368
	41	13.815	27.593	27	14	27.5	26	0.007844	-0.0039432			41	63	58	27	62.158	57.842	19	-0.0357008	-0.0066992			41	30.918	43.571	49	31.02	43.78	50	0.0043248	0.0088616
	42	15.645	14.516	31	16	14.5	26	0.015052	-0.0006784			42	13.617	41.106	47	13.718	41.256	39	0.0042824	0.00636			42	6.1111	12.667	9	6.6	12.8	5	0.0207294	0.0056392
	43	20.727	59.5	22	21	59.5	26	0.0115752	0			43	16.875	15.667	24	16.654	15.654	26	-0.0093704	-0.0005512			43	13.552	28.31	29	14.5	28.214	28	0.0401952	-0.0040704
	44	23.5	50.786	28	23.926	50.593	27	0.0180624	-0.0081832			44	18	8.5	16	19	9	21	0.0424	0.0212			44	14.5	28.214	28	14	28.5	34	-0.0212	0.0121264
	45	23.842	7.8421	19	23	8	21	-0.0357008	0.00669496			45	29.034	56.207	29	29.767	56.633	30	0.0310792	0.0180624			45	14	28.5	34	13.667	29.242	33	-0.0141192	0.0314608
	46	25.5	14.727	22	28.116	12.488	43	0.110918	-0.0949336			46	30.875	27.667	24	31	28	21	0.0053	0.0141192			46	13.897	38.828	29	14.053	38.737	38	0.0066144	-0.0038584
	47	28.067	65.067	30	28.103	65.172	29	0.0015264	0.004452			47	31	47.864	22	31	47	21	0	-0.0366336			47	13.667	29.242	33	13.5	28	26	-0.0070808	-0.0526608
	48	35.74	11.56	50	28.116	12.488	43	-0.323258	0.0393472			48	35	20	21	34.5	20	26	-0.0212	0			48	14.053	38.737	38	13.576	39.441	59	-0.0202248	0.0298496
	49	39.586	29.966	29	39.875	30.333	24	0.0122536	0.0155608			49	38.755	33.061	49	39.085	33.277	47	0.013992	0.0091584			49	26.875	26.65	40	26.075	27.025	40	-0.03392	0.0159
	50	41	41.5	26	41.333	42.125	24	0.0141192	0.0265			50	37.875	50.333	24	37.842	49.842	19	-0.0013992	-0.0208184			50	35.407	31.815	27	35	31	27	-0.0172568	-0.034556
	51	44.5	20.5	28	44.5	21	26	0	0.0212			51	39	12	21	38.842	11.842	19	-0.0066992	-0.0066992			51	13.5	28	26	13.633	27.633	30	0.0056392	-0.0155608
	52	46.654	5.3462	26	46	5	21	-0.0277296	-0.0146789			52	42.5	58	26	42.5	58.727	22	0	0.0308248			52	26.075	27.025	40	26.162	27.243	37	0.0036888	0.0092432
	53	47.5	32.5	24	47.5	32.5	24	0	0			53	45.875	15.667	24	45.5	15.273	22	-0.0159	-0.0167056			53	35	31	27	34.792	31.167	24	-0.0088192	0.0070808
	54	48.633	56.633	30	46.486	56.543	35	-0.0910328	-0.003816			54	48	7	21	47.5	6.2143	28	-0.0212	-0.0333137			54	44.406	32.344	32	44.467	31.833	30	0.0025864	-0.0216664
	55	51.405	49.286	42	51.909	49.182	44	0.0213696	-0.0044096			55	50.414	38.966	29	50.125	38.333	24	-0.0122536	-0.0268392			55	58.902	45.366	41	59.359	45.897	39	0.0193768	0.0225144
	56	51.2	13.733	30	51.5	13.5	28	0.01272	-0.0098792			56	58.568	48	37	58.184	48.237	38	-0.0162816	0.0100488			56	8.4222	58.244	45	8.1282	59.564	39	-0.0124656	0.055968
	57	54.5	41	26	53.909	40.909	22	-0.0250584	-0.0038584			57	3.9429	53.057	35	4.0714	52.893	28	0.0054484	-0.0069536			57	13.633	27.633	30	12.786	27.5	28	-0.0359128	-0.0056392
	58	57.125	22.333	24	57	22	21	-0.0053	-0.0141192			58	13.718	41.256	39	14.093	41.07	43	0.0159	-0.0078864			58	26.162	27.243	37	26.8	27.275	40	0.0270512	0.0013568
	59	62.5	10.214	28	62.5	10	26	0	-0.0090736			59	16.654	15.654	26	17.5	12.462	52	0.0358704	-0.135341			59	34.792	31.167	24	34.824	33.059	34	0.0013568	0.0802208
	60	7.2759	22.655	29	7.2903	22.194	31	0.00061056	-0.0195464			60	26.848	13.273	33	27.367	13.633	30	0.0220056	0.015264			60	59.359	45.897	39	59.317	46.756	41	-0.0017808	0.0364216
	61	10.5	9	22	11	9.5	22	0.0212	0.0212			61	29.767	56.633	30	29.5	57	26	-0.0113208	0.0155608			61	8.1282	59.564	39	9.2041	59.571	49	0.0456182	0.0002968
	62	14	27.5	26	14.125	27.667	24	0.0053	0.0070808			62	31	28	21	31	27.5	18	0	-0.0212			62	12.786	27.5	28	13.622	27.432	37	0.0354464	-0.0028832
	63	16	14.5	26	16	15	21	0	0.0212			63	34.5	20	26	34	20	21	-0.0212	0			63	26.8	27.275	40	26.878	27.293	41	0.0033072	0.0007632
	64	23	8	21	23.125	8.3333	24	0.0053	0.0141319			64	35	62.5	26	35.125	63.333	24	0.0053	0.0353192			64	39.571	38.857	7	39.8	38.5	10	0.0097096	-0.0151368
	65	28.116	12.488	43	26.5	14.727	22	-0.0685184	0.0949336			65	39.085	33.277	47	39.059	33.353	51	-0.0011024	0.0032224			65	56.578	26.956	45	55.415	23.878	82	-0.0493112	-0.130507
	66	28.103	65.172	29	28.897	65.172	29	0.0336656	0			66	42.5	58.727	22	42.333	58.875	24	-0.0070808	0.0062752			66	59.317	46.756	41	59.238	47	42	-0.0033496	0.0103456
	67	38.5	12.786	28	38.5	13	26	0	0.0090736			67	50.125	38.333	24	50	38	21	-0.0053	-0.0141192			67	9.2041	59.571	49	9.2549	59.51	51	0.00215392	-0.0025864
	68	39.875	30.333	24	39.5	30.214	28	-0.0159	-0.0050456			68	4.0714	52.893	28	4.3667	53.167	30	0.0125207	0.0116176			68	10.979	7.2708	48	11.026	7.1538	39	0.0019928	-0.0049608
	69	41.333	42.125	24	41.346	41.654	26	0.0005512	-0.0199704			69	14.093	41.07	43	14	41.5	36	-0.0039432	0.018232			69	13.622	27.432	37	13.367	27.267	30	-0.010812	-0.006996
	70	44.5	21	26	44	21	21	-0.0212	0			70	17.5	12.462	52	17.583	11.767	60	0.0035192	-0.029468			70	17.205	18.477	44	17.976	18.071	42	0.0326904	-0.0172144
	71	46.486	56.543	35	47.5	57.214	28	0.0429936	0.0284504			71	23.077	23.538	39	25.943	24.814	70	0.121518	0.0541024			71	26.878	27.293	41	26.837	27.116	43	-0.0017384	-0.0075048
	72	46	5	21	46	6	21	0	0.0424			72	22.097	32.194	31	22.5	31.786	28	0.0170872	-0.0172992			72	59.238	47	42	59.587	47.065	46	0.0147976	0.002756
	73	47.5	32.5	24	48.194	30.935	31	0.0294256	-0.066356			73	27.367	13.633	30	28.586	13.138	29	0.0516856	-0.020988			73	11.026	7.1538	39	11.159	7.3409	44	0.0056392	0.00793304
	74	51.909	49.182	44	51.69	49.19	42	-0.0092856	0.0003392			74	29.5	57	26	29.966	56.414	29	0.0197584	-0.0248464			74	13.367	27.267	30	13.156	26.375	32	-0.0089464	-0.0378208
	75	51.5	13.5	28	51.346	13.654	26	-0.0065296	0.0065296			75	34	20	21	34	20	21	0	0			75	17.976	18.071	42	18.154	17.718	39	0.0075472	-0.0149672
	76	53.909	40.909	22	53.609	40.652	23	-0.01272	-0.0108968			76	35.125	63.333	24	35.125	63.333	24	0	0			76	26.837	27.116	43	26.297	27.378	37	-0.022896	0.0111088
	77	57	22	21	56.346	22.654	26	-0.0277296	0.0277296			77	41.765	13.255	51	41.333	12.688	48	-0.0183168	-0.0240408			77	34.808	33	26	35.969	35.062	32	0.0492264	0.0874288
	78	60.2	59.06	50	59.759	59.648	54	-0.0186984	0.0249312			78	39.059	33.353	51	38.875	32.542	48	-0.0078016	-0.0343864			78	59.587	47.065	46	59.395	47.256	43	-0.0081408	0.0080984
	79	62.5	10	26	62.5	9.2143	28	0	-0.0333137			79	42.333	58.875	24	42.875	58.667	24	0.0229808	-0.0088192			79	67	26.5	8	66.5	27.5	8	-0.0212	0.0424
	80	7.2903	22.194	31	7.5	22.214	28	0.00889128	0.000848			80	50	38	21	50.184	40.237	38	0.0078016	0.0948488			80	4.1111	12.667	9	4.2	12.4	5	0.00376936	-0.0113208
	81	12.875	65.667	24	13.185	65.815	27	0.013144	0.0062752			81	4.3667	53.167	30	4.2857	53	28	-0.0034344	-0.0070808			81	11.159	7.3409	44	10.894	6.766	47	-0.011236	-0.0243758
	82	14.125	27.667	24	13.667	28.125	24	-0.0194192	0.0194192			82	8.25	61.75	20	7.5	62.214	28	-0.0318	0.0196736			82	13.156	26.375	32	12.633	26.633	30	-0.0221752	0.0109392
	83	22.96	23.36	25	22.69	22.833	42	-0.011448	-0.0223448			83	14	41.5	36	14.088	41.676	34	0.0037312	0.0074624			83	18.154	17.718	39	19	17.5	34	0.0358704	-0.0092432
	84	26.5	14.727	22	26.667	13.875	24	0.0070808	-0.0361248			84	15.173	58.731	52	15.481	58.389	54	0.0130592	-0.0145008			84	26.297	27.378	37	26.194	27.389	36	-0.0043672	0.0004664
	85	30.125	40.667	24	30.333	40.125	24	0.0088192	-0.0229808			85	20.406	48.25	32	20.743	47.886	35	0.0142888	-0.0154336			85	31.45	14.55	40	31.833	17.033	60	0.0162392	0.105279
	86	31.5	9.5	12	31	9.5	10	-0.0212	0			86	22.5	31.786	28	22.5	31.786	28	0	0			86	66.5	27.5	8	66.5	27.5	4	0	0
	87	32.918	22.98	49	32.333	22.881	42	-0.024804	-0.0041976			87	25.5	40	22	25.333	39.875	24	-0.0070808	-0.0053			87	10.894	6.766	47	11.017	8.1525	59	0.0052152	0.0587876
	88	34.062	48.562	32	34.346	49.346	26	0.0120416	0.0332416			88	28.586	13.138	29	28.407	12.481	27	-0.0075896	-0.0278568			88	19	17.5	34	19	18	37	0	0.0212
	89	35	58	21	35	58	21	0	0			89	29.966	56.414	29	30.5	56.786	28	0.0226416	0.0157728			89	26.194	27.389	36	25.846	27.154	39	-0.0147552	-0.009964
	90	38.5	13	26	39.593	12.926	27	0.0463432	-0.0031376			90	32.211	45.395	38	32.419	44.516	31	0.0088192	-0.0372696			90	49.532	55.745	47	49.067	54.8	45	-0.019716	-0.040068
	91	39.5	30.214	28	39.125	30.333	24	-0.0159	0.0050456			91	34	20	21	35	20	21	0.0424	0			91	25.846	27.154	39	26.833	26.714	42	0.0418488	-0.018656
	92	39.333	65.222	27	39	64.5	26	-0.0141192	-0.0306128			92	35.125	63.333	24	34.875	62.667	24	-0.0106	-0.0282384			92	49.067	54.8	45	50	55	37	0.0395592	0.00848
	93	41.346	41.654	26	41.125	41.667	24	-0.0093704	0.0005512			93	38.875	32.542	48	38.815	33.259	54	-0.002544	0.0304008			93	12.667	51.714	21	12.588	51.882	17	-0.0033496	0.0071232
	94	44	21	21	44.5	21	26	0.0212	0			94	38.273	49.5	22	38	49	21	-0.0115752	-0.0212			94	26.7	39.275	40	26.22	38.04	50	-0.020352	-0.052364
	95	46	6	21	45.586	5.9655	29	-0.0175536	-0.0014628			95	41.333	12.688	48	41.255	12.902	51	-0.0033072	0.0090736			95	47.889	32.444	9	46.167	34.167	6	-0.0730128	0.0730552
	96	47.5	57.214	28	47.5	57.214	28	0	0			96	42.875	58.667	24	42.207	58.034	29	-0.0283232	-0.0268392			96	50	55	37	49.886	55.257	35	-0.0048336	0.0108968
	97	48.194	30.935	31	48	30.344	32	-0.0082256	-0.0250584			97	47	26.5	26	46.875	26.667	24	-0.0053	0.0070808			97	26.22	38.04	50	25.622	38.649	37	-0.0253552	0.0258216
	98	51.69	49.19	42	51.65	48.7	40	-0.001696	-0.020776			98	50.184	40.237	38	50	39.533	30	-0.0078016	-0.0298496			98	49.886	55.257	35	50	55.605	43	0.0048336	0.0147552
	99	51.346	13.654	26	51	13.5	26	-0.0146704	-0.0065296			99	50.5	64.5	32	52.02	62.16	50	0.064448	-0.099216			99	23.412	9.8824	17	23.263	10.895	19	-0.0063176	0.0429342
	100	53.609	40.652	23	53.654	40.346	26	0.001908	-0.0129744			100	4.2857	53	28	3.875	53.333	24	-0.0174137	0.0141192			100	25.622	38.649	37	25.024	38.732	41	-0.0253552	0.0035192
	101	56.346	22.654	26	56	22.5	26	-0.0146704	-0.0065296			101	7.5	62.214	28	8.3333	61.875	24	0.0353319	-0.0143736			101	31.854	15.583	48	32	14.978	45	0.0061904	-0.025652
	102	60.294	32.471	51	60.021	31.447	47	-0.0115752	-0.0434176			102	14.088	41.676	34	14	40.5	26	-0.0037312	-0.0498624			102	58.659	30.317	41	58.61	30.268	41	-0.0020776	-0.0020776
	103	62.5	9.2143	28	62.03	8.5758	33	-0.019928	-0.0270724			103	20.743	47.886	35	21.517	47.897	29	0.0328176	0.0004664			103	23.263	10.895	19	23.158	11.263	19	-0.004452	0.0156032
	104	62	42	21	62.655	42.724	29	0.027772	0.0306976			104	22.5	31.786	28	22.214	31.5	28	-0.0121264	-0.0121264			104	25.024	38.732	41	25.41	39	39	0.0163664	0.0113632
	105	4.5	65.5	20	4.1579	64.842	19	-0.014505	-0.0278992			105	25.333	39.875	24	25	40	21	-0.0141192	0.0053			105	58.61	30.268	41	58.755	29.959	49	0.006148	-0.0131016
	106	7.5	22.214	28	7	22	21	-0.0212	-0.0090736			106	28.407	12.481	27	28.5	12.5	28	0.0039432	0.0008056			106	12.457	8.9143	35	12.787	8.7234	47	0.013992	-0.00809416
	107	11.333	58.125	24	11.333	57.125	24	0	-0.0424			107	30.5	56.786	28	30.5	56.786	28	0	0			107	16.5	19	40	16.757	19.486	37	0.0108968	0.0206064
	108	13.667	28.125	24	13.296	28.296	27	-0.0157304	0.0072504			108	32.419	44.516	31	32.125	44.667	24	-0.0124656	0.0064024			108	23.158	11.263	19	24.5	9.5	12	0.0569008	-0.0747512
	109	13.185	65.815	27	13.346	65.654	26	0.0068264	-0.0068264			109	35	20	21	33.667	20.875	24	-0.0565192	0.0371			109	25.41	39	39	26.03	39.576	33	0.026288	0.0244224
	110	22.69	22.833	42	22.257	22.314	35	-0.0183592	-0.0220056			110	34.875	62.667	24	34.727	62.5	22	-0.0062752	-0.0070808			110	33.27	45.784	37	32.806	45.548	31	-0.0196736	-0.0100064
	111	21.704	60.444	27	23.515	59.727	33	0.0767864	-0.0304008			111	38	49	21	38.091	48.909	22	0.0038584	-0.0038584			111	58.694	43.857	49	60.065	43.597	62	0.0581304	-0.011024
	112	24	50.5	26	23.786	50.5	28	-0.0090736	0			112	41.255	12.902	51	41.364	13.073	55	0.0046216	0.0072504			112	58.755	29.959	49	58.662	30.191	68	-0.0039432	0.0098368
	113	30.333	40.125	24	30.667	40.125	24	0.0141616	0			113	42.207	58.034	29	42.5	58.214	28	0.0124232	0.007632			113	61	18.615	13	62.5	20.5	12	0.0636	0.079924
	114	32.333	22.881	42	32.105	22.868	38	-0.0096672	-0.0005512			114	46.875	26.667	24	45.429	25.486	35	-0.0613104	-0.0500744			114	12.787	8.7234	47	13.404	8.2979	47	0.0261608	-0.0180412
	115	34.346	49.346	26	34.346	49.346	26	0	0			115	50	39.533	30	49.158	38.158	19	-0.0357008	-0.0583			115	16.757	19.486	37	16.333	19.576	33	-0.0179776	0.003816
	116	35	58	21	35.158	57.842	19	0.0066992	-0.0066992			116	57.333	29.875	24	57.444	29.778	27	0.0047064	-0.0041128			116	32.806	45.548	31	32.417	45.306	36	-0.0164936	-0.0102608
	117	39.125	30.333	24	39	30.5	26	-0.0053	0.0070808			117	62.654	57.346	26	63.158	57.158	19	0.0213696	-0.0079712			117	8.6667	29.312	48	9.84	29.72	50	0.0497479	0.0172992
	118	39	64.5	26	38.909	64.091	22	-0.0038584	-0.0173416			118	8.3333	61.875	24	8	62	21	-0.0141319	0.0053			118	13.404	8.2979	47	13.346	7.6538	52	-0.0024592	-0.0273098
	119	41.125	41.667	24	41.125	41.667	24	0	0			119	8.5	46.5	12	8.5	47	8	0	0.0212			119	16.333	19.576	33	15.021	18.681	47	-0.0556288	-0.037948
	120	44.5	21	26	44.633	20.633	30	0.0056392	-0.0155608			120	14	40.5	26	14	41	21	0	0.0212			120	19.735	50	34	19.655	49.724	29	-0.003392	-0.0117024
	121	45.586	5.9655	29	45.5	6	26	-0.0036464	0.0014628			121	15.267	58.489	45	15.353	58.882	51	0.0036464	0.0166632			121	9.84	29.72	50	9.931	29.655	58	0.0038584	-0.002756
	122	47.5	57.214	28	47.276	57.345	29	-0.0094976	0.0055544			122	21.517	47.897	29	21.276	48.414	29	-0.0102184	0.0219208			122	15.021	18.681	47	16.194	18.944	36	0.0497352	0.0111512
	123	48	30.344	32	47.897	29.828	29	-0.0043672	-0.0218784			123	22.214	31.5	28	22.367	31.367	30	0.0064872	-0.0056392			123	13.346	7.6538	52	12.614	7.9318	44	-0.0310368	0.0117872
	124	51	13.5	26	51.333	13.125	24	0.0141192	-0.0159			124	25	40	21	25	40	21	0	0			124	4.875	47.667	24	4.8	45.575	40	-0.00318	-0.0887008
	125	56	22.5	26	56.276	22.345	29	0.0117024	-0.006572			125	28.5	12.5	28	28.5	12.5	28	0	0			125	12.614	7.9318	44	12.564	7.4615	39	-0.00212	-0.0199407
	126	60.021	31.447	47	59.5	31	40	-0.0220904	-0.0189528			126	30.5	56.786	28	30.125	56.667	24	-0.0159	-0.0050456			126	16.194	18.944	36	14.667	18.352	54	-0.0647448	-0.0251008
	127	62.03	8.5758	33	61.367	9.3667	30	-0.0281112	0.0335342			127	32.125	44.667	24	34.152	46.609	46	0.0859448	0.0823408			127	32.541	45.27	37	32.452	44.935	31	-0.0037736	-0.014204
	128	62.655	42.724	29	62.633	43.367	30	-0.0009328	0.0272632			128	33.667	20.875	24	34	20	21	0.0141192	-0.0371			128	4.8	45.575	40	4.3333	46.567	30	-0.0197881	0.0420608
	129	4.1579	64.842	19	4	65	21	-0.00669496	0.0066992			129	33.588	5.1176	17	34	5	21	0.0174688	-0.00498624			129	32.452	44.935	31	32	44.912	34	-0.0191648	-0.0009752
	130	7	22	21	7.3667	22.633	30	0.0155481	0.0268392			130	34.727	62.5	22	35.125	63.667	24	0.0168752	0.0494808			130	4.3333	46.567	30	3.9118	47.324	34	-0.0178716	0.0320968
	131	11.333	57.125	24	11.333	56.875	24	0	-0.0106			131	42.5	58.214	28	42	58.5	26	-0.0212	0.0121264			131	28.29	53.71	31	28.806	54.29	31	0.0218784	0.024592
	132	13.346	65.654	26	13	66	21	-0.0146704	0.0146704			132	45.429	25.486	35	46.875	27.667	24	0.0613104	0.0924744			132	36.286	60.095	42	36.279	59.86	43	-0.0002968	-0.009964
	133	22.257	22.314	35	17.667	25.397	63	-0.194616	0.130719			133	44	44	21	44	43.5	16	0	-0.0212			133	45.2	20.914	35	45.29	20.806	31	0.003816	-0.0045792
	134	23.558	35.25	52	23.833	35.119	42	0.01166	-0.0055544			134	49.158	38.158	19	49.158	38.158	19	0	0			134	3.9118	47.324	34	4.8103	51.793	58	0.0380964	0.189486
	135	23.515	59.727	33	24.128	59.128	39	0.0259912	-0.0253976			135	55	23	21	55	23	21	0	0			135	12.459	7.2973	37	12.5	7	34	0.0017384	-0.0126055
	136	23.786	50.5	28	23.333	50.875	24	-0.0192072	0.0159			136	57.444	29.778	27	59.333	29.875	24	0.0800936	0.0041128			136	15.151	18.34	53	15.24	18.5	50	0.0037736	0.006784
	137	30.667	40.125	24	30.125	40.667	24	-0.0229808	0.0229808			137	60.654	10.346	26	61	10.864	22	0.0146704	0.0219632			137	28.806	54.29	31	30.172	54.103	29	0.0579184	-0.0079288
	138	32.105	22.868	38	32.5	23	32	0.016748	0.0055968			138	63.158	57.158	19	62.842	56.842	19	-0.0133984	-0.0133984			138	36.279	59.86	43	36.739	59.63	46	0.019504	-0.009752
	139	34.346	49.346	26	34.5	49.214	28	0.0065296	-0.0055968			139	9.1935	31.452	31	9.5	31.786	28	0.0129956	0.0141616			139	51.83	58.491	53	51.732	59	56	-0.0041552	0.0215816
	140	35.158	57.842	19	35.158	57.842	19	0	0			140	8	62	21	7.2143	62.5	28	-0.0333137	0.0212			140	15.24	18.5	50	13.48	13.357	98	-0.074624	-0.218063
	141	39	30.5	26	38.5	30.5	24	-0.0212	0			141	8.5	47	8	8.3333	47.111	9	-0.00706808	0.0047064			141	39.5	31.167	42	39.424	30.97	33	-0.0032224	-0.0083528
	142	38.909	64.091	22	38.909	63.909	22	0	-0.0077168			142	14	41	21	13.333	40.875	24	-0.0282808	-0.0053			142	44.625	20.844	32	45	20.5	26	0.0159	-0.0145856
	143	41.125	41.667	24	41.333	41.875	24	0.0088192	0.0088192			143	15.353	58.882	51	14.944	58.796	54	-0.0173416	-0.0036464			143	48.5	31.125	16	48.353	31.765	17	-0.0062328	0.027136
	144	44.633	20.633	30	44.654	20.346	26	0.0008904	-0.0121688			144	17.897	15.172	29	18	15.5	26	0.0043672	0.0139072			144	11.611	7.8611	36	11.139	7.3889	36	-0.0200128	-0.0200213
	145	45.5	6	26	45.667	5.875	24	0.0070808	-0.0053			145	20.333	8.125	24	19.667	8.125	24	-0.0282384	0			145	36.286	59.184	49	36.848	59.239	46	0.0238288	0.002332
	146	47.276	57.345	29	47.346	57.346	26	0.002968	4.24e-05			146	21.276	48.414	29	21.414	49.034	29	0.0058512	0.026288			146	39.424	30.97	33	39.211	31.132	38	-0.0090312	0.0068688
	147	47.897	29.828	29	48	29.5	26	0.0043672	-0.0139072			147	22.367	31.367	30	25.254	27.831	59	0.122409	-0.149926			147	45	20.5	26	45.077	20.192	26	0.0032648	-0.0130592
	148	51.333	13.125	24	51	14	21	-0.0141192	0.0371			148	24.043	63.391	23	23.5	63.786	28	-0.0230232	0.016748			148	4.5	34	32	4	34.5	32	-0.0212	0.0212
	149	56.276	22.345	29	55.654	22.346	26	-0.0263728	4.24e-05			149	25	40	21	24.5	39.786	28	-0.0212	-0.0090736			149	19.088	43.324	34	18.868	43.237	38	-0.009328	-0.0036888
	150	59.5	31	40	59.686	31.371	35	0.0078864	0.0157304			150	27.909	25.515	33	25.254	27.831	59	-0.112572	0.0981984			150	34.125	24.333	24	34.132	25.553	38	0.0002968	0.051728
	151	59.462	59.436	39	59.622	59.324	37	0.006784	-0.0047488			151	28.5	12.5	28	29	12.5	26	0.0212	0			151	39.211	31.132	38	39.552	31.31	29	0.0144584	0.0075472
	152	61.367	9.3667	30	60.815	9.5926	27	-0.0234048	0.00957816			152	30.125	56.667	24	29.68	56	25	-0.018868	-0.0282808			152	57.884	29.744	43	57.912	29.676	34	0.0011872	-0.0028832
	153	62.633	43.367	30	63.214	43.5	28	0.0246344	0.0056392			153	34.152	46.609	46	33.673	46.885	52	-0.0203096	0.0117024
	154	64	52	21	64.5	52	16	0.0212	0			154	34	5	21	33.842	4.1579	19	-0.0066992	-0.035705
	155	4	65	21	3.8421	64.842	19	-0.00669496	-0.0066992			155	34	20	21	34	20	21	0	0
	156	7.3667	22.633	30	8	22.5	26	0.0268519	-0.0056392			156	35.125	63.667	24	33.792	63.333	24	-0.0565192	-0.0141616
	157	11.333	56.875	24	11	57	21	-0.0141192	0.0053			157	41.37	12.674	46	41.882	12.745	51	0.0217088	0.0030104
	158	13	66	21	13.667	66.125	24	0.0282808	0.0053			158	39.265	33.388	49	39.056	34.389	36	-0.0088616	0.0424424
	159	24.128	59.128	39	24.367	59.367	30	0.0101336	0.0101336			159	42	58.5	26	42.125	58.667	24	0.0053	0.0070808
	160	23.833	35.119	42	23.694	35.722	36	-0.0058936	0.0255672			160	42.5	22.5	12	42	22.5	8	-0.0212	0
	161	23.333	50.875	24	23.5	51	26	0.0070808	0.0053			161	44	43.5	16	43.733	44.967	30	-0.0113208	0.0622008
	162	26.875	14.333	24	25.633	14.367	30	-0.0526608	0.0014416			162	46.875	27.667	24	46.727	28.5	22	-0.0062752	0.0353192
	163	30.125	40.667	24	30	40.182	22	-0.0053	-0.020564			163	49.158	38.158	19	49.158	38.158	19	0	0
	164	32.5	23	32	33	23	31	0.0212	0			164	55	23	21	54.909	22.909	22	-0.0038584	-0.0038584
	165	34.5	49.214	28	34.5	49	26	0	-0.0090736			165	60.326	39.674	46	60.513	39.641	39	0.0079288	-0.0013992
	166	35.158	57.842	19	35.724	57.345	29	0.0239984	-0.0210728			166	59.333	29.875	24	59	30	21	-0.0141192	0.0053
	167	38.5	30.5	24	38	31	21	-0.0212	0.0212			167	61	10.864	22	61.125	10.667	24	0.0053	-0.0083528
	168	39.333	11.875	24	38.828	11.897	29	-0.021412	0.0009328			168	7.2143	62.5	28	6.625	63.156	32	-0.0249863	0.0278144
	169	38.909	63.909	22	38.875	64.667	24	-0.0014416	0.0321392			169	9.5	31.786	28	9.5556	31.296	27	0.00235744	-0.020776
	170	41.333	41.875	24	41	42.5	26	-0.0141192	0.0265			170	8.3333	47.111	9	8.3846	47.615	13	0.00217512	0.0213696
	171	42	53.714	7	41	54	5	-0.0424	0.0121264			171	13.333	40.875	24	13.333	40.875	24	0	0
	172	44.654	20.346	26	45.125	20.333	24	0.0199704	-0.0005512			172	21.414	49.034	29	21	48.5	26	-0.0175536	-0.0226416
	173	45.667	5.875	24	44.786	5.5	28	-0.0373544	-0.0159			173	23.5	63.786	28	23.367	63.367	30	-0.0056392	-0.0177656
	174	47.346	57.346	26	47.5	57.214	28	0.0065296	-0.0055968			174	24.5	39.786	28	24.727	39.5	22	0.0096248	-0.0121264
	175	48	29.5	26	47.654	29.654	26	-0.0146704	0.0065296			175	29	12.5	26	29.125	12.333	24	0.0053	-0.0070808
	176	51	14	21	51	13	21	0	-0.0424			176	29.68	56	25	30.16	55.8	25	0.020352	-0.00848
	177	55.654	22.346	26	56.125	21.667	24	0.0199704	-0.0287896			177	33.673	46.885	52	31	45.5	26	-0.113335	-0.058724
	178	59.686	31.371	35	59.239	31.761	46	-0.0189528	0.016536			178	33.842	4.1579	19	33.5	4	16	-0.0145008	-0.00669496
	179	59.622	59.324	37	59.97	59.182	33	0.0147552	-0.0060208			179	34	20	21	33.654	20.346	26	-0.0146704	0.0146704
	180	60.815	9.5926	27	60.875	10.333	24	0.002544	0.031393			180	33.792	63.333	24	33.346	62.654	26	-0.0189104	-0.0287896
	181	63.214	43.5	28	63	43	21	-0.0090736	-0.0212			181	41.882	12.745	51	42	12.352	54	0.0050032	-0.0166632
	182	64.5	52	16	63.938	51.312	16	-0.0238288	-0.0291712			182	39.056	34.389	36	39.346	35.654	26	0.012296	0.053636
	183	3.8421	64.842	19	4.1579	65.158	19	0.0133899	0.0133984			183	42.125	58.667	24	41.654	58.346	26	-0.0199704	-0.0136104
	184	8	22.5	26	8	23	21	0	0.0212			184	42	22.5	8	42	23	5	0	0.0212
	185	11	57	21	11.333	56.875	24	0.0141192	-0.0053			185	43.733	44.967	30	43.28	45.24	25	-0.0192072	0.0115752
	186	23.694	35.722	36	24.367	35.367	30	0.0285352	-0.015052			186	46.727	28.5	22	46.654	28.654	26	-0.0030952	0.0065296
	187	23.5	51	26	23.667	50.125	24	0.0070808	-0.0371			187	49.158	38.158	19	48.615	38.385	13	-0.0230232	0.0096248
	188	24.367	59.367	30	24.034	59.586	29	-0.0141192	0.0092856			188	52.179	48.214	28	52.222	48	27	0.0018232	-0.0090736
	189	25.633	14.367	30	26.031	13.656	32	0.0168752	-0.0301464			189	54.909	22.909	22	54.552	22.931	29	-0.0151368	0.0009328
	190	30	40.182	22	30.793	39.172	29	0.0336232	-0.042824			190	59	30	21	58.75	29.75	20	-0.0106	-0.0106
	191	33	23	31	33.265	23	34	0.011236	0			191	59.5	49	16	60.727	49.5	22	0.0520248	0.0212
	192	34.5	49	26	34.654	48.346	26	0.0065296	-0.0277296			192	61.125	10.667	24	61.727	10.5	22	0.0255248	-0.0070808
	193	35.724	57.345	29	34.667	57.125	24	-0.0448168	-0.009328			193	64.345	65.724	29	64.5	65.5	28	0.006572	-0.0094976
	194	38.828	11.897	29	38.806	12.548	31	-0.0009328	0.0276024			194	5	17	21	4.8421	16.842	19	-0.00669496	-0.0066992
	195	38	31	21	38.346	30.654	26	0.0146704	-0.0146704			195	6.625	63.156	32	6.5152	62.909	33	-0.00465552	-0.0104728
	196	38.875	64.667	24	38.5	64.5	24	-0.0159	-0.0070808			196	9.5556	31.296	27	9.3333	31.125	24	-0.00942552	-0.0072504
	197	41	42.5	26	40.367	42.367	30	-0.0268392	-0.0056392			197	8.3846	47.615	13	8.6471	48	17	0.01113	0.016324
	198	44.786	5.5	28	44.654	5.3462	26	-0.0055968	-0.00652112			198	11.5	23.553	38	11.5	23.607	28	0	0.0022896
	199	45.125	20.333	24	45	20.5	26	-0.0053	0.0070808			199	13.333	40.875	24	12.76	40.8	25	-0.0242952	-0.00318
	200	47.654	29.654	26	48	30.5	26	0.0146704	0.0358704			200	21	48.5	26	21.875	47.667	24	0.0371	-0.0353192
	201	47.5	57.214	28	47.214	57.5	28	-0.0121264	0.0121264			201	23.367	63.367	30	23	63.5	26	-0.0155608	0.0056392
	202	48.727	65.848	33	48.645	65.516	31	-0.0034768	-0.0140768			202	24.727	39.5	22	25	39	21	0.0115752	-0.0212
	203	51	13	21	51.333	13.125	24	0.0141192	0.0053			203	29.125	12.333	24	29.125	11.667	24	0	-0.0282384
	204	56.125	21.667	24	55.5	22	26	-0.0265	0.0141192			204	30.16	55.8	25	30.308	55.038	26	0.0062752	-0.0323088
	205	59.239	31.761	46	58.821	32.077	39	-0.0177232	0.0133984			205	31	45.5	26	33.31	46.667	42	0.097944	0.0494808
	206	59.97	59.182	33	59.654	58.654	26	-0.0133984	-0.0223872			206	33.654	20.346	26	33.654	20.654	26	0	0.0130592
	207	60.875	10.333	24	61.346	10.346	26	0.0199704	0.0005512			207	33.346	62.654	26	32.909	63.091	22	-0.0185288	0.0185288
	208	63	43	21	62.5	42.5	24	-0.0212	-0.0212			208	33.5	4	16	34.091	4.0909	22	0.0250584	0.00385416
	209	63.938	51.312	16	63.5	51	14	-0.0185712	-0.0132288			209	37.5	29	8	34.077	30.154	13	-0.145135	0.0489296
	210	4.1579	65.158	19	4.2727	65.5	22	0.00486752	0.0145008			210	39.346	35.654	26	39	35.5	26	-0.0146704	-0.0065296
	211	8	23	21	8	23	21	0	0			211	41.654	58.346	26	41.5	58.214	28	-0.0065296	-0.0055968
	212	18	55.5	8	18.5	55.5	4	0.0212	0			212	43.28	45.24	25	43.867	46.033	30	0.0248888	0.0336232
	213	23.667	50.125	24	24	49.5	26	0.0141192	-0.0265			213	46.654	28.654	26	46.966	28.793	29	0.0132288	0.0058936
	214	24.034	59.586	29	24.367	60.367	30	0.0141192	0.0331144			214	48.615	38.385	13	48	39	17	-0.026076	0.026076
	215	24.367	35.367	30	24.367	35.367	30	0	0			215	52.222	48	27	52.5	47	30	0.0117872	-0.0424
	216	26.031	13.656	32	26.367	13.367	30	0.0142464	-0.0122536			216	58.412	37.882	17	59	38	21	0.0249312	0.0050032
	217	33.265	23	34	33.367	23.367	30	0.0043248	0.0155608			217	60.727	49.5	22	60.5	49	16	-0.0096248	-0.0212
	218	34.654	48.346	26	34.875	48.333	24	0.0093704	-0.0005512			218	61.727	10.5	22	61.125	10.667	24	-0.0255248	0.0070808
	219	34.667	57.125	24	36.436	56.231	39	0.0750056	-0.0379056			219	62	57	11	62.786	57.357	14	0.0333264	0.0151368
	220	38.806	12.548	31	39	12.5	30	0.0082256	-0.0020352			220	64.5	41.5	12	64.875	41.875	8	0.0159	0.0159
	221	38.346	30.654	26	38.5	31	26	0.0065296	0.0146704			221	6.5152	62.909	33	6.4848	63.091	33	-0.00128896	0.0077168
	222	40.367	42.367	30	40	42.5	26	-0.0155608	0.0056392			222	9.3333	31.125	24	9.6333	30.633	30	0.01272	-0.0208608
	223	44.654	5.3462	26	42.415	4.6098	41	-0.0949336	-0.0312234			223	8.6471	48	17	8.5	48	16	-0.00623704	0
	224	45	20.5	26	44.724	20.345	29	-0.0117024	-0.006572			224	11.5	23.607	28	12.744	23.884	43	0.0527456	0.0117448
	225	47.214	57.5	28	47.333	57.875	24	0.0050456	0.0159			225	12.76	40.8	25	13.067	40.833	30	0.0130168	0.0013992
	226	48	30.5	26	48	30.63	27	0	0.005512			226	21.875	47.667	24	22	48	21	0.0053	0.0141192
	227	51.333	13.125	24	51.5	13	26	0.0070808	-0.0053			227	23	31.5	26	22.875	31.667	24	-0.0053	0.0070808
	228	55.5	22	26	55.654	22.346	26	0.0065296	0.0146704			228	25	39	21	24.882	39.412	17	-0.0050032	0.0174688
	229	58.821	32.077	39	58.763	32.132	38	-0.0024592	0.002332			229	29.125	11.667	24	29.667	11.125	24	0.0229808	-0.0229808
	230	59.654	58.654	26	59.667	58.875	24	0.0005512	0.0093704			230	30.308	55.038	26	27.929	55.333	42	-0.10087	0.012508
	231	61.346	10.346	26	61	10	21	-0.0146704	-0.0146704			231	33.31	46.667	42	33.408	47.082	49	0.0041552	0.017596
	232	62.5	42.5	24	62.5	42.5	24	0	0			232	33.654	20.654	26	30.74	21.72	50	-0.123554	0.0451984
	233	63.5	51	14	62	50.5	16	-0.0636	-0.0212			233	32.909	63.091	22	32.783	63.304	23	-0.0053424	0.0090312
	234	4.2727	65.5	22	4.125	65.333	24	-0.00626248	-0.0070808			234	34.091	4.0909	22	35	4	21	0.0385416	-0.00385416
	235	8	23	21	8.3333	23.125	24	0.0141319	0.0053			235	41.765	12.235	51	41.5	12.64	50	-0.011236	0.017172
	236	11.5	6	30	11.375	6.1562	32	-0.0053	0.00662288			236	39	35.5	26	38.541	34.108	37	-0.0194616	-0.0590208
	237	13.531	29.344	32	13	29.5	26	-0.0225144	0.0066144			237	41.5	58.214	28	41.333	58.875	24	-0.0070808	0.0280264
	238	13.5	65.5	28	14	65	21	0.0212	-0.0212			238	42	23.5	12	41.933	23.4	15	-0.0028408	-0.00424
	239	14.786	14.5	28	14.5	14.5	28	-0.0121264	0			239	43.867	46.033	30	43.219	47.25	32	-0.0274752	0.0516008
	240	20.5	23.786	28	20.5	23.786	28	0	0			240	46.966	28.793	29	46.63	29	27	-0.0142464	0.0087768
	241	24.367	35.367	30	23.966	35.207	29	-0.0170024	-0.006784			241	48	39	17	48.158	38.158	19	0.0066992	-0.0357008
	242	24	49.5	26	24.091	50.091	22	0.0038584	0.0250584			242	49	65	21	49.278	65.611	18	0.0117872	0.0259064
	243	24.367	60.367	30	24.633	60.633	30	0.0112784	0.0112784			243	52.5	47	30	52.897	46.828	29	0.0168328	-0.0072928
	244	29.538	41.615	13	29.375	41.375	16	-0.0069112	-0.010176			244	54	58	21	54.125	58.333	24	0.0053	0.0141192
	245	33.367	23.367	30	33	23.5	26	-0.0155608	0.0056392			245	59	38	21	59.125	37.333	24	0.0053	-0.0282808
	246	36.436	56.231	39	36.568	56.189	37	0.0055968	-0.0017808			246	61.125	10.667	24	61	11	21	-0.0053	0.0141192
	247	39	12.5	30	38.5	12.786	28	-0.0212	0.0121264			247	60.5	49	16	60.385	49.615	13	-0.004876	0.026076
	248	38.5	31	26	38	31.5	26	-0.0212	0.0212			248	62.786	57.357	14	62.5	56.5	12	-0.0121264	-0.0363368
	249	42.415	4.6098	41	45	5	21	0.109604	0.0165445			249	6.4848	63.091	33	6.0909	63.091	22	-0.0167014	0
	250	44.724	20.345	29	44.375	20.844	32	-0.0147976	0.0211576			250	9.6333	30.633	30	10.214	30.5	28	0.0246217	-0.0056392
	251	47.333	57.875	24	47	58	21	-0.0141192	0.0053			251	8.5	48	16	8	48.647	17	-0.0212	0.0274328
	252	48	30.63	27	48	32	31	0	0.058088			252	12.744	23.884	43	12.474	23.763	38	-0.011448	-0.0051304
	253	51.5	13	26	51.5	13	26	0	0			253	13.067	40.833	30	13.828	40.897	29	0.0322664	0.0027136
	254	55.654	22.346	26	55.5	22.214	28	-0.0065296	-0.0055968			254	22	48	21	22	48	21	0	0
	255	58.763	32.132	38	58.25	31.719	32	-0.0217512	-0.0175112			255	22.875	31.667	24	23	32	21	0.0053	0.0141192
	256	59.667	58.875	24	59.5	59.214	28	-0.0070808	0.0143736			256	24.882	39.412	17	24	39.5	16	-0.0373968	0.0037312
	257	61	10	21	60.875	10.333	24	-0.0053	0.0141192			257	27.929	55.333	42	28.098	55.195	41	0.0071656	-0.0058512
	258	62.5	42.5	24	62.786	42.5	28	0.0121264	0			258	30.74	21.72	50	30.982	21.571	56	0.0102608	-0.0063176
	259	62	50.5	16	62.5	50.727	22	0.0212	0.0096248			259	29.667	11.125	24	30.125	11.333	24	0.0194192	0.0088192
	260	4.125	65.333	24	4	66	21	-0.0053	0.0282808			260	33.408	47.082	49	36.5	50.423	26	0.131101	0.141658
	261	8.3333	23.125	24	8.2143	23.5	28	-0.0050456	0.0159			261	31.3	31.3	10	31.5	31	10	0.00848	-0.01272
	262	11.375	6.1562	32	11.5	6.5	28	0.0053	0.0145771			262	32.783	63.304	23	32.273	63.5	22	-0.021624	0.0083104
	263	11	56	21	11	56	21	0	0			263	35	4	21	34.5	4.2727	22	-0.0212	0.0115625
	264	13	29.5	26	13.875	29.333	24	0.0371	-0.0070808			264	41.5	12.64	50	41.636	12.8	55	0.0057664	0.006784
	265	14.5	14.5	28	14.214	14.5	28	-0.0121264	0			265	38.541	34.108	37	38.045	34.25	44	-0.0210304	0.0060208
	266	14	65	21	13.5	65	26	-0.0212	0			266	41.333	58.875	24	41.125	59.333	24	-0.0088192	0.0194192
	267	18.125	54.875	8	18.5	55.5	4	0.0159	0.0265			267	41.933	23.4	15	42.842	22.842	19	0.0385416	-0.0236592
	268	20.5	23.786	28	20.5	23.5	32	0	-0.0121264			268	43.219	47.25	32	43.659	47.439	41	0.018656	0.0080136
	269	23.966	35.207	29	23.875	35.333	24	-0.0038584	0.0053424			269	46.63	29	27	46.333	28.875	24	-0.0125928	-0.0053
	270	24.091	50.091	22	24	50	21	-0.0038584	-0.0038584			270	48.158	38.158	19	49	37.5	16	0.0357008	-0.0278992
	271	24.633	60.633	30	24.5	61	26	-0.0056392	0.0155608			271	49.278	65.611	18	49.842	65.737	19	0.0239136	0.0053424
	272	29.375	41.375	16	30.267	39.733	15	0.0378208	-0.0696208			272	52.897	46.828	29	52.875	47.333	24	-0.0009328	0.021412
	273	33	23.5	26	32.625	22.844	32	-0.0159	-0.0278144			273	54.125	58.333	24	54.667	58.875	24	0.0229808	0.0229808
	274	36.568	56.189	37	35.5	56.5	28	-0.0452832	0.0131864			274	59.125	37.333	24	59	37	21	-0.0053	-0.0141192
	275	38.5	12.786	28	38.5	13	26	0	0.0090736			275	61	11	21	61.273	10.5	22	0.0115752	-0.0212
	276	38	31.5	26	37.5	31	26	-0.0212	-0.0212			276	60.385	49.615	13	59.5	50	16	-0.037524	0.016324
	277	40.5	64	26	40.31	63.552	29	-0.008056	-0.0189952			277	62.5	56.5	12	63.214	57.357	14	0.0302736	0.0363368
	278	44.375	20.844	32	44.367	20.633	30	-0.0003392	-0.0089464			278	64	43	17	64	43	21	0	0
	279	47	58	21	47	59	21	0	0.0424			279	4	40	21	3.875	40.333	24	-0.0053	0.0141192
	280	48	32	31	47.654	32.346	26	-0.0146704	0.0146704			280	5.3333	17.125	24	5.3333	17.125	24	0	0
	281	50.675	48.1	40	51.244	48.463	41	0.0241256	0.0153912			281	6.0909	63.091	22	6.5926	63.185	27	0.0212721	0.0039856
	282	49.967	65.933	30	50.739	65.957	23	0.0327328	0.0010176			282	10.214	30.5	28	10	30	21	-0.0090736	-0.0212
	283	51.5	13	26	51.667	13.875	24	0.0070808	0.0371			283	12.474	23.763	38	10.842	22.158	19	-0.0691968	-0.068052
	284	54.333	40.875	24	54.273	40.5	22	-0.002544	-0.0159			284	13.828	40.897	29	13.5	41	26	-0.0139072	0.0043672
	285	55.5	22.214	28	55.214	22.5	28	-0.0121264	0.0121264			285	14.375	54.156	32	14	54.5	26	-0.0159	0.0145856
	286	58.25	31.719	32	58.273	32.152	33	0.0009752	0.0183592			286	19.102	63.735	49	25.181	58.569	72	0.25775	-0.219038
	287	59.5	59.214	28	59.828	58.897	29	0.0139072	-0.0134408			287	17.091	15.091	22	17.031	14.844	32	-0.002544	-0.0104728
	288	62.786	42.5	28	62.654	42.346	26	-0.0055968	-0.0065296			288	18.5	8.2727	22	18.76	8.2	25	0.011024	-0.00308248
	289	62.5	50.727	22	62.727	50.5	22	0.0096248	-0.0096248			289	21.111	22.333	9	21.125	22.125	8	0.0005936	-0.0088192
	290	4.8158	32.158	38	4.4688	32.344	32	-0.0147128	0.0078864			290	22	48	21	21.815	48.185	27	-0.007844	0.007844
	291	8.2143	23.5	28	8.3333	23.875	24	0.0050456	0.0159			291	23	32	21	22	32	21	-0.0424	0
	292	11	56	21	11.5	55.727	22	0.0212	-0.0115752			292	24	39.5	16	24.5	40	26	0.0212	0.0212
	293	13.5	65	26	14	65	21	0.0212	0			293	28.098	55.195	41	25.181	58.569	72	-0.123681	0.143058
	294	14.214	14.5	28	14	14	21	-0.0090736	-0.0212			294	30.125	11.333	24	29.875	11.667	24	-0.0106	0.0141616
	295	13.875	29.333	24	13	29	21	-0.0371	-0.0141192			295	32.273	63.5	22	31.964	64.75	28	-0.0131016	0.053
	296	20.5	23.5	32	20.367	23.633	30	-0.0056392	0.0056392			296	34.5	4.2727	22	34	5	21	-0.0212	0.0308375
	297	23.875	35.333	24	24.367	34.633	30	0.0208608	-0.02968			297	38.045	34.25	44	35.696	33.291	79	-0.0995976	-0.0406616
	298	24	50	21	24.5	50.214	28	0.0212	0.0090736			298	41.125	59.333	24	41.5	60	26	0.0159	0.0282808
	299	24.5	61	26	24.5	60.786	28	0	-0.0090736			299	43.659	47.439	41	43.5	47.5	28	-0.0067416	0.0025864
	300	30.267	39.733	15	28.643	42.214	14	-0.0688576	0.105194			300	46.333	28.875	24	46.185	29.593	27	-0.0062752	0.0304432
	301	32.625	22.844	32	32.375	22.844	32	-0.0106	0			301	50.019	7.4423	52	49.978	7.3261	46	-0.0017384	-0.00492688
	302	37.5	31	26	37	31.5	26	-0.0212	0.0212			302	49	37.5	16	48.588	37.882	17	-0.0174688	0.0161968
	303	38.5	13	26	38.214	13.5	28	-0.0121264	0.0212			303	52.875	47.333	24	52.5	47	26	-0.0159	-0.0141192
	304	39.667	42.125	24	39.346	41.654	26	-0.0136104	-0.0199704			304	54.667	58.875	24	54.125	59.333	24	-0.0229808	0.0194192
	305	40.31	63.552	29	39.875	63.333	24	-0.018444	-0.0092856			305	59	37	21	59	38	21	0	0.0424
	306	44.367	20.633	30	44	20.5	26	-0.0155608	-0.0056392			306	59.5	50	16	60	49.5	22	0.0212	-0.0212
	307	47.654	32.346	26	47.633	32.367	30	-0.0008904	0.0008904			307	61.273	10.5	22	61	11	21	-0.0115752	0.0212
	308	47	59	21	47.125	58.333	24	0.0053	-0.0282808			308	63.214	57.357	14	62.615	56.615	13	-0.0253976	-0.0314608
	309	51.244	48.463	41	50.085	48.213	47	-0.0491416	-0.0106			309	64	43	21	64	43	21	0	0
	310	51.667	13.875	24	52	14	21	0.0141192	0.0053			310	3.875	40.333	24	4	40	21	0.0053	-0.0141192
	311	54.273	40.5	22	54	40	21	-0.0115752	-0.0212			311	6.5926	63.185	27	6.3462	63.346	26	-0.0104474	0.0068264
	312	55.214	22.5	28	54.875	22.667	24	-0.0143736	0.0070808			312	13.5	41	26	12.5	41	26	-0.0424	0
	313	58.273	32.152	33	58.065	32.194	31	-0.0088192	0.0017808			313	14	54.5	26	14	54.5	26	0	0
	314	59.828	58.897	29	59.5	58.5	28	-0.0139072	-0.0168328			314	17.031	14.844	32	18.152	15.152	33	0.0475304	0.0130592
	315	62.654	42.346	26	62.5	42	26	-0.0065296	-0.0146704			315	18.76	8.2	25	20.111	8.1111	18	0.0572824	-0.00376936
	316	62.727	50.5	22	63	51	21	0.0115752	0.0212			316	21.815	48.185	27	22.5	48.5	28	0.029044	0.013356
	317	4.4688	32.344	32	4.2759	31.655	29	-0.00817896	-0.0292136			317	21.125	22.125	8	21.385	22.615	13	0.011024	0.020776
	318	11.5	55.727	22	13.697	55.394	33	0.0931528	-0.0141192			318	22	32	21	21.875	31.333	24	-0.0053	-0.0282808
	319	14	14	21	14	14	21	0	0			319	24.5	40	26	24.333	40.125	24	-0.0070808	0.0053
	320	14	65	21	13.333	65.125	24	-0.0282808	0.0053			320	29.875	11.667	24	29.654	11.654	26	-0.0093704	-0.0005512
	321	20.367	23.633	30	20.633	23.367	30	0.0112784	-0.0112784			321	31.964	64.75	28	32	64	21	0.0015264	-0.0318
	322	24.367	34.633	30	24.786	34.5	28	0.0177656	-0.0056392			322	33.667	18.875	24	33.875	18.667	24	0.0088192	-0.0088192
	323	24.5	50.214	28	25	50	21	0.0212	-0.0090736			323	34	5	21	34.5	5	16	0.0212	0
	324	24.5	60.786	28	24	61	21	-0.0212	0.0090736			324	41.5	60	26	41.781	59.781	32	0.0119144	-0.0092856
	325	32.375	22.844	32	32	23	21	-0.0159	0.0066144			325	45.615	20.942	52	44.712	14.973	73	-0.0382872	-0.253086
	326	37	31.5	26	35.943	31.771	35	-0.0448168	0.0114904			326	46.185	29.593	27	47.966	29.586	29	0.0755144	-0.0002968
	327	38.214	13.5	28	38.172	13.103	29	-0.0017808	-0.0168328			327	49.978	7.3261	46	50.189	8.1351	37	0.0089464	0.0343016
	328	37.875	4.875	8	37.167	5.8333	6	-0.0300192	0.0406319			328	48.588	37.882	17	49	38	21	0.0174688	0.0050032
	329	39.346	41.654	26	40.346	41.654	26	0.0424	0			329	52.5	47	26	52.654	47.346	26	0.0065296	0.0146704
	330	39.875	63.333	24	40.5	64	26	0.0265	0.0282808			330	54.125	59.333	24	53.577	59.231	26	-0.0232352	-0.0043248
	331	44	20.5	26	44.182	21.03	33	0.0077168	0.022472			331	59	38	21	59	37	21	0	-0.0424
	332	47.633	32.367	30	47.875	33.333	24	0.0102608	0.0409584			332	60	49.5	22	59	50	21	-0.0424	0.0212
	333	50.085	48.213	47	50.435	48.087	46	0.01484	-0.0053424			333	61	11	21	61.273	11.5	22	0.0115752	0.0212
	334	47.125	58.333	24	47	58.63	27	-0.0053	0.0125928			334	62.615	56.615	13	62.636	57.091	11	0.0008904	0.0201824
	335	52	14	21	52.214	13.5	28	0.0090736	-0.0212			335	64	43	21	64	43	17	0	0
	336	54	40	21	54	40	21	0	0			336	64.667	66.125	24	65	66	21	0.0141192	-0.0053
	337	54.875	22.667	24	54.5	22	26	-0.0159	-0.0282808			337	4	40	21	4	40.136	22	0	0.0057664
	338	58.065	32.194	31	58.278	31.694	36	0.0090312	-0.0212			338	6.3462	63.346	26	7	63.5	26	0.0277211	0.0065296
	339	59.5	58.5	28	59	58	21	-0.0212	-0.0212			339	12.5	41	26	12.5	41	26	0	0
	340	62.5	42	26	62.654	41.346	26	0.0065296	-0.0277296			340	14	54.5	26	14	54.5	26	0	0
	341	63	51	21	63	51	21	0	0			341	18.152	15.152	33	17.5	15.214	28	-0.0276448	0.0026288
	342	4.2759	31.655	29	4.0741	31.593	27	-0.00855632	-0.0026288			342	20.111	8.1111	18	20.625	7.375	16	0.0217936	-0.0312106
	343	13.697	55.394	33	12.4	56.24	50	-0.0549928	0.0358704			343	21.385	22.615	13	21.5	22.25	16	0.004876	-0.015476
	344	13.333	65.125	24	13.346	65.346	26	0.0005512	0.0093704			344	21.875	31.333	24	22	31.5	26	0.0053	0.0070808
	345	14	14	21	14	14	21	0	0			345	31.25	44.25	20	30.556	44.889	18	-0.0294256	0.0270936
	346	20.633	23.367	30	19.724	23.345	29	-0.0385416	-0.0009328			346	32	64	21	31.897	64.828	29	-0.0043672	0.0351072
	347	24.071	10.238	42	23.8	10.05	40	-0.0114904	-0.0079712			347	34.5	5	16	34.158	5.1579	19	-0.0145008	0.00669496
	348	24.786	34.5	28	24.633	34.633	30	-0.0064872	0.0056392			348	41.781	59.781	32	42.5	60	34	0.0304856	0.0092856
	349	24	61	21	24	60.5	26	0	-0.0212			349	47.966	29.586	29	49.562	29.125	32	0.0676704	-0.0195464
	350	25	50	21	24.5	50.214	28	-0.0212	0.0090736			350	50.189	8.1351	37	50.139	7.8333	36	-0.00212	-0.0127963
	351	32	23	21	32.125	23.333	24	0.0053	0.0141192			351	49	38	21	49.667	37.875	24	0.0282808	-0.0053
	352	35.943	31.771	35	35.294	32.265	34	-0.0275176	0.0209456			352	50.118	66.588	17	49.5	66	16	-0.0262032	-0.0249312
	353	38.172	13.103	29	37.5	13.5	28	-0.0284928	0.0168328			353	52.654	47.346	26	54.816	48.469	49	0.0916688	0.0476152
	354	37.167	5.8333	6	36.889	6.6667	9	-0.0117872	0.0353362			354	53.577	59.231	26	54.333	59.125	24	0.0320544	-0.0044944
	355	40.346	41.654	26	40	42	21	-0.0146704	0.0146704			355	59	37	21	59.273	37.5	22	0.0115752	0.0212
	356	40.5	64	26	40.5	63	26	0	-0.0424			356	61.273	11.5	22	61	11	21	-0.0115752	-0.0212
	357	44.182	21.03	33	43.786	21.5	28	-0.0167904	0.019928			357	62.636	57.091	11	62.615	56.615	13	-0.0008904	-0.0201824
	358	50.435	48.087	46	50.441	48.265	34	0.0002544	0.0075472			358	64	43	17	63.609	43.913	23	-0.0165784	0.0387112
	359	47	58.63	27	46.875	58.333	24	-0.0053	-0.0125928			359	65	66	21	65	66	21	0	0
	360	47.875	33.333	24	48	33.5	26	0.0053	0.0070808			360	4	40.136	22	4.125	40.333	24	0.0053	0.0083528
	361	52.214	13.5	28	52	13.5	26	-0.0090736	0			361	7	63.5	26	6.5	63.214	28	-0.0212	-0.0121264
	362	54.5	22	26	55	22	21	0.0212	0			362	8	50	21	8	50	21	0	0
	363	54	40	21	53.667	39.875	24	-0.0141192	-0.0053			363	12.5	41	26	12	41	21	-0.0212	0
	364	58.278	31.694	36	58.829	31.686	35	0.0233624	-0.0003392			364	14	54.5	26	13.667	54.875	24	-0.0141192	0.0159
	365	59	58	21	59	58	21	0	0			365	17.5	15.214	28	18.5	14.5	28	0.0424	-0.0302736
	366	62.654	41.346	26	62.633	40.633	30	-0.0008904	-0.0302312			366	20.625	7.375	16	20.842	7.1579	19	0.0092008	-0.00920504
	367	63	51	21	63.333	51.125	24	0.0141192	0.0053			367	21.5	22.25	16	20.214	21.643	14	-0.0545264	-0.0257368
	368	12.4	56.24	50	10.976	57.071	42	-0.0603776	0.0352344			368	22	31.5	26	22.333	31.875	24	0.0141192	0.0159
	369	13.509	44	53	13.741	43.483	58	0.0098368	-0.0219208			369	31.897	64.828	29	32.125	64.667	24	0.0096672	-0.0068264
	370	13.346	65.346	26	13.333	64.875	24	-0.0005512	-0.0199704			370	34.158	5.1579	19	34.5	5	16	0.0145008	-0.00669496
	371	14	14	21	13.875	14.333	24	-0.0053	0.0141192			371	40.979	12.833	48	41.5	13	46	0.0220904	0.0070808
	372	19.724	23.345	29	19.633	23.367	30	-0.0038584	0.0009328			372	42.5	60	34	42.259	59.741	27	-0.0102184	-0.0109816
	373	24.633	34.633	30	24.5	35	26	-0.0056392	0.0155608			373	46.128	21.106	47	47.378	24.207	82	0.053	0.131482
	374	24.5	50.214	28	24	49.778	27	-0.0212	-0.0184864			374	43.103	46.828	29	43.207	47.034	29	0.0044096	0.0087344
	375	24	60.5	26	24.346	60.346	26	0.0146704	-0.0065296			375	50.139	7.8333	36	50.654	7.8846	26	0.021836	0.00217512
	376	32.125	23.333	24	32.5	24.214	28	0.0159	0.0373544			376	49.667	37.875	24	49.5	37.727	22	-0.0070808	-0.0062752
	377	35.294	32.265	34	36.407	31.185	27	0.0471912	-0.045792			377	49.5	66	16	48.5	66	16	-0.0424	0
	378	35.633	48.367	30	35.633	48.367	30	0	0			378	54.333	59.125	24	53.209	57.047	43	-0.0476576	-0.0881072
	379	35.5	56	26	36	56.5	30	0.0212	0.0212			379	59.273	37.5	22	59	38	21	-0.0115752	0.0212
	380	37.5	13.5	28	37.5	14	26	0	0.0212			380	61	11	21	59.5	12	22	-0.0636	0.0424
	381	36.889	6.6667	9	37.357	5.7857	14	0.0198432	-0.0373544			381	63.609	43.913	23	63.158	43.158	19	-0.0191224	-0.032012
	382	40	42	21	40.214	41.5	28	0.0090736	-0.0212			382	62.615	56.615	13	62.5	56.5	12	-0.004876	-0.004876
	383	40.5	63	26	40.346	63.346	26	-0.0065296	0.0146704			383	4.125	40.333	24	4.125	40.667	24	0	0.0141616
	384	43.786	21.5	28	44.5	21.786	28	0.0302736	0.0121264			384	6.5	63.214	28	6.3548	62.935	31	-0.00615648	-0.0118296
	385	46.875	58.333	24	46.968	59.129	31	0.0039432	0.0337504			385	8	50	21	7.2143	49.5	28	-0.0333137	-0.0212
	386	48	33.5	26	48	33.5	26	0	0			386	12.091	29.909	22	11.815	29.815	27	-0.0117024	-0.0039856
	387	50.441	48.265	34	51.935	49.355	31	0.0633456	0.046216			387	12	41	21	12.786	40.5	28	0.0333264	-0.0212
	388	52	13.5	26	51.875	13.333	24	-0.0053	-0.0070808			388	13.667	54.875	24	13.875	55.667	24	0.0088192	0.0335808
	389	53.667	39.875	24	53.5	40	26	-0.0070808	0.0053			389	18.5	14.5	28	19.039	17	51	0.0228536	0.106
	390	58.829	31.686	35	59.407	31.926	27	0.0245072	0.010176			390	22.333	31.875	24	22	32	21	-0.0141192	0.0053
	391	59	58	21	59.5	58	26	0.0212	0			391	32.125	64.667	24	33.125	64.667	24	0.0424	0
	392	62.633	40.633	30	63	40.5	22	0.0155608	-0.0056392			392	34.5	5	16	34.5	4	16	0	-0.0424
	393	63.333	51.125	24	62.481	50.481	27	-0.0361248	-0.0273056			393	41.5	13	46	41.439	12.951	41	-0.0025864	-0.0020776
	394	10.976	57.071	42	11.367	56.367	30	0.0165784	-0.0298496			394	42.259	59.741	27	42.5	60	34	0.0102184	0.0109816
	395	13.333	64.875	24	13.32	64.44	25	-0.0005512	-0.018444			395	43.207	47.034	29	43	47.5	26	-0.0087768	0.0197584
	396	13.875	14.333	24	14	14.5	26	0.0053	0.0070808			396	49.5	37.727	22	48.75	37.05	20	-0.0318	-0.0287048
	397	19.633	23.367	30	19.367	23.367	30	-0.0112784	0			397	48.5	66	16	49.158	66.158	19	0.0278992	0.0066992
	398	24	49.778	27	24	50.5	30	0	0.0306128			398	50.654	7.8846	26	50.194	7.3548	31	-0.019504	-0.0224635
	399	24.5	35	26	24.654	34.654	26	0.0065296	-0.0146704			399	59.5	12	22	59.481	12.407	27	-0.0008056	0.0172568
	400	24.346	60.346	26	24.125	60.333	24	-0.0093704	-0.0005512			400	62.5	56.5	12	62.5	57	16	0	0.0212
	401	32.5	24.214	28	32.5	24	26	0	-0.0090736			401	4.125	40.667	24	4.5	40	16	0.0159	-0.0282808
	402	35.633	48.367	30	35.5	48	26	-0.0056392	-0.0155608			402	6.3548	62.935	31	6.8438	63.188	32	0.0207336	0.0107272
	403	36	56.5	30	36.214	56.5	28	0.0090736	0			403	7.2143	49.5	28	7.8421	49.842	19	0.0266187	0.0145008
	404	36.407	31.185	27	35.8	32.6	35	-0.0257368	0.059996			404	11.815	29.815	27	11.667	30.125	24	-0.0062752	0.013144
	405	37.5	14	26	38.214	13.5	28	0.0302736	-0.0212			405	12.786	40.5	28	12.5	40	26	-0.0121264	-0.0212
	406	37.357	5.7857	14	36.5	5.5	12	-0.0363368	-0.0121137			406	13.875	55.667	24	13.667	55.875	24	-0.0088192	0.0088192
	407	40.214	41.5	28	41	41	21	0.0333264	-0.0212			407	19.039	17	51	19.5	15	26	0.0195464	-0.0848
	408	44.5	21.786	28	44.5	22	26	0	0.0090736			408	22	32	21	21.333	32.125	24	-0.0282808	0.0053
	409	51.935	49.355	31	51.176	48.529	34	-0.0321816	-0.0350224			409	33.125	64.667	24	33.719	63.75	32	0.0251856	-0.0388808
	410	51.875	13.333	24	51.875	12.667	24	0	-0.0282384			410	34.5	4	16	34.5	3.5	12	0	-0.0212
	411	59.407	31.926	27	59.346	31.654	26	-0.0025864	-0.0115328			411	36.034	49.759	29	33.982	47.75	56	-0.0870048	-0.0851816
	412	59.5	58	26	59.345	57.724	29	-0.006572	-0.0117024			412	41.439	12.951	41	41.433	13.667	30	-0.0002544	0.0303584
	413	62.481	50.481	27	63	50.5	22	0.0220056	0.0008056			413	42.5	60	34	41.667	60.125	24	-0.0353192	0.0053
	414	63	40.5	22	63.214	40.5	28	0.0090736	0			414	43	47.5	26	43.5	47.5	28	0.0212	0
	415	7.1176	5.0196	51	7.1321	4.7925	53	0.0006148	-0.00962904			415	50.194	7.3548	31	49.593	7.4815	27	-0.0254824	0.00537208
	416	11.367	56.367	30	11.345	56.276	29	-0.0009328	-0.0038584			416	48.75	37.05	20	49	37	21	0.0106	-0.00212
	417	13.185	47.593	27	13.519	42.907	54	0.0141616	-0.198686			417	59.481	12.407	27	59	12	27	-0.0203944	-0.0172568
	418	13.32	64.44	25	13.833	64.367	30	0.0217512	-0.0030952			418	61.255	40.765	51	60.962	43.759	79	-0.0124232	0.126946
	419	14	14.5	26	14.654	14.346	26	0.0277296	-0.0065296			419	62.5	57	16	62.3	56.7	10	-0.00848	-0.01272
	420	19.367	23.367	30	19.5	23.5	28	0.0056392	0.0056392			420	4.5	40	16	5.1579	39.842	19	0.027895	-0.0066992
	421	24	50.5	30	24.5	51	26	0.0212	0.0212			421	6.8438	63.188	32	6.3548	63.258	31	-0.0207336	0.002968
	422	24.654	34.654	26	25.367	34.367	30	0.0302312	-0.0121688			422	7.8421	49.842	19	7.9091	50.091	22	0.0028408	0.0105576
	423	24.125	60.333	24	23.5	60	26	-0.0265	-0.0141192			423	12.5	40	26	12.667	40.125	24	0.0070808	0.0053
	424	28.333	41.533	15	28.375	42.125	16	0.0017808	0.0251008			424	13.667	55.875	24	13.125	55.333	24	-0.0229808	-0.0229808
	425	32.5	24	26	32.5	23.786	28	0	-0.0090736			425	14	10.5	6	13.714	11	7	-0.0121264	0.0212
	426	35.8	32.6	35	35.367	31.367	30	-0.0183592	-0.0522792			426	15.05	64.1	20	15.158	63.158	19	0.0045792	-0.0399408
	427	35.5	48	26	34.655	47.724	29	-0.035828	-0.0117024			427	21.333	32.125	24	21.125	31.667	24	-0.0088192	-0.0194192
	428	36.214	56.5	28	37	56.5	30	0.0333264	0			428	23	62	21	23.077	60.962	26	0.0032648	-0.0440112
	429	36.5	5.5	12	36.385	5.6154	13	-0.004876	0.00489296			429	27.878	27.805	41	30.232	28.446	56	0.0998096	0.0271784
	430	38.214	13.5	28	38.654	13.346	26	0.018656	-0.0065296			430	28	55	21	28	55	21	0	0
	431	41	41	21	40.346	40.654	26	-0.0277296	-0.0146704			431	33.719	63.75	32	34.179	64.214	28	0.019504	0.0196736
	432	44.5	22	26	44.03	22.576	33	-0.019928	0.0244224			432	36.667	36.125	24	36.786	35.5	28	0.0050456	-0.0265
	433	51.176	48.529	34	52.5	49	26	0.0561376	0.0199704			433	41.433	13.667	30	41.971	13.647	34	0.0228112	-0.000848
	434	51.875	12.667	24	51.875	12.667	24	0	0			434	41.667	60.125	24	42.346	59.654	26	0.0287896	-0.0199704
	435	59.346	31.654	26	59.333	31.125	24	-0.0005512	-0.0224296			435	49.593	7.4815	27	50.593	7.4815	27	0.0424	0
	436	59.345	57.724	29	59.125	57.333	24	-0.009328	-0.0165784			436	49	37	21	49.333	36.875	24	0.0141192	-0.0053
	437	61	11.5	26	61	11.5	26	0	0			437	53.5	57.447	38	52.338	52.853	68	-0.0492688	-0.194786
	438	63.214	40.5	28	62.667	39.875	24	-0.0231928	-0.0265			438	59	12	27	58.56	12.2	25	-0.018656	0.00848
	439	63	50.5	22	62.156	49.5	32	-0.0357856	-0.0424			439	6.3548	63.258	31	5.8966	63.172	29	-0.0194277	-0.0036464
	440	7.1321	4.7925	53	7.6	4.75	40	0.019839	-0.001802			440	7.9091	50.091	22	7.3333	49.875	24	-0.0244139	-0.0091584
	441	14.654	14.346	26	14.654	14.346	26	0	0			441	13.125	55.333	24	12.875	55.667	24	-0.0106	0.0141616
	442	19.5	23.5	28	19.5	23.5	32	0	0			442	13.714	11	7	13.667	11.111	9	-0.0019928	0.0047064
	443	23.5	60	26	23.5	60	26	0	0			443	15.158	63.158	19	15.1	63.05	20	-0.0024592	-0.0045792
	444	24.5	51	26	24.5	51	26	0	0			444	21.125	31.667	24	20.172	32.103	29	-0.0404072	0.0184864
	445	25.367	34.367	30	25.5	34	26	0.0056392	-0.0155608			445	23.077	60.962	26	22.844	59.75	32	-0.0098792	-0.0513888
	446	28.375	42.125	16	28.667	42.125	24	0.0123808	0			446	28	55	21	28.333	54.875	24	0.0141192	-0.0053
	447	32.5	23.786	28	32.654	23.346	26	0.0065296	-0.018656			447	30.875	11.333	24	30.5	11	22	-0.0159	-0.0141192
	448	34.655	47.724	29	35.346	47.346	26	0.0292984	-0.0160272			448	33	18.5	26	33	18.5	26	0	0
	449	35.367	31.367	30	35.414	30.862	29	0.0019928	-0.021412			449	34.179	64.214	28	34	64.5	26	-0.0075896	0.0121264
	450	37	56.5	30	36.5	56.214	28	-0.0212	-0.0121264			450	36.786	35.5	28	36.405	32.095	42	-0.0161544	-0.144372
	451	36.385	5.6154	13	36.158	5.1579	19	-0.0096248	-0.019398			451	42.346	59.654	26	42.593	59.519	27	0.0104728	-0.005724
	452	38.654	13.346	26	38.5	13.5	28	-0.0065296	0.0065296			452	47.5	20.5	52	45.962	17.253	79	-0.0652112	-0.137673
	453	40.346	40.654	26	40.214	40.5	28	-0.0055968	-0.0065296			453	49.367	29.633	30	49.5	29	26	0.0056392	-0.0268392
	454	44.03	22.576	33	44.655	22.724	29	0.0265	0.0062752			454	49.333	36.875	24	49.727	37.5	22	0.0167056	0.0265
	455	48.355	34.194	31	48.367	34.633	30	0.0005088	0.0186136			455	50.593	7.4815	27	50.724	7.3448	29	0.0055544	-0.00579608
	456	51.875	12.667	24	51.5	13	26	-0.0159	0.0141192			456	50	64.5	22	49.583	64.667	24	-0.0176808	0.0070808
	457	52.5	49	26	52.966	48.414	29	0.0197584	-0.0248464			457	58.56	12.2	25	57.96	12.24	25	-0.02544	0.001696
	458	54.412	40.118	17	54	40.222	27	-0.0174688	0.0044096			458	59.933	51.933	30	60.053	51.421	38	0.005088	-0.0217088
	459	59.333	31.125	24	59.346	31.654	26	0.0005512	0.0224296			459	61.896	40.521	48	61.725	40.725	51	-0.0072504	0.0086496
	460	59.125	57.333	24	58.875	57.667	24	-0.0106	0.0141616			460	7.3333	49.875	24	8.4815	50.407	27	0.0486837	0.0225568
	461	61	11.5	26	61.478	11.609	23	0.0202672	0.0046216			461	12.875	55.667	24	13.979	59.085	47	0.0468096	0.144923
	462	62.156	49.5	32	64	51	21	0.0781856	0.0636			462	13.667	11.111	9	12.667	11.111	9	-0.0424	0
	463	62.667	39.875	24	62.667	40.125	24	0	0.0106			463	19.458	18.812	48	19.524	18.405	42	0.0027984	-0.0172568
	464	7.6	4.75	40	7.8205	4.5897	39	0.0093492	-0.00679672			464	20.172	32.103	29	19.667	32.125	24	-0.021412	0.0009328
	465	7.6538	22.346	26	7.6667	22.125	24	0.00054696	-0.0093704			465	22.844	59.75	32	23.68	61.32	25	0.0354464	0.066568
	466	12	29	21	12	29	21	0	0			466	27.216	27.757	37	27.76	27.96	25	0.0230656	0.0086072
	467	14.654	14.346	26	15	13.5	26	0.0146704	-0.0358704			467	28.333	54.875	24	28	55	21	-0.0141192	0.0053
	468	19.5	23.5	32	20.333	23.125	24	0.0353192	-0.0159			468	30.5	11	22	30.875	10.333	24	0.0159	-0.0282808
	469	23.5	60	26	23.593	59.185	27	0.0039432	-0.034556			469	33	18.5	26	33.333	17.875	24	0.0141192	-0.0265
	470	24.5	51	26	23.147	49.088	34	-0.0573672	-0.0810688			470	34	64.5	26	34.667	64.125	24	0.0282808	-0.0159
	471	25.5	34	26	25.367	34.367	30	-0.0056392	0.0155608			471	36.405	32.095	42	36.837	32.372	43	0.0183168	0.0117448
	472	28.667	42.125	24	28.667	42.125	24	0	0			472	39.745	48.255	47	36.821	49.786	28	-0.123978	0.0649144
	473	32.654	23.346	26	32.333	23.125	24	-0.0136104	-0.0093704			473	42.593	59.519	27	42.125	59.667	24	-0.0198432	0.0062752
	474	35.414	30.862	29	34.9	31.367	30	-0.0217936	0.021412			474	49.5	29	26	49.407	29.074	27	-0.0039432	0.0031376
	475	35.346	47.346	26	35.5	47.727	22	0.0065296	0.0161544			475	49.583	64.667	24	49.091	64.909	22	-0.0208608	0.0102608
	476	36.158	5.1579	19	36.158	5.1579	19	0	0			476	50.724	7.3448	29	50.633	7.3667	30	-0.0038584	0.00092856
	477	36.5	56.214	28	36.633	56.367	30	0.0056392	0.0064872			477	49.727	37.5	22	50	38	21	0.0115752	0.0212
	478	38.5	13.5	28	38.633	13.633	30	0.0056392	0.0056392			478	51.93	56.209	43	52	53.125	64	0.002968	-0.130762
	479	40.214	40.5	28	40.367	40.633	30	0.0064872	0.0056392			479	57.96	12.24	25	58.125	12.667	24	0.006996	0.0181048
	480	44.655	22.724	29	43.655	22.724	29	-0.0424	0			480	61.725	40.725	51	61.124	45.546	97	-0.0254824	0.20441
	481	48.367	34.633	30	47.655	34.276	29	-0.0301888	-0.0151368			481	9.28	39.72	50	8.8511	39.468	47	-0.0181854	-0.0106848
	482	51.5	13	26	51.5	14	26	0	0.0424			482	8.4815	50.407	27	8.2083	49.667	24	-0.0115837	-0.031376
	483	52.966	48.414	29	53.125	48.333	24	0.0067416	-0.0034344			483	12.667	11.111	9	12.5	11.5	12	-0.0070808	0.0164936
	484	54	40.222	27	57.963	40.037	54	0.168031	-0.007844			484	13.979	59.085	47	13.346	56.346	26	-0.0268392	-0.116134
	485	59.346	31.654	26	59	32	21	-0.0146704	0.0146704			485	19.524	18.405	42	19.422	19.289	45	-0.0043248	0.0374816
	486	58.875	57.667	24	58.654	57.346	26	-0.0093704	-0.0136104			486	19.667	32.125	24	19.273	32.5	22	-0.0167056	0.0159
	487	61.478	11.609	23	61	11.5	26	-0.0202672	-0.0046216			487	21	47	21	21	47	21	0	0
	488	64	51	21	65.333	51.125	24	0.0565192	0.0053			488	23.68	61.32	25	23	61	23	-0.028832	-0.013568
	489	7.8205	4.5897	39	7.8049	4.6098	41	-0.00066144	0.00085224			489	27.76	27.96	25	27.793	27.966	29	0.0013992	0.0002544
	490	10.917	56.444	36	10.412	56.5	34	-0.021412	0.0023744			490	28	55	21	27.875	54.667	24	-0.0053	-0.0141192
	491	13.5	64	26	14.172	64.103	29	0.0284928	0.0043672			491	30.875	10.333	24	31	11	21	0.0053	0.0282808
	492	15	13.5	26	14.5	13.786	28	-0.0212	0.0121264			492	33.333	17.875	24	34	18	21	0.0282808	0.0053
	493	20.333	23.125	24	20.367	22.633	30	0.0014416	-0.0208608			493	34.667	64.125	24	34.125	63.667	24	-0.0229808	-0.0194192
	494	23.147	49.088	34	23.282	49.333	39	0.005724	0.010388			494	35.875	4.6667	24	35.727	4.5	22	-0.0062752	-0.00706808
	495	23.593	59.185	27	24	58.5	26	0.0172568	-0.029044			495	42.5	13.812	32	42.828	14.103	29	0.0139072	0.0123384
	496	25.367	34.367	30	25	35	21	-0.0155608	0.0268392			496	49.407	29.074	27	48.5	29.214	28	-0.0384568	0.005936
	497	28.667	42.125	24	29	42	21	0.0141192	-0.0053			497	49.091	64.909	22	49.158	64.158	19	0.0028408	-0.0318424
	498	32.333	23.125	24	32.875	22.667	24	0.0229808	-0.0194192			498	50.633	7.3667	30	50.5	6.5	32	-0.0056392	-0.0367481
	499	34.9	31.367	30	34.875	31.333	24	-0.00106	-0.0014416			499	8.8511	39.468	47	8.7222	39.306	36	-0.00546536	-0.0068688
	500	35.5	47.727	22	34.654	47.654	26	-0.0358704	-0.0030952			500	8.2083	49.667	24	8	50.5	26	-0.00883192	0.0353192
	501	36.158	5.1579	19	36.615	4.3846	13	0.0193768	-0.0327879			501	12.5	11.5	12	12.615	11.385	13	0.004876	-0.004876
	502	36.633	56.367	30	36.654	56.346	26	0.0008904	-0.0008904			502	13.346	56.346	26	13.875	56.333	24	0.0224296	-0.0005512
	503	38.633	13.633	30	38.5	13.214	28	-0.0056392	-0.0177656			503	14.125	63.667	24	14	64	21	-0.0053	0.0141192
	504	40.367	40.633	30	40.875	40.333	24	0.0215392	-0.01272			504	19.422	19.289	45	19.833	19.333	48	0.0174264	0.0018656
	505	43.655	22.724	29	43.815	22.815	27	0.006784	0.0038584			505	19.273	32.5	22	19.308	32.962	26	0.001484	0.0195888
	506	44.8	49.55	20	44.5	49.5	20	-0.01272	-0.00212			506	21	47	21	20.8	47.24	25	-0.00848	0.010176
	507	47.655	34.276	29	47.875	34.667	24	0.009328	0.0165784			507	23	61	23	24	61	21	0.0424	0
	508	51.5	14	26	51.172	14.103	29	-0.0139072	0.0043672			508	24.667	40.125	24	22.516	40.129	31	-0.0912024	0.0001696
	509	54	23.5	40	54.093	23.558	43	0.0039432	0.0024592			509	27.793	27.966	29	28	28	21	0.0087768	0.0014416
	510	53.125	48.333	24	53.214	48.5	28	0.0037736	0.0070808			510	27.875	54.667	24	27.5	55	26	-0.0159	0.0141192
	511	58.654	57.346	26	58.125	57.333	24	-0.0224296	-0.0005512			511	31	11	21	31	11	21	0	0
	512	59	32	21	59	32	21	0	0			512	34	18	21	33.5	18	26	-0.0212	0
	513	61	11.5	26	61.654	11.346	26	0.0277296	-0.0065296			513	34.125	63.667	24	34.533	63.2	30	0.0172992	-0.0198008
	514	65.333	51.125	24	64.875	50.667	24	-0.0194192	-0.0194192			514	35.727	4.5	22	36.273	4.5	22	0.0231504	0
	515	10.412	56.5	34	10.586	56.724	29	0.0073776	0.0094976			515	42.828	14.103	29	43	14	21	0.0072928	-0.0043672
	516	14.172	64.103	29	14.667	64.125	24	0.020988	0.0009328			516	48.5	29.214	28	48.5	29	26	0	-0.0090736
	517	14.5	13.786	28	14.214	13.5	28	-0.0121264	-0.0121264			517	49.158	64.158	19	49.333	64.875	24	0.00742	0.0304008
	518	20.367	22.633	30	20.5	23	26	0.0056392	0.0155608			518	59.333	28.125	24	60.481	28.593	27	0.0486752	0.0198432
	519	23.282	49.333	39	22.711	49.105	38	-0.0242104	-0.0096672			519	5.5	62.5	24	5.5	63	16	0	0.0212
	520	24	58.5	26	24	59	21	0	0.0212			520	8.7222	39.306	36	7.75	38.725	40	-0.0412213	-0.0246344
	521	25.485	10.091	33	25.633	10.367	30	0.0062752	0.0117024			521	8	50.5	26	8.5667	50.267	30	0.0240281	-0.0098792
	522	25	35	21	24.633	35.367	30	-0.0155608	0.0155608			522	12.615	11.385	13	12	10.353	17	-0.026076	-0.0437568
	523	24.833	17.833	6	25	17	11	0.0070808	-0.0353192			523	19.308	32.962	26	19.842	32.158	19	0.0226416	-0.0340896
	524	29	42	21	29	42	21	0	0			524	22.516	40.129	31	24.208	39.667	24	0.0717408	-0.0195888
	525	32.875	22.667	24	33.346	22.654	26	0.0199704	-0.0005512			525	20.8	47.24	25	21	48	21	0.00848	0.032224
	526	34.654	47.654	26	35	47	21	0.0146704	-0.0277296			526	24	61	21	22.724	61.414	29	-0.0541024	0.0175536
	527	34.875	31.333	24	34.5	31.5	28	-0.0159	0.0070808			527	27.5	55	26	27	55	21	-0.0212	0
	528	36.654	56.346	26	36.654	56.346	26	0	0			528	28	28	21	28	28	21	0	0
	529	36.615	4.3846	13	37.111	4.3333	9	0.0210304	-0.00217512			529	31	11	21	30.667	10.875	24	-0.0141192	-0.0053
	530	38.5	13.214	28	38.633	13.633	30	0.0056392	0.0177656			530	33.5	18	26	34	18	21	0.0212	0
	531	40.875	40.333	24	39.875	40.667	24	-0.0424	0.0141616			531	43	14	21	43	14.5	26	0	0.0212
	532	43.815	22.815	27	44	23	27	0.007844	0.007844			532	43.104	43.521	48	45.366	40.761	71	0.0959088	-0.117024
	533	44.5	49.5	20	44.875	49.333	24	0.0159	-0.0070808			533	48.5	29	26	48.5	29	26	0	0
	534	47.875	34.667	24	48	34.5	26	0.0053	-0.0070808			534	49.333	64.875	24	50	65	21	0.0282808	0.0053
	535	51.172	14.103	29	50.654	14.346	26	-0.0219632	0.0103032			535	51.444	56.306	36	51.631	53.677	65	0.0079288	-0.11147
	536	54.093	23.558	43	53.725	23.875	40	-0.0156032	0.0134408			536	60.481	28.593	27	60.345	28.724	29	-0.0057664	0.0055544
	537	53.214	48.5	28	53.667	48.875	24	0.0192072	0.0159			537	7.75	38.725	40	8.025	39.125	40	0.01166	0.01696
	538	53.346	65.654	26	53.346	65.654	26	0	0			538	5.5	63	16	5.125	63.333	24	-0.0159	0.0141192
	539	58.125	57.333	24	58	57	21	-0.0053	-0.0141192			539	8.5667	50.267	30	8.8182	49.273	33	0.0106636	-0.0421456
	540	59	32	21	58.654	31.346	26	-0.0146704	-0.0277296			540	12	10.353	17	12	10	21	0	-0.0149672
	541	61.654	11.346	26	61	11	21	-0.0277296	-0.0146704			541	12	31	21	11.842	30.158	19	-0.0066992	-0.0357008
	542	61.519	40.593	27	58.759	40.333	54	-0.117024	-0.011024			542	13.686	60.353	51	13.236	60.727	55	-0.01908	0.0158576
	543	10.02	25.451	51	10.268	25.732	56	0.0105152	0.0119144			543	20	17	21	20	16.5	26	0	-0.0212
	544	10.586	56.724	29	10.5	56.5	28	-0.0036464	-0.0094976			544	19.882	24.412	17	19.385	24.385	13	-0.0210728	-0.0011448
	545	12.333	47.875	24	13	48	21	0.0282808	0.0053			545	22.724	61.414	29	23	61	21	0.0117024	-0.0175536
	546	13.5	39.214	28	14	39.5	26	0.0212	0.0121264			546	27	55	21	27.273	54.5	22	0.0115752	-0.0212
	547	14.214	13.5	28	14.214	13.5	28	0	0			547	28	28	21	28	28	21	0	0
	548	14.667	64.125	24	14.333	64.125	24	-0.0141616	0			548	30.667	10.875	24	30.333	10.125	24	-0.0141616	-0.0318
	549	20.5	23	26	20.5	23.214	28	0	0.0090736			549	34	18	21	33.786	18.5	28	-0.0090736	0.0212
	550	22.711	49.105	38	22.558	48.814	43	-0.0064872	-0.0123384			550	48.5	29	26	49	29	21	0.0212	0
	551	24.633	35.367	30	25.333	34.875	24	0.02968	-0.0208608			551	50	65	21	50.158	64.842	19	0.0066992	-0.0066992
	552	24	59	21	23.125	59.333	24	-0.0371	0.0141192			552	60.345	28.724	29	60.367	29.367	30	0.0009328	0.0272632
	553	25.633	10.367	30	25.279	12.977	43	-0.0150096	0.110664			553	61.057	51.886	35	61.548	51.452	31	0.0208184	-0.0184016
	554	29	42	21	29	42.5	16	0	0.0212			554	61.812	40.5	32	61.897	40.828	29	0.003604	0.0139072
	555	33.346	22.654	26	33.5	23	26	0.0065296	0.0146704			555	64.158	20.158	19	64.158	20.158	19	0	0
	556	34.5	31.5	28	34.844	31.625	32	0.0145856	0.0053			556	4.5	7	16	4.5	7.5	12	0	0.0212
	557	35	47	21	34.842	47.842	19	-0.0066992	0.0357008			557	8.025	39.125	40	8.2857	38.771	35	0.0110537	-0.0150096
	558	36.654	56.346	26	37	55.5	26	0.0146704	-0.0358704			558	8.8182	49.273	33	8.6897	49.517	29	-0.0054484	0.0103456
	559	37.111	4.3333	9	37.615	4.3846	13	0.0213696	0.00217512			559	12	10	21	12.5	10.5	20	0.0212	0.0212
	560	38.633	13.633	30	39.214	13.5	28	0.0246344	-0.0056392			560	11.842	30.158	19	12.214	30.357	14	0.0157728	0.0084376
	561	39.875	40.667	24	39.333	41.125	24	-0.0229808	0.0194192			561	20	16.5	26	20	16	21	0	-0.0212
	562	44.17	61.17	53	46.926	59.593	27	0.116854	-0.0668648			562	19.385	24.385	13	18.5	24	16	-0.037524	-0.016324
	563	44	23	27	43.5	23.214	28	-0.0212	0.0090736			563	23.686	48.333	51	28.979	46.729	96	0.224423	-0.0680096
	564	44.875	49.333	24	45.652	48.087	23	0.0329448	-0.0528304			564	23	61	21	23	61	21	0	0
	565	48	34.5	26	47.5	34.214	28	-0.0212	-0.0121264			565	27.273	54.5	22	27.5	54.273	22	0.0096248	-0.0096248
	566	50.654	14.346	26	50.786	14.5	28	0.0055968	0.0065296			566	28	28	21	28	28.5	26	0	0.0212
	567	53.725	23.875	40	53.686	23.829	35	-0.0016536	-0.0019504			567	30.333	10.125	24	30	10	21	-0.0141192	-0.0053
	568	53.667	48.875	24	53.875	49.333	24	0.0088192	0.0194192			568	34.222	62.611	36	34.5	62.533	30	0.0117872	-0.0033072
	569	53.346	65.654	26	53.333	65.125	24	-0.0005512	-0.0224296			569	36.077	30.827	52	35.935	26.538	93	-0.0060208	-0.181854
	570	58.654	31.346	26	59	32	21	0.0146704	0.0277296			570	36	5	21	35.158	4.1579	19	-0.0357008	-0.035705
	571	58	57	21	58.654	57.346	26	0.0277296	0.0146704			571	49	29	21	50	29	21	0.0424	0
	572	61	11	21	61.346	10.346	26	0.0146704	-0.0277296			572	50.158	64.842	19	50.333	64.875	24	0.00742	0.0013992
	573	8.3667	4.6333	30	8.5	4.7857	28	0.00565192	0.00646176			573	60.367	29.367	30	60.5	29	26	0.0056392	-0.0155608
	574	10.5	56.5	28	10.806	56.71	31	0.0129744	0.008904			574	61.548	51.452	31	61.207	51.241	29	-0.0144584	-0.0089464
	575	13	48	21	13.333	47.875	24	0.0141192	-0.0053			575	61.897	40.828	29	62.367	40.633	30	0.019928	-0.008268
	576	14.214	13.5	28	14.346	13.654	26	0.0055968	0.0065296			576	64.158	20.158	19	63.875	20.333	24	-0.0119992	0.00742
	577	14	39.5	26	13.5	39	26	-0.0212	-0.0212			577	4.5	7.5	12	4.5	7.5	12	0	0
	578	14.333	64.125	24	14.172	63.897	29	-0.0068264	-0.0096672			578	8.2857	38.771	35	8.5	38.786	28	0.00908632	0.000636
	579	20.5	23.214	28	20.5	24	26	0	0.0333264			579	8.6897	49.517	29	9.1852	49.593	27	0.0210092	0.0032224
	580	22.558	48.814	43	22.128	47.974	39	-0.018232	-0.035616			580	12.214	30.357	14	12.385	30.385	13	0.0072504	0.0011872
	581	23.125	59.333	24	23	58.5	26	-0.0053	-0.0353192			581	12.5	10.5	20	12	10	21	-0.0212	-0.0212
	582	25.279	12.977	43	25.088	12.324	34	-0.0080984	-0.0276872			582	13.667	60.353	51	13.111	60.889	54	-0.0235744	0.0227264
	583	33.5	23	26	33.5	23.5	28	0	0.0212			583	18.5	24	16	18	24	21	-0.0212	0
	584	34.844	31.625	32	34.645	32.194	31	-0.0084376	0.0241256			584	20	16	21	20.333	15.875	24	0.0141192	-0.0053
	585	34.842	47.842	19	34.125	47.333	24	-0.0304008	-0.0215816			585	23	61	21	23.125	61.333	24	0.0053	0.0141192
	586	37	55.5	26	37.333	55.875	24	0.0141192	0.0159			586	25.655	38.172	29	26.071	37.893	28	0.0176384	-0.0118296
	587	37.615	4.3846	13	37.842	3.8421	19	0.0096248	-0.023002			587	27.5	54.273	22	28	54.5	16	0.0212	0.0096248
	588	39.214	13.5	28	38.5	13.786	28	-0.0302736	0.0121264			588	28	28.5	26	28	28	21	0	-0.0212
	589	39.333	41.125	24	40	41	21	0.0282808	-0.0053			589	30	10	21	30	10	21	0	0
	590	40.5	64	26	41	64	21	0.0212	0			590	35.158	4.1579	19	35	4	21	-0.0066992	-0.00669496
	591	43.5	23.214	28	43.5	23	26	0	-0.0090736			591	50	29	21	50.5	28.727	22	0.0212	-0.0115752
	592	45.652	48.087	23	46.1	47.7	30	0.0189952	-0.0164088			592	50.333	64.875	24	50.158	64.842	19	-0.00742	-0.0013992
	593	47.5	34.214	28	47.654	34.654	26	0.0065296	0.018656			593	60.5	29	26	60.875	29.333	24	0.0159	0.0141192
	594	46.926	59.593	27	47.125	58.667	24	0.0084376	-0.0392624			594	61.207	51.241	29	61.424	52.03	33	0.0092008	0.0334536
	595	50.786	14.5	28	51.5	14	26	0.0302736	-0.0212			595	62.367	40.633	30	62.654	41.346	26	0.0121688	0.0302312
	596	53.686	23.829	35	54.375	24.156	32	0.0292136	0.0138648			596	63.875	20.333	24	64	20	21	0.0053	-0.0141192
	597	53.333	65.125	24	53.346	65.346	26	0.0005512	0.0093704			597	4.5	7.5	12	5	6.5	8	0.0212	-0.0424
	598	53.875	49.333	24	53	49	21	-0.0371	-0.0141192			598	8.5	38.786	28	8.5926	38.926	27	0.00392624	0.005936
	599	58.654	57.346	26	58.786	57.5	28	0.0055968	0.0065296			599	9.1852	49.593	27	10.205	49.128	39	0.0432395	-0.019716
	600	59	32	21	58	32	21	-0.0424	0			600	12.385	30.385	13	12	29.5	16	-0.016324	-0.037524
	601	61.346	10.346	26	60.593	10.815	27	-0.0319272	0.0198856			601	18	24	21	17.389	23.722	18	-0.0259064	-0.0117872
	602	61.935	39.645	31	58.793	39.586	58	-0.133221	-0.0025016			602	20.333	15.875	24	21.5	16	26	0.0494808	0.0053
	603	4	16	21	4.2308	15.423	26	0.00978592	-0.0244648			603	23.125	61.333	24	22.667	60.875	24	-0.0194192	-0.0194192
	604	8.5	4.7857	28	8.9091	4.9091	22	0.0173458	0.00523216			604	26.071	37.893	28	26.519	37.593	27	0.0189952	-0.01272
	605	10.491	26.698	53	10.5	26.648	54	0.0003816	-0.00212			605	28	28	21	28.333	28.125	24	0.0141192	0.0053
	606	10.806	56.71	31	9.6538	56.654	26	-0.0488533	-0.0023744			606	30	10	21	30	9	21	0	-0.0424
	607	13.5	39	26	13.5	39	26	0	0			607	34.654	18.654	26	34.125	18.333	24	-0.0224296	-0.0136104
	608	13.333	47.875	24	13	48	21	-0.0141192	0.0053			608	35	4	21	35.5	4	22	0.0212	0
	609	14.172	63.897	29	14.5	64	26	0.0139072	0.0043672			609	36.851	31.511	47	36.25	31.611	36	-0.0254824	0.00424
	610	14.346	13.654	26	14.214	13.5	28	-0.0055968	-0.0065296			610	47.806	6.7097	31	47.346	6.6538	26	-0.019504	-0.00237016
	611	20.5	24	26	20.367	24.633	30	-0.0056392	0.0268392			611	50.5	28.727	22	51	29	21	0.0212	0.0115752
	612	22.128	47.974	39	21.424	48.03	33	-0.0298496	0.0023744			612	50.158	64.842	19	49.333	65.125	24	-0.03498	0.0119992
	613	23	58.5	26	22.5	58	26	-0.0212	-0.0212			613	57.5	65.5	20	57.409	65.227	22	-0.0038584	-0.0115752
	614	25.088	12.324	34	25.122	13.512	41	0.0014416	0.0503712			614	60.875	29.333	24	61	29.5	26	0.0053	0.0070808
	615	26.68	38.22	50	27.232	39.143	56	0.0234048	0.0391352			615	61.424	52.03	33	61.625	52.156	32	0.0085224	0.0053424
	616	33.5	23.5	28	33.654	23.654	26	0.0065296	0.0065296			616	62.654	41.346	26	63.333	40.875	24	0.0287896	-0.0199704
	617	34.645	32.194	31	34	32.5	32	-0.027348	0.0129744			617	64	20	21	64	20	21	0	0
	618	34.125	47.333	24	34	48	21	-0.0053	0.0282808			618	8.5926	38.926	27	9.3333	38.875	24	0.0314057	-0.0021624
	619	37.333	55.875	24	37	56	21	-0.0141192	0.0053			619	10.205	49.128	39	10.025	48.725	40	-0.007632	-0.0170872
	620	38.5	13.786	28	38.214	13.5	28	-0.0121264	-0.0121264			620	12	29.5	16	11.5	30	16	-0.0212	0.0212
	621	40	41	21	40	40.5	26	0	-0.0212			621	13.226	60.358	53	13.186	59.983	59	-0.001696	-0.0159
	622	41	64	21	40.5	64	26	-0.0212	0			622	18.526	35.237	38	18.906	34.469	32	0.016112	-0.0325632
	623	43.5	23	26	43.5	22.5	28	0	-0.0212			623	21.5	16	26	21.727	15.909	33	0.0096248	-0.0038584
	624	46.1	47.7	30	49.904	48.365	52	0.16129	0.028196			624	22.667	60.875	24	23.125	61.667	24	0.0194192	0.0335808
	625	47.654	34.654	26	47.5	34.786	28	-0.0065296	0.0055968			625	26.519	37.593	27	26.32	38.32	25	-0.0084376	0.0308248
	626	47.125	58.667	24	47	59	21	-0.0053	0.0141192			626	28.333	28.125	24	28.214	28.5	28	-0.0050456	0.0159
	627	51.5	14	26	50.828	14.103	29	-0.0284928	0.0043672			627	30	9	21	29.5	9.2727	22	-0.0212	0.0115625
	628	53.346	65.346	26	53.5	65.214	28	0.0065296	-0.0055968			628	35.5	4	22	35	4.5	22	-0.0212	0.0212
	629	54.375	24.156	32	54.214	23.5	28	-0.0068264	-0.0278144			629	36.25	31.611	36	36.826	22.957	69	0.0244224	-0.36693
	630	58	32	21	57.333	32.875	24	-0.0282808	0.0371			630	47.346	6.6538	26	47.333	6.875	24	-0.0005512	0.00937888
	631	58.786	57.5	28	59	57	21	0.0090736	-0.0212			631	49.333	65.125	24	49	65	21	-0.0141192	-0.0053
	632	60.593	10.815	27	60.593	10.815	27	0	0			632	51	29	21	51.5	29	22	0.0212	0
	633	4.2308	15.423	26	4	16	21	-0.00978592	0.0244648			633	57.409	65.227	22	57.385	65.308	26	-0.0010176	0.0034344
	634	8.9091	4.9091	22	9.5	5	26	0.0250542	0.00385416			634	61	29.5	26	61.346	29.654	26	0.0146704	0.0065296
	635	9.6538	56.654	26	10.5	57	26	0.0358789	0.0146704			635	61.625	52.156	32	60.633	52.367	30	-0.0420608	0.0089464
	636	13.5	39	26	13.091	38.091	22	-0.0173416	-0.0385416			636	63.333	40.875	24	63.613	40.323	31	0.011872	-0.0234048
	637	13	48	21	13.5	47.273	22	0.0212	-0.0308248			637	64	20	21	64	20	21	0	0
	638	14.214	13.5	28	13.786	13.5	28	-0.0181472	0			638	65.842	12.158	19	65.158	12.842	19	-0.0290016	0.0290016
	639	14.5	64	26	14.5	64.273	22	0	0.0115752			639	9.3333	38.875	24	8.5	38.786	28	-0.0353319	-0.0037736
	640	20.367	24.633	30	21.156	24.625	32	0.0334536	-0.0003392			640	10.025	48.725	40	10.571	48.914	35	0.0231504	0.0080136
	641	25.122	13.512	41	24.611	13.139	36	-0.0216664	-0.0158152			641	11.5	30	16	11.786	29.643	14	0.0121264	-0.0151368
	642	33.654	23.654	26	34	23	21	0.0146704	-0.0277296			642	18.906	34.469	32	18.946	34.892	37	0.001696	0.0179352
	643	34	32.5	32	34.091	32.909	22	0.0038584	0.0173416			643	21.727	15.909	33	22.541	16.378	37	0.0345136	0.0198856
	644	34	48	21	34	48	21	0	0			644	23.125	61.667	24	23	62	21	-0.0053	0.0141192
	645	37	56	21	36.815	56.815	27	-0.007844	0.034556			645	26.32	38.32	25	26.276	38.345	29	-0.0018656	0.00106
	646	38.214	13.5	28	38.5	13	26	0.0121264	-0.0212			646	28.214	28.5	28	28.5	28.727	22	0.0121264	0.0096248
	647	40	40.5	26	40.214	40.5	28	0.0090736	0			647	31.784	46.676	37	31.786	46.5	28	8.48e-05	-0.0074624
	648	40.5	64	26	41.214	64.5	28	0.0302736	0.0212			648	36	34.5	26	36	34.5	26	0	0
	649	43.5	22.5	28	42.786	22.5	28	-0.0302736	0			649	40.449	56.02	49	40.64	56.34	50	0.0080984	0.013568
	650	47.5	34.786	28	47.367	34.367	30	-0.0056392	-0.0177656			650	47.333	6.875	24	47.333	6.875	24	0	0
	651	49.904	48.365	52	50.185	48.389	54	0.0119144	0.0010176			651	49	65	21	49	65	21	0	0
	652	47	59	21	46.5	58.786	28	-0.0212	-0.0090736			652	51.5	29	22	52.269	28.423	26	0.0326056	-0.0244648
	653	50.828	14.103	29	51.5	14	26	0.0284928	-0.0043672			653	57.385	65.308	26	57.824	64.618	34	0.0186136	-0.029256
	654	53.5	65.214	28	53	65.5	26	-0.0212	0.0121264			654	60.633	52.367	30	60.5	51.786	28	-0.0056392	-0.0246344
	655	54.214	23.5	28	54.214	23.5	28	0	0			655	61.346	29.654	26	61	29	21	-0.0146704	-0.0277296
	656	54.125	39.333	24	54.273	39.5	22	0.0062752	0.0070808			656	63.613	40.323	31	64.03	40.576	33	0.0176808	0.0107272
	657	57.333	32.875	24	57.8	32.88	25	0.0198008	0.000212			657	64.346	4.3462	26	65	4	21	0.0277296	-0.0146789
	658	59	57	21	59	57.5	26	0	0.0212			658	8.5	38.786	28	8.875	38.667	24	0.0159	-0.0050456
	659	60.593	10.815	27	61	10.5	26	0.0172568	-0.013356			659	18.946	34.892	37	18.182	35.455	33	-0.0323936	0.0238712
	660	62.259	39.741	27	61.724	39.655	29	-0.022684	-0.0036464			660	22.541	16.378	37	22.861	16.167	36	0.013568	-0.0089464
	661	4	16	21	4.125	15.667	24	0.0053	-0.0141192			661	23	62	21	23.346	61.654	26	0.0146704	-0.0146704
	662	4.1786	41.643	28	5	40	21	0.0348274	-0.0696632			662	26.276	38.345	29	25.875	38.333	24	-0.0170024	-0.0005088
	663	9.5	5	26	9.5	5.5	24	0	0.0212			663	28.5	28.727	22	28.875	29.333	24	0.0159	0.0256944
	664	10.5	57	26	10.5	57	26	0	0			664	31.98	6.2549	51	31.585	6.7358	53	-0.016748	0.0203902
	665	13.786	13.5	28	13.346	13.654	26	-0.018656	0.0065296			665	31.786	46.5	28	31.5	47	26	-0.0121264	0.0212
	666	13.091	38.091	22	13.5	38.5	24	0.0173416	0.0173416			666	36	34.5	26	35.727	34.5	22	-0.0115752	0
	667	13.5	47.273	22	13	48	21	-0.0212	0.0308248			667	40.64	56.34	50	39.635	55.904	52	-0.042612	-0.0184864
	668	14.5	64.273	22	15.5	65	26	0.0424	0.0308248			668	42	16	21	42	16	21	0	0
	669	21.156	24.625	32	20.909	24.515	33	-0.0104728	-0.004664			669	47.333	6.875	24	47	7	21	-0.0141192	0.0053
	670	24.611	13.139	36	24.5	13.5	32	-0.0047064	0.0153064			670	49	65	21	48.5	64.5	20	-0.0212	-0.0212
	671	26.885	38.673	52	26.964	39.018	56	0.0033496	0.014628			671	60.5	51.786	28	60.355	51.935	31	-0.006148	0.0063176
	672	34	23	21	33.667	22.875	24	-0.0141192	-0.0053			672	61	29	21	60.5	29	26	-0.0212	0
	673	34.091	32.909	22	34.5	33	26	0.0173416	0.0038584			673	64.03	40.576	33	64.207	40.966	29	0.0075048	0.016536
	674	34	48	21	33.654	47.654	26	-0.0146704	-0.0146704			674	65	4	21	64.654	4.3462	26	-0.0146704	0.0146789
	675	36.815	56.815	27	36.633	56.633	30	-0.0077168	-0.0077168			675	12.593	10.481	27	12.875	10.667	24	0.0119568	0.0078864
	676	38.5	13	26	38.5	13	26	0	0			676	19.654	4.6538	26	19	4.5	26	-0.0277296	-0.00652112
	677	40.214	40.5	28	40.125	40.333	24	-0.0037736	-0.0070808			677	22.861	16.167	36	23.062	16.156	32	0.0085224	-0.0004664
	678	41.214	64.5	28	41	65	21	-0.0090736	0.0212			678	23.346	61.654	26	22.909	62.091	22	-0.0185288	0.0185288
	679	42.786	22.5	28	43	22.5	26	0.0090736	0			679	25.875	38.333	24	25.897	38.828	29	0.0009328	0.020988
	680	46.5	58.786	28	46.5	59	26	0	0.0090736			680	31.585	6.7358	53	32	6.5	46	0.017596	-0.00999792
	681	47.367	34.367	30	48	34	21	0.0268392	-0.0155608			681	28.875	29.333	24	29	29	21	0.0053	-0.0141192
	682	51.5	14	26	51	14	21	-0.0212	0			682	31.5	47	26	31.5	47	26	0	0
	683	53	65.5	26	52.5	65.5	24	-0.0212	0			683	35.727	34.5	22	35.875	34.333	24	0.0062752	-0.0070808
	684	54.214	23.5	28	53.654	23.654	26	-0.023744	0.0065296			684	42	16	21	42.5	15.727	22	0.0212	-0.0115752
	685	59	57.5	26	59.125	58.333	24	0.0053	0.0353192			685	44	44.5	26	44	44	21	0	-0.0212
	686	61	10.5	26	60.875	10.333	24	-0.0053	-0.0070808			686	47	7	21	47	7	21	0	0
	687	61.724	39.655	29	62.267	40.367	30	0.0230232	0.0301888			687	48.5	64.5	20	48.5	64.727	22	0	0.0096248
	688	4.125	15.667	24	4	16	21	-0.0053	0.0141192			688	49.586	38.586	29	48.667	37.875	24	-0.0389656	-0.0301464
	689	5	40	21	4.8421	39.842	19	-0.00669496	-0.0066992			689	50.66	53.83	53	50.132	54.132	53	-0.0223872	0.0128048
	690	9.5	5.5	24	9.5	5.5	28	0	0			690	60.5	29	26	60.5	29	26	0	0
	691	10.5	57	26	11.346	56.654	26	0.0358704	-0.0146704			691	60.355	51.935	31	60.5	51.786	28	0.006148	-0.0063176
	692	13.346	13.654	26	13.5	14.214	28	0.0065296	0.023744			692	64.654	4.3462	26	64.346	4.6538	26	-0.0130592	0.0130422
	693	13.5	38.5	24	13.5	38.214	28	0	-0.0121264			693	64.207	40.966	29	64	41.5	26	-0.0087768	0.0226416
	694	13	48	21	12.875	47.333	24	-0.0053	-0.0282808			694	12.875	10.667	24	13	10.5	22	0.0053	-0.0070808
	695	15.5	65	26	15	65	27	-0.0212	0			695	23.062	16.156	32	22.879	16.606	33	-0.0077592	0.01908
	696	20.909	24.515	33	21.125	24.333	24	0.0091584	-0.0077168			696	22.909	62.091	22	22.346	62.346	26	-0.0238712	0.010812
	697	21.667	47.875	24	21.815	48.185	27	0.0062752	0.013144			697	25.897	38.828	29	25.724	38.345	29	-0.0073352	-0.0204792
	698	22.5	57.214	28	21.667	56.875	24	-0.0353192	-0.0143736			698	29	29	21	28.875	28.667	24	-0.0053	-0.0141192
	699	24.5	13.5	32	25.214	13.5	28	0.0302736	0			699	31.5	47	26	31.5	47.214	28	0	0.0090736
	700	33.667	22.875	24	33.125	22.333	24	-0.0229808	-0.0229808			700	33.875	17.667	24	33.875	16.667	24	0	-0.0424
	701	34.5	33	26	34.5	33	26	0	0			701	35.875	34.333	24	36	35.5	26	0.0053	0.0494808
	702	36.633	56.633	30	36.5	56.5	24	-0.0056392	-0.0056392			702	38.207	25.034	29	37.481	24.593	27	-0.0307824	-0.0186984
	703	38.5	13	26	39	13	21	0.0212	0			703	42.5	15.727	22	42.588	15.882	17	0.0037312	0.006572
	704	40.125	40.333	24	40	40	21	-0.0053	-0.0141192			704	44	44	21	44	44	21	0	0
	705	41	65	21	41.5	64.786	28	0.0212	-0.0090736			705	47	7	21	47	8	21	0	0.0424
	706	43	22.5	26	42.786	22.5	28	-0.0090736	0			706	48.667	37.875	24	49	38	21	0.0141192	0.0053
	707	46.242	46.667	33	50	48	59	0.159339	0.0565192			707	50.132	54.132	53	50.041	54.184	49	-0.0038584	0.0022048
	708	46.5	59	26	45.875	58.667	24	-0.0265	-0.0141192			708	60.5	29	26	61.5	29.5	20	0.0424	0.0212
	709	48	34	21	47.286	33.893	28	-0.0302736	-0.0045368			709	60.5	51.786	28	60	52.5	26	-0.0212	0.0302736
	710	51	14	21	51.5	14	26	0.0212	0			710	64.346	4.6538	26	64.346	4.6538	26	0	0
	711	52.5	65.5	24	52.5	65.5	24	0	0			711	64	41.5	26	64.5	42.273	22	0.0212	0.0327752
	712	53.654	23.654	26	53.5	23.786	28	-0.0065296	0.0055968			712	13	10.5	22	12.875	9.6667	24	-0.0053	-0.0353319
	713	59.125	58.333	24	59.346	58.346	26	0.0093704	0.0005512			713	21.3	52.55	40	22.051	55.321	78	0.0318424	0.11749
	714	60.875	10.333	24	60.586	10.034	29	-0.0122536	-0.0126776			714	22.879	16.606	33	23.081	16.297	37	0.0085648	-0.0131016
	715	62.267	40.367	30	62.258	40.484	31	-0.0003816	0.0049608			715	25.724	38.345	29	23.95	36.625	40	-0.0752176	-0.072928
	716	63.2	30.4	10	64	31	13	0.03392	0.02544			716	28.875	28.667	24	29	28	21	0.0053	-0.0282808
	717	4	16	21	4	16	21	0	0			717	29.588	8.8824	17	29	9	21	-0.0249312	0.00498624
	718	4.8421	39.842	19	4.8421	39.842	19	0	0			718	31.5	47.214	28	31.333	47.125	24	-0.0070808	-0.0037736
	719	9.5	5.5	28	10	6	21	0.0212	0.0212			719	33.875	16.667	24	33.875	15.667	24	0	-0.0424
	720	11.346	56.654	26	11.5	57.214	28	0.0065296	0.023744			720	36	35.5	26	36.553	37.702	47	0.0234472	0.0933648
	721	13.5	14.214	28	13.5	14	26	0	-0.0090736			721	37.481	24.593	27	38	25.5	26	0.0220056	0.0384568
	722	13.5	38.214	28	14.674	36.581	43	0.0497776	-0.0692392			722	42.588	15.882	17	43	16	21	0.0174688	0.0050032
	723	15	65	27	15.667	65.875	24	0.0282808	0.0371			723	44	44	21	43.5	44	26	-0.0212	0
	724	21.125	24.333	24	21.185	24.815	27	0.002544	0.0204368			724	45.2	32	10	45.5	33	16	0.01272	0.0424
	725	21.815	48.185	27	21.5	47.786	28	-0.013356	-0.0169176			725	47	8	21	44.268	7.6585	41	-0.115837	-0.0144796
	726	21.667	56.875	24	22.214	56.5	28	0.0231928	-0.0159			726	49.5	20.5	34	50.343	20.514	35	0.0357432	0.0005936
	727	25.214	13.5	28	25.5	13.786	28	0.0121264	0.0121264			727	50.041	54.184	49	50.74	48.208	96	0.0296376	-0.253382
	728	30.333	66.125	24	29.5	66	26	-0.0353192	-0.0053			728	52.871	27.935	31	53.393	28.214	28	0.0221328	0.0118296
	729	33.125	22.333	24	33.346	22.346	26	0.0093704	0.0005512			729	54	13	21	54.44	12.68	25	0.018656	-0.013568
	730	34.5	33	26	35	33.5	26	0.0212	0.0212			730	60	52.5	26	59.667	53.125	24	-0.0141192	0.0265
	731	36.5	56.5	24	37	56.5	26	0.0212	0			731	61.5	29.5	20	62.278	29.389	18	0.0329872	-0.0047064
	732	39	13	21	39	13	21	0	0			732	63.519	16.654	52	63.442	16.558	52	-0.0032648	-0.0040704
	733	40	40	21	40.875	39.667	24	0.0371	-0.0141192			733	64.346	4.6538	26	64	5	21	-0.0146704	0.0146789
	734	41.5	64.786	28	43.574	62.185	54	0.0879376	-0.110282			734	64.5	42.273	22	64.259	42.741	27	-0.0102184	0.0198432
	735	42.786	22.5	28	43	22.5	26	0.0090736	0			735	10.821	38.615	39	10.73	38.459	37	-0.0038584	-0.0066144
	736	47.286	33.893	28	46.8	33.56	25	-0.0206064	-0.0141192			736	10	22	21	10	21	21	0	-0.0424
	737	51.5	14	26	51	14.5	26	-0.0212	0.0212			737	12.333	30.733	15	13	31.5	16	0.0282808	0.0325208
	738	52.5	65.5	24	52	65	21	-0.0212	-0.0212			738	12.875	9.6667	24	13	10	21	0.0053	0.0141319
	739	53.5	23.786	28	53.5	23.786	28	0	0			739	17.875	24.667	24	18.125	24.333	24	0.0106	-0.0141616
	740	53.909	40.091	22	53.842	40.158	19	-0.0028408	0.0028408			740	23.95	36.625	40	24.05	37.025	40	0.00424	0.01696
	741	57	34	21	56.667	33.125	24	-0.0141192	-0.0371			741	23.081	16.297	37	23.419	16.744	43	0.0143312	0.0189528
	742	59.346	58.346	26	59	59	21	-0.0146704	0.0277296			742	29	28	21	29	28	21	0	0
	743	60.586	10.034	29	60.074	10.407	27	-0.0217088	0.0158152			743	31.333	47.125	24	32.125	47.333	24	0.0335808	0.0088192
	744	62.258	40.484	31	61.5	40	26	-0.0321392	-0.0205216			744	33.875	15.667	24	33.786	15.5	28	-0.0037736	-0.0070808
	745	64	31	13	64.533	31.667	15	0.0225992	0.0282808			745	36.553	37.702	47	38.974	40.154	78	0.10265	0.103965
	746	4	16	21	4.2143	15.5	28	0.00908632	-0.0212			746	38	25.5	26	38.424	26.03	33	0.0179776	0.022472
	747	9.3846	47.712	52	7.8205	45.564	78	-0.0663178	-0.0910752			747	44.268	7.6585	41	44.5	7.725	40	0.0098368	0.0028196
	748	10	6	21	10	6	21	0	0			748	43	16	21	42.333	15.875	24	-0.0282808	-0.0053
	749	11.5	57.214	28	10.656	56.656	32	-0.0357856	-0.0236592			749	54.44	12.68	25	54.741	11.222	27	0.0127624	-0.0618192
	750	13.5	14	26	13.654	14.346	26	0.0065296	0.0146704			750	59.667	53.125	24	60.214	52.5	28	0.0231928	-0.0265
	751	14.674	36.581	43	14.526	36.947	38	-0.0062752	0.0155184			751	62.278	29.389	18	62.5	29	26	0.0094128	-0.0164936
	752	15.667	65.875	24	15.32	65.44	25	-0.0147128	-0.018444			752	63.442	16.558	52	63.105	16.193	57	-0.0142888	-0.015476
	753	21.185	24.815	27	21.367	24.633	30	0.0077168	-0.0077168			753	64	5	21	65	5	21	0.0424	0
	754	21.5	47.786	28	21.654	47.654	26	0.0065296	-0.0055968			754	10.73	38.459	37	10.838	38.216	37	0.0045792	-0.0103032
	755	22.214	56.5	28	22.5	56.214	28	0.0121264	-0.0121264			755	10	21	21	10.5	20.5	28	0.0212	-0.0212
	756	25.5	13.786	28	25.367	13.367	30	-0.0056392	-0.0177656			756	13	31.5	16	12.643	30.786	14	-0.0151368	-0.0302736
	757	29.5	66	26	29.815	65.593	27	0.013356	-0.0172568			757	18.125	24.333	24	18.125	24.333	24	0	0
	758	33.346	22.346	26	33.793	22.379	29	0.0189528	0.0013992			758	24.05	37.025	40	22.92	36.62	50	-0.047912	-0.017172
	759	35	33.5	26	34.633	33.633	30	-0.0155608	0.0056392			759	21.103	53.828	29	20.375	50.354	48	-0.0308672	-0.147298
	760	37	56.5	26	37.5	56.5	28	0.0212	0			760	23.419	16.744	43	23	17.163	49	-0.0177656	0.0177656
	761	39	13	21	38.667	13.125	24	-0.0141192	0.0053			761	22.724	62.345	29	22.125	62.667	24	-0.0253976	0.0136528
	762	40.875	39.667	24	40.125	40.333	24	-0.0318	0.0282384			762	29	28	21	29	28.5	26	0	0.0212
	763	43	22.5	26	42.5	23	26	-0.0212	0.0212			763	32.125	47.333	24	31.875	47.667	24	-0.0106	0.0141616
	764	46.8	33.56	25	46.71	34.129	31	-0.003816	0.0241256			764	33.786	15.5	28	34	15.5	26	0.0090736	0
	765	51	14.5	26	50.667	13.875	24	-0.0141192	-0.0265			765	38.424	26.03	33	38	25.5	26	-0.0179776	-0.022472
	766	52	65	21	51.333	65.125	24	-0.0282808	0.0053			766	44.5	7.725	40	51.291	9.8909	55	0.287938	0.0918342
	767	53.5	23.786	28	53.333	23.875	24	-0.0070808	0.0037736			767	42.333	15.875	24	42	16	21	-0.0141192	0.0053
	768	56.667	33.125	24	56.5	33	26	-0.0070808	-0.0053			768	47	35.023	43	46.976	35.366	41	-0.0010176	0.0145432
	769	59	59	21	59.333	58.857	21	0.0141192	-0.0060632			769	58.5	63	26	58.714	63.095	21	0.0090736	0.004028
	770	63.214	50.5	28	63.5	51	22	0.0121264	0.0212			770	60.214	52.5	28	60.5	51.786	28	0.0121264	-0.0302736
	771	64.533	31.667	15	65.333	33.667	18	0.03392	0.0848			771	62.5	29	26	62.654	28.346	26	0.0065296	-0.0277296
	772	4.2143	15.5	28	5	15.5	26	0.0333137	0			772	10.838	38.216	37	11.03	38.424	33	0.0081408	0.0088192
	773	10	6	21	11.125	6.3333	24	0.0477	0.0141319			773	10.5	20.5	28	11	21	21	0.0212	0.0212
	774	10.745	26.17	47	10.8	26.05	40	0.002332	-0.005088			774	12.362	59.191	47	11.171	54.5	82	-0.0504984	-0.198898
	775	13.654	14.346	26	13.667	14.875	24	0.0005512	0.0224296			775	12.643	30.786	14	12.5	30.5	16	-0.0060632	-0.0121264
	776	14.526	36.947	38	14.778	36.689	45	0.0106848	-0.0109392			776	18.125	24.333	24	18.875	23.667	24	0.0318	-0.0282384
	777	15.32	65.44	25	15.5	66	26	0.007632	0.023744			777	20.375	50.354	48	20.867	50.844	45	0.0208608	0.020776
	778	21.367	24.633	30	21.875	25.667	24	0.0215392	0.0438416			778	22.92	36.62	50	22.769	36.865	52	-0.0064024	0.010388
	779	21.654	47.654	26	22	48	21	0.0146704	0.0146704			779	23	17.163	49	23.5	17	50	0.0212	-0.0069112
	780	22.5	56.214	28	22.346	56.346	26	-0.0065296	0.0055968			780	22.125	62.667	24	22	63.5	26	-0.0053	0.0353192
	781	25.367	13.367	30	25	13.5	26	-0.0155608	0.0056392			781	29	28.5	26	29.273	28.5	22	0.0115752	0
	782	29.815	65.593	27	30.125	65.667	24	0.013144	0.0031376			782	31.875	47.667	24	31.842	47.842	19	-0.0013992	0.00742
	783	29.75	53.583	12	30	54.647	17	0.0106	0.0451136			783	34	15.5	26	34	15.5	26	0	0
	784	33.793	22.379	29	33.593	22.815	27	-0.00848	0.0184864			784	38	25.5	26	38.125	25.333	24	0.0053	-0.0070808
	785	34.633	33.633	30	34.875	33.333	24	0.0102608	-0.01272			785	41.5	6.7143	14	41.615	6.6154	13	0.004876	-0.00419336
	786	37.5	56.5	28	37.125	56.667	24	-0.0159	0.0070808			786	42	16	21	41.842	15.158	19	-0.0066992	-0.0357008
	787	40.125	40.333	24	40.5	40	26	0.0159	-0.0141192			787	60.5	51.786	28	60.214	51.5	28	-0.0121264	-0.0121264
	788	42.5	23	26	42	23	21	-0.0212	0			788	62.654	28.346	26	62.654	28.654	26	0	0.0130592
	789	46.71	34.129	31	47	34	21	0.012296	-0.0054696			789	11.03	38.424	33	10.654	38.654	26	-0.0159424	0.009752
	790	50.667	13.875	24	49.667	14.424	33	-0.0424	0.0232776			790	11	21	21	11	21	21	0	0
	791	51.333	65.125	24	52	65	21	0.0282808	-0.0053			791	12.5	30.5	16	12.19	30.048	21	-0.013144	-0.0191648
	792	53.333	23.875	24	53	23.5	26	-0.0141192	-0.0159			792	18.875	23.667	24	19	23.5	26	0.0053	-0.0070808
	793	56.5	33	26	57	33	21	0.0212	0			793	22.769	36.865	52	22.453	36.358	53	-0.0133984	-0.0214968
	794	59.333	58.857	21	59	58.5	22	-0.0141192	-0.0151368			794	20.867	50.844	45	20.346	54.346	26	-0.0220904	0.148485
	795	65.29	21.871	31	65.057	22.286	35	-0.0098792	0.017596			795	23.5	17	50	30.95	16.25	100	0.31588	-0.0318
	796	65.333	33.667	18	65.5	33	16	0.0070808	-0.0282808			796	29.273	28.5	22	29.5	28.214	28	0.0096248	-0.0121264
	797	5	15.5	26	4.875	15.333	24	-0.0053	-0.0070808			797	29.5	56	16	29.083	56.333	12	-0.0176808	0.0141192
	798	10.8	26.05	40	10.842	26.605	38	0.0017808	0.023532			798	31.842	47.842	19	31.25	47.25	20	-0.0251008	-0.0251008
	799	11.125	6.3333	24	11	6	21	-0.0053	-0.0141319			799	35.5	59.214	28	35.875	59.333	24	0.0159	0.0050456
	800	13.667	14.875	24	13.5	15	26	-0.0070808	0.0053			800	38.125	25.333	24	38.5	25	26	0.0159	-0.0141192
	801	14.778	36.689	45	13.333	38.125	24	-0.061268	0.0608864			801	41.3	53.85	20	41.391	54.217	23	0.0038584	0.0155608
	802	15.5	66	26	15.5	66.5	20	0	0.0212			802	48	9	21	48.091	8.9091	22	0.0038584	-0.00385416
	803	21.875	25.667	24	21.875	25.667	24	0	0			803	54.875	11.667	24	55	11.5	26	0.0053	-0.0070808
	804	22	48	21	21.5	47.5	24	-0.0212	-0.0212			804	60.214	51.5	28	60.897	50.172	29	0.0289592	-0.0563072
	805	22.346	56.346	26	26.275	55.627	51	0.16659	-0.0304856			805	4.125	16.667	24	4.1852	16.407	27	0.00255248	-0.011024
	806	24.333	36.875	24	23.593	37.185	27	-0.031376	0.013144			806	9.5	49	34	10.902	53.754	61	0.0594448	0.20157
	807	25	13.5	26	25.346	13.346	26	0.0146704	-0.0065296			807	10.654	38.654	26	10.667	38.875	24	0.0005512	0.0093704
	808	31.796	44.694	49	31.189	44.622	37	-0.0257368	-0.0030528			808	11	21	21	11	21	21	0	0
	809	33.593	22.815	27	33	23	21	-0.0251432	0.007844			809	12.19	30.048	21	12.08	30.32	25	-0.004664	0.0115328
	810	34.875	33.333	24	35.5	33.214	28	0.0265	-0.0050456			810	12.29	57.871	31	10.902	53.754	61	-0.0588512	-0.174561
	811	37.125	56.667	24	37.5	56.5	28	0.0159	-0.0070808			811	19	23.5	26	18.5	23.5	24	-0.0212	0
	812	40.5	40	26	40.158	40.158	19	-0.0145008	0.0066992			812	22.453	36.358	53	22.727	36.418	55	0.0116176	0.002544
	813	42	23	21	42.333	21.875	24	0.0141192	-0.0477			813	20.346	54.346	26	20.273	54.5	22	-0.0030952	0.0065296
	814	47	34	21	47.125	34.333	24	0.0053	0.0141192			814	21.381	46.429	21	19.571	45.857	35	-0.076744	-0.0242528
	815	49.667	14.424	33	49.667	13.875	24	0	-0.0232776			815	29.5	8.5	20	29.158	8.1579	19	-0.0145008	-0.014505
	816	52	65	21	51.5	65.214	28	-0.0212	0.0090736			816	29.5	28.214	28	29.5	28	26	0	-0.0090736
	817	53	23.5	26	52.5	23.5	24	-0.0212	0			817	29.083	56.333	12	29.588	55.882	17	0.021412	-0.0191224
	818	58.137	40.176	51	57.786	40.804	56	-0.0148824	0.0266272			818	31.25	47.25	20	31	47.5	26	-0.0106	0.0106
	819	57	33	21	57.125	32.667	24	0.0053	-0.0141192			819	35.875	59.333	24	38.6	56.489	45	0.11554	-0.120586
	820	59	58.5	22	60.341	55.068	44	0.0568584	-0.145517			820	38.5	25	26	38.5	24.786	28	0	-0.0090736
	821	59.935	9.4516	31	60	10	27	0.002756	0.0232522			821	41.391	54.217	23	38.6	56.489	45	-0.118338	0.0963328
	822	65.057	22.286	35	65.5	22	34	0.0187832	-0.0121264			822	48.091	8.9091	22	47.5	8.7273	22	-0.0250584	-0.00770832
	823	4.875	15.333	24	4.125	16.333	24	-0.0318	0.0424			823	60.897	50.172	29	60.778	51	27	-0.0050456	0.0351072
	824	10.842	26.605	38	11.522	27.174	46	0.028832	0.0241256			824	65	42.5	16	64.5	43	16	-0.0212	0.0212
	825	11	6	21	11.5	6.2143	28	0.0212	0.00908632			825	4.1852	16.407	27	4.3462	16.654	26	0.0068264	0.0104728
	826	13.5	15	26	13.407	15.259	27	-0.0039432	0.0109816			826	10.667	38.875	24	11	38.5	26	0.0141192	-0.0159
	827	13.333	38.125	24	13	38	21	-0.0141192	-0.0053			827	11	21	21	11	21	21	0	0
	828	19.545	19.818	11	19.5	20	10	-0.001908	0.0077168			828	12.273	10.5	22	11.842	10.158	19	-0.0182744	-0.0145008
	829	21.875	25.667	24	22.333	26.125	24	0.0194192	0.0194192			829	17.273	5.5	22	17.091	5.0909	22	-0.0077168	-0.0173458
	830	23.593	37.185	27	23.667	36.875	24	0.0031376	-0.013144			830	18.5	23.5	24	19	24	21	0.0212	0.0212
	831	26.275	55.627	51	25.956	55.733	45	-0.0135256	0.0044944			831	19.571	45.857	35	19.559	45.647	34	-0.0005088	-0.008904
	832	25.346	13.346	26	25.346	12.654	26	0	-0.0293408			832	20.273	54.5	22	20	54	21	-0.0115752	-0.0212
	833	31.189	44.622	37	31.7	44.775	40	0.0216664	0.0064872			833	21.075	64.425	40	21.842	63.947	38	0.0325208	-0.0202672
	834	33.977	6.6047	43	33.778	6.6889	45	-0.0084376	0.00357008			834	21	14	21	21.214	14.5	28	0.0090736	0.0212
	835	33	23	21	34.125	23.333	24	0.0477	0.0141192			835	29.158	8.1579	19	29	8.5	16	-0.0066992	0.014505
	836	35.5	33.214	28	34.97	32.576	33	-0.022472	-0.0270512			836	29.5	28	26	30	28	21	0.0212	0
	837	37.5	56.5	28	37.074	56.407	27	-0.0180624	-0.0039432			837	29.588	55.882	17	30	55	21	0.0174688	-0.0373968
	838	38.5	13	26	37.969	13.344	32	-0.0225144	0.0145856			838	31	47.5	26	30.8	47.76	25	-0.00848	0.011024
	839	40.158	40.158	19	40	40	21	-0.0066992	-0.0066992			839	38.6	56.489	45	38.7	57.12	50	0.00424	0.0267544
	840	43.314	62.157	51	46	58.5	26	0.113886	-0.155057			840	38.5	24.786	28	38.5	24.5	28	0	-0.0121264
	841	42.333	21.875	24	43	22.5	26	0.0282808	0.0265			841	47.5	8.7273	22	48.5	8	22	0.0424	-0.0308375
	842	47.125	34.333	24	47.5	34.786	28	0.0159	0.0192072			842	60.778	51	27	60.414	51.034	29	-0.0154336	0.0014416
	843	49.745	48.353	51	49.6	48.091	55	-0.006148	-0.0111088			843	61.636	19.909	11	60.5	20.5	8	-0.0481664	0.0250584
	844	49.667	13.875	24	50	14.5	26	0.0141192	0.0265			844	62.125	27.667	24	62	28	21	-0.0053	0.0141192
	845	51.5	65.214	28	51.214	64.5	28	-0.0121264	-0.0302736			845	9.9259	49.593	27	10	49.5	26	0.00314184	-0.0039432
	846	52.5	23.5	24	53	24	21	0.0212	0.0212			846	11	38.5	26	11.684	36.605	38	0.0290016	-0.080348
	847	57.125	32.667	24	57	33	21	-0.0053	0.0141192			847	11.842	10.158	19	11.667	10.125	24	-0.00742	-0.0013992
	848	60.341	55.068	44	59.957	55.106	47	-0.0162816	0.0016112			848	11.875	57.667	24	12.125	58.333	24	0.0106	0.0282384
	849	60	10	27	60.29	10.129	31	0.012296	0.0054696			849	17.091	5.0909	22	17.5	6	22	0.0173416	0.0385458
	850	4.125	16.333	24	4	16.5	26	-0.0053	0.0070808			850	19.559	45.647	34	19.593	48.87	54	0.0014416	0.136655
	851	11.522	27.174	46	12.203	27.847	59	0.0288744	0.0285352			851	19	24	21	19.667	24.125	24	0.0282808	0.0053
	852	11.5	6.2143	28	11	6	21	-0.0212	-0.00908632			852	21.214	14.5	28	21	14	21	-0.0090736	-0.0212
	853	13.407	15.259	27	13.5	15	26	0.0039432	-0.0109816			853	21.842	63.947	38	22.367	64.367	30	0.02226	0.017808
	854	13	38	21	13.125	38.333	24	0.0053	0.0141192			854	29	8.5	16	29.25	8.95	20	0.0106	0.01908
	855	23.667	36.875	24	23.5	37	26	-0.0070808	0.0053			855	30	28	21	30	28	21	0	0
	856	25.956	55.733	45	25.843	55.451	51	-0.0047912	-0.0119568			856	35.5	35.5	24	35.273	35.5	22	-0.0096248	0
	857	25.346	12.654	26	24.786	12.5	28	-0.023744	-0.0065296			857	38.5	24.5	28	38.346	24.346	26	-0.0065296	-0.0065296
	858	31.7	44.775	40	30.667	44.758	33	-0.0437992	-0.0007208			858	41.083	43.833	48	40.78	44.293	41	-0.0128472	0.019504
	859	33.778	6.6889	45	33.65	6.425	40	-0.0054272	-0.0111894			859	48.5	8	22	47.95	7.75	20	-0.02332	-0.0106
	860	34.125	23.333	24	33.5	23	26	-0.0265	-0.0141192			860	50.529	53.961	51	50.345	56.724	29	-0.0078016	0.117151
	861	34.97	32.576	33	34.543	32.257	35	-0.0181048	-0.0135256			861	58.213	12.298	47	60.5	9.8415	82	0.0969688	-0.104156
	862	37.969	13.344	32	37.933	14.1	30	-0.0015264	0.0320544			862	60.414	51.034	29	60.387	51.097	31	-0.0011448	0.0026712
	863	37.074	56.407	27	37	56.5	26	-0.0031376	0.0039432			863	10	49.5	26	11	49	21	0.0424	-0.0212
	864	40	40	21	40	40	21	0	0			864	11.684	36.605	38	11.658	36.421	38	-0.0011024	-0.0078016
	865	41	65	21	40.727	65.5	22	-0.0115752	0.0212			865	12.125	58.333	24	12.333	57.875	24	0.0088192	-0.0194192
	866	43	22.5	26	43	23	21	0	0.0212			866	19.667	24.125	24	20.5	24.5	28	0.0353192	0.0159
	867	45.346	5.3462	26	45.5	5.5	24	0.0065296	0.00652112			867	19.81	33.762	21	20	34	27	0.008056	0.0100912
	868	46	58.5	26	46.56	58.6	25	0.023744	0.00424			868	21	14	21	20.727	14.5	22	-0.0115752	0.0212
	869	47.5	34.786	28	48	34.5	26	0.0212	-0.0121264			869	22.367	64.367	30	23	64	27	0.0268392	-0.0155608
	870	50	14.5	26	50.214	14.5	28	0.0090736	0			870	25	39	21	25	39	21	0	0
	871	51.214	64.5	28	51.214	64.5	28	0	0			871	27.5	18.727	22	27	18	21	-0.0212	-0.0308248
	872	53	24	21	53.091	23.909	22	0.0038584	-0.0038584			872	29.25	8.95	20	30.481	9.5926	27	0.0521944	0.0272462
	873	54	4.5	22	54.125	4.6667	24	0.0053	0.00706808			873	30	28	21	29.593	28.185	27	-0.0172568	0.007844
	874	58.038	40.849	53	57.692	41.135	52	-0.0146704	0.0121264			874	36.881	16	42	39.982	10.696	56	0.131482	-0.22489
	875	59.957	55.106	47	59.844	55.133	45	-0.0047912	0.0011448			875	38.346	24.346	26	39	24.5	26	0.0277296	0.0065296
	876	60.29	10.129	31	60.5	9.5	28	0.008904	-0.0266696			876	40.78	44.293	41	38.115	40.667	78	-0.112996	-0.153742
	877	4	16.5	26	4	17	21	0	0.0212			877	47.95	7.75	20	49	7.381	21	0.04452	-0.0156456
	878	11	6	21	10.667	5.875	24	-0.0141192	-0.0053			878	50.345	56.724	29	50.571	54.347	49	0.0095824	-0.100785
	879	13.5	15	26	13.5	15	26	0	0			879	60.387	51.097	31	60.346	51.654	26	-0.0017384	0.0236168
	880	13.125	38.333	24	13.654	38.654	26	0.0224296	0.0136104			880	11.658	36.421	38	11.25	36.812	32	-0.0172992	0.0165784
	881	20.654	4.3462	26	20.214	4.5	28	-0.018656	0.00652112			881	11	49	21	11.333	48.875	24	0.0141192	-0.0053
	882	21.796	23.98	49	21.526	23.667	57	-0.011448	-0.0132712			882	18.667	45.125	24	18.842	44.842	19	0.00742	-0.0119992
	883	21	47	21	20.667	46.875	24	-0.0141192	-0.0053			883	20	34	27	20.385	34.385	26	0.016324	0.016324
	884	23.5	37	26	23	36	21	-0.0212	-0.0424			884	20.5	24.5	28	20	24.5	26	-0.0212	0
	885	25.843	55.451	51	26.232	55.696	56	0.0164936	0.010388			885	20.727	14.5	22	19.727	15.5	22	-0.0424	0.0424
	886	24.786	12.5	28	24.5	13	26	-0.0121264	0.0212			886	23	64	27	22.897	64.828	29	-0.0043672	0.0351072
	887	30.667	44.758	33	30.921	44.605	38	0.0107696	-0.0064872			887	25	39	21	25.091	39.091	22	0.0038584	0.0038584
	888	33.65	6.425	40	33.5	6.3235	34	-0.00636	-0.0043036			888	27	18	21	26.158	17.842	19	-0.0357008	-0.0066992
	889	33.5	23	26	32.793	23.379	29	-0.0299768	0.0160696			889	29.611	48.389	36	29.587	51.762	63	-0.0010176	0.143015
	890	34.543	32.257	35	34	32	31	-0.0230232	-0.0108968			890	29.593	28.185	27	29.346	28.346	26	-0.0104728	0.0068264
	891	37.933	14.1	30	37.5	14	34	-0.0183592	-0.00424			891	30.481	9.5926	27	30	10	21	-0.0203944	0.0172738
	892	37	56.5	26	37.125	56.667	24	0.0053	0.0070808			892	34.412	17.118	17	33.842	17.158	19	-0.024168	0.001696
	893	40	40	21	40.125	39.667	24	0.0053	-0.0141192			893	39	24.5	26	38.667	24.875	24	-0.0141192	0.0159
	894	40.727	65.5	22	41.5	65.5	24	0.0327752	0			894	44.946	33.189	37	44.829	33.829	35	-0.0049608	0.027136
	895	43	23	21	43.724	22.655	29	0.0306976	-0.014628			895	47.182	63.545	11	46.5	63	16	-0.0289168	-0.023108
	896	45.5	5.5	24	45.5	5	26	0	-0.0212			896	49	7.381	21	48.25	7.05	20	-0.0318	-0.0140344
	897	46.56	58.6	25	46	59	21	-0.023744	0.01696			897	50.571	54.347	49	50.783	54.217	46	0.0089888	-0.005512
	898	48	34.5	26	47.875	33.667	24	-0.0053	-0.0353192			898	52.902	40.098	51	53.068	40.068	44	0.0070384	-0.001272
	899	50.214	14.5	28	49.633	15.633	30	-0.0246344	0.0480392			899	60.346	51.654	26	60.88	51.2	25	0.0226416	-0.0192496
	900	51.214	64.5	28	51	64	21	-0.0090736	-0.0212			900	11.25	36.812	32	10.758	36.97	33	-0.0208608	0.0066992
	901	53.091	23.909	22	52.875	24.333	24	-0.0091584	0.0179776			901	11.333	48.875	24	11.654	48.654	26	0.0136104	-0.0093704
	902	54.125	4.6667	24	53.273	4.5	22	-0.0361248	-0.00706808			902	15.712	56.25	52	13.5	57.786	28	-0.0937888	0.0651264
	903	59.844	55.133	45	59.353	55.059	51	-0.0208184	-0.0031376			903	18.842	44.842	19	19	45	21	0.0066992	0.0066992
	904	60.5	9.5	28	60	9.5	26	-0.0212	0			904	19.727	15.5	22	18.321	16.893	28	-0.0596144	0.0590632
	905	60.5	65	16	60.5	65	16	0	0			905	20	24.5	26	21	24.5	26	0.0424	0
	906	4	17	21	4.5	17.214	28	0.0212	0.0090736			906	20.385	34.385	26	20.346	33.654	26	-0.0016536	-0.0309944
	907	10.667	5.875	24	10.654	5.6538	26	-0.0005512	-0.00937888			907	22.897	64.828	29	23.5	64.786	28	0.0255672	-0.0017808
	908	13.5	15	26	14	16	21	0.0212	0.0424			908	25.091	39.091	22	26.125	39.333	24	0.0438416	0.0102608
	909	13.654	38.654	26	12.667	37.875	24	-0.0418488	-0.0330296			909	26.158	17.842	19	26.842	18.158	19	0.0290016	0.0133984
	910	20.214	4.5	28	20	4.5	26	-0.0090736	0			910	29.346	28.346	26	29.5	28	22	0.0065296	-0.0146704
	911	20.667	46.875	24	20.217	46.304	23	-0.01908	-0.0242104			911	30	10	21	29.158	10.842	19	-0.0357008	0.0357008
	912	23	36	21	23	36	21	0	0			912	33.842	17.158	19	34	17	21	0.0066992	-0.0066992
	913	24.5	13	26	25	13	21	0.0212	0			913	38.667	24.875	24	39	25.222	27	0.0141192	0.0147128
	914	30.921	44.605	38	30.97	44.576	33	0.0020776	-0.0012296			914	44.829	33.829	35	44.967	34.133	30	0.0058512	0.0128896
	915	33.5	6.3235	34	33.667	6.2424	33	0.0070808	-0.00343864			915	46.5	63	16	47.5	63	8	0.0424	0
	916	37.5	14	34	37.586	15.414	29	0.0036464	0.0599536			916	48.25	7.05	20	49	6.5	26	0.0318	-0.02332
	917	37.125	56.667	24	37.5	56.5	24	0.0159	-0.0070808			917	53.068	40.068	44	53.861	40.389	36	0.0336232	0.0136104
	918	40.125	39.667	24	39.68	39	25	-0.018868	-0.0282808			918	50.783	54.217	46	49.875	54.062	48	-0.0384992	-0.006572
	919	43.724	22.655	29	44	23	21	0.0117024	0.014628			919	60.88	51.2	25	61	51.5	26	0.005088	0.01272
	920	45.5	5	26	45.5	5.2143	28	0	0.00908632			920	62	20	21	61.842	19.842	19	-0.0066992	-0.0066992
	921	48.816	47.592	49	48.642	47.887	53	-0.0073776	0.012508			921	63	28	21	62.756	31.317	41	-0.0103456	0.140641
	922	47.875	33.667	24	48.346	33.654	26	0.0199704	-0.0005512			922	9	24.162	37	7.5902	20.836	61	-0.0597755	-0.141022
	923	49.633	15.633	30	50.185	15.407	27	0.0234048	-0.0095824			923	10.758	36.97	33	10.576	37.333	33	-0.0077168	0.0153912
	924	51	64	21	51.346	64.654	26	0.0146704	0.0277296			924	11.654	48.654	26	11.875	48.667	24	0.0093704	0.0005512
	925	52.875	24.333	24	52.5	24.5	24	-0.0159	0.0070808			925	18.321	16.893	28	18.345	16.483	29	0.0010176	-0.017384
	926	59.353	55.059	51	58.825	55.228	57	-0.0223872	0.0071656			926	20.346	33.654	26	20.875	34.333	24	0.0224296	0.0287896
	927	60	9.5	26	60.633	9.3667	30	0.0268392	-0.00565192			927	21	24.5	26	20.875	23.667	24	-0.0053	-0.0353192
	928	59.417	21.75	12	59.643	21.786	14	0.0095824	0.0015264			928	23.5	64.786	28	24	65	21	0.0212	0.0090736
	929	60.5	65	16	61	65.5	16	0.0212	0.0212			929	26.125	39.333	24	26.125	39.333	24	0	0
	930	4.5	17.214	28	4.875	16.667	24	0.0159	-0.0231928			930	29.158	10.842	19	29.667	9.875	24	0.0215816	-0.0410008
	931	10.654	5.6538	26	11	5.5	26	0.0146704	-0.00652112			931	29.5	28	22	29	28.5	26	-0.0212	0.0212
	932	12.667	37.875	24	12.214	37.5	28	-0.0192072	-0.0159			932	29.5	49.5	32	28.5	49	30	-0.0424	-0.0212
	933	14	16	21	14.158	15.158	19	0.0066992	-0.0357008			933	29.5	57	16	30	57	21	0.0212	0
	934	20	4.5	26	20.667	5.125	24	0.0282808	0.0265			934	36	38.085	47	38.045	41.596	89	0.086708	0.148866
	935	21.941	23.275	51	22.582	23.891	55	0.0271784	0.0261184			935	39	25.222	27	39.5	25	26	0.0212	-0.0094128
	936	20.217	46.304	23	20.897	46.828	29	0.028832	0.0222176			936	44.967	34.133	30	44.038	34.692	26	-0.0393896	0.0237016
	937	23	36	21	22.786	35.5	28	-0.0090736	-0.0212			937	47.5	63	8	47.333	63.889	9	-0.0070808	0.0376936
	938	25	13	21	24.5	13	26	-0.0212	0			938	49	6.5	26	49	6	21	0	-0.0212
	939	30.97	44.576	33	31.367	44.633	30	0.0168328	0.0024168			939	50.346	21.346	26	49.289	20	38	-0.0448168	-0.0570704
	940	33.667	6.2424	33	33.633	6.6333	30	-0.0014416	0.0165742			940	49.875	54.062	48	50.689	54.467	45	0.0345136	0.017172
	941	37.586	15.414	29	38.375	15.156	32	0.0334536	-0.0109392			941	53.861	40.389	36	53.5	40.5	32	-0.0153064	0.0047064
	942	37.5	56.5	24	37.654	55.654	26	0.0065296	-0.0358704			942	54	28	21	54.5	28.5	24	0.0212	0.0212
	943	39.68	39	25	40.125	38.667	24	0.018868	-0.0141192			943	61	51.5	26	61	51.5	26	0	0
	944	43.72	62.24	50	42	65.5	26	-0.072928	0.138224			944	61.842	19.842	19	62	20	21	0.0066992	0.0066992
	945	44	23	21	44.125	23.333	24	0.0053	0.0141192			945	10.576	37.333	33	10.452	37.194	31	-0.0052576	-0.0058936
	946	45.5	5.2143	28	45.333	5.875	24	-0.0070808	0.0280137			946	11.875	48.667	24	11.875	49.333	24	0	0.0282384
	947	48.642	47.887	53	48.278	48.528	36	-0.0154336	0.0271784			947	18.345	16.483	29	19.727	15.5	22	0.0585968	-0.0416792
	948	48.346	33.654	26	48.5	33.786	28	0.0065296	0.0055968			948	20.875	23.667	24	20.875	24.333	24	0	0.0282384
	949	50.185	15.407	27	50.346	15.346	26	0.0068264	-0.0025864			949	20.875	34.333	24	21	34.5	26	0.0053	0.0070808
	950	51.346	64.654	26	51.5	64.786	28	0.0065296	0.0055968			950	24	65	21	24	65.5	26	0	0.0212
	951	52.5	24.5	24	52	25	21	-0.0212	0.0212			951	26.125	39.333	24	26	40	21	-0.0053	0.0282808
	952	57.694	41.306	49	57.653	41.449	49	-0.0017384	0.0060632			952	30.047	17.535	43	30	17.5	40	-0.0019928	-0.001484
	953	59.972	33.528	36	59.853	33.559	34	-0.0050456	0.0013144			953	28.5	49	30	28.345	48.724	29	-0.006572	-0.0117024
	954	60.633	9.3667	30	61.838	8.1622	37	0.051092	-0.0510708			954	29.667	9.875	24	29.667	9.875	24	0	0
	955	61	65.5	16	60.588	64.882	17	-0.0174688	-0.0262032			955	29	28.5	26	29	28	21	0	-0.0212
	956	4.875	16.667	24	4.8	16.76	25	-0.00318	0.0039432			956	39.5	25	26	39.125	25	32	-0.0159	0
	957	11	5.5	26	11	5	21	0	-0.0212			957	44.038	34.692	26	44	34	21	-0.0016112	-0.0293408
	958	12.214	37.5	28	11.485	37.091	33	-0.0309096	-0.0173416			958	49	6	21	49.333	5.875	24	0.0141192	-0.0053
	959	12.137	52.98	51	12.569	53.672	58	0.0183168	0.0293408			959	49.289	20	38	48.9	20.733	30	-0.0164936	0.0310792
	960	14.158	15.158	19	14.5	15	26	0.0145008	-0.0066992			960	50.689	54.467	45	50.5	57.786	28	-0.0080136	0.140726
	961	20.667	5.125	24	20.875	5.3333	24	0.0088192	0.00883192			961	53.5	40.5	32	53.633	40.367	30	0.0056392	-0.0056392
	962	20.897	46.828	29	21	47	21	0.0043672	0.0072928			962	54.5	28.5	24	54	28.5	26	-0.0212	0
	963	22.786	35.5	28	23	35.5	26	0.0090736	0			963	61	51.5	26	61.125	51.667	24	0.0053	0.0070808
	964	22.645	55.806	31	26.455	55.614	44	0.161544	-0.0081408			964	62	20	21	63	20.5	26	0.0424	0.0212
	965	24.5	13	26	25	13	21	0.0212	0			965	62.5	28	16	62.5	28	16	0	0
	966	31.367	44.633	30	31.214	45.5	28	-0.0064872	0.0367608			966	62.5	35	16	62.5	35.5	24	0	0.0212
	967	33.633	6.6333	30	33.367	6.3667	30	-0.0112784	-0.0113038			967	10.452	37.194	31	10.367	37.367	30	-0.003604	0.0073352
	968	34	23.5	26	34	22.5	26	0	-0.0424			968	11.875	49.333	24	12	49.5	26	0.0053	0.0070808
	969	34.645	32.194	31	35.081	33.135	37	0.0184864	0.0398984			969	12.588	10.118	17	12.5	11.5	12	-0.0037312	0.0585968
	970	37.654	55.654	26	38.5	55.786	28	0.0358704	0.0055968			970	19.727	15.5	22	19.875	15.333	24	0.0062752	-0.0070808
	971	38.375	15.156	32	38.367	15.367	30	-0.0003392	0.0089464			971	20.875	24.333	24	20.273	24.5	22	-0.0255248	0.0070808
	972	40.125	38.667	24	40.667	38.583	24	0.0229808	-0.0035616			972	30	17.5	40	30.086	17.286	35	0.0036464	-0.0090736
	973	45.333	5.875	24	46	6	21	0.0282808	0.0053			973	28.345	48.724	29	28.654	48.654	26	0.0131016	-0.002968
	974	45.5	59	26	45.5	60	26	0	0.0424			974	29.667	9.875	24	29.667	9.875	24	0	0
	975	48.278	48.528	36	48.367	48.367	30	0.0037736	-0.0068264			975	29	28	21	29.158	27.842	19	0.0066992	-0.0066992
	976	48.5	33.786	28	48.088	34.676	34	-0.0174688	0.037736			976	36.109	37.239	46	35.281	36.688	32	-0.0351072	-0.0233624
	977	50.346	15.346	26	49.875	15.333	24	-0.0199704	-0.0005512			977	39.125	25	32	39.333	24.875	24	0.0088192	-0.0053
	978	51.5	64.786	28	51.8	64.24	25	0.01272	-0.0231504			978	40.969	46.594	32	40.879	46.273	33	-0.003816	-0.0136104
	979	53.667	4.125	24	53.875	4.3333	24	0.0088192	0.00883192			979	44	34	21	43.5	33.727	22	-0.0212	-0.0115752
	980	59.853	33.559	34	59.778	33	27	-0.00318	-0.0237016			980	48.9	20.733	30	48.106	19.532	47	-0.0336656	-0.0509224
	981	61.838	8.1622	37	62.03	9.8182	33	0.0081408	0.0702144			981	49.333	5.875	24	49.76	6.36	25	0.0181048	0.020564
	982	60.588	64.882	17	60.389	64.722	18	-0.0084376	-0.006784			982	50.5	57.786	28	50.875	57.667	24	0.0159	-0.0050456
	983	4.8	16.76	25	5	17	21	0.00848	0.010176			983	50.75	49.95	20	49.87	48.783	23	-0.037312	-0.0494808
	984	11.346	27.115	52	12.833	34.111	54	0.0630488	0.29663			984	53.633	40.367	30	53.125	40.333	24	-0.0215392	-0.0014416
	985	11	5	21	11	6	21	0	0.0424			985	54	28.5	26	54	28.5	26	0	0
	986	11.485	37.091	33	12.833	34.111	54	0.0571552	-0.126352			986	61.125	51.667	24	61.333	52.125	24	0.0088192	0.0194192
	987	14.5	15	26	14.367	15.367	30	-0.0056392	0.0155608			987	62.5	35.5	24	62.511	33	47	0.0004664	-0.106
	988	16.452	65.194	31	16.724	64.655	29	0.0115328	-0.0228536			988	62.727	61.5	22	62.667	61.125	24	-0.002544	-0.0159
	989	20.875	5.3333	24	20.654	5.3462	26	-0.0093704	0.00054696			989	12	49.5	26	12.16	50.2	25	0.006784	0.02968
	990	22.1	23.28	50	23	26.5	26	0.03816	0.136528			990	12.5	11.5	12	12.5	11.5	12	0	0
	991	23	35.5	26	23.5	36	26	0.0212	0.0212			991	20.273	24.5	22	21	24	21	0.0308248	-0.0212
	992	26.455	55.614	44	23.5	56	26	-0.125292	0.0163664			992	28.654	48.654	26	29.367	48.633	30	0.0302312	-0.0008904
	993	25	13	21	25	14	21	0	0.0424			993	29.158	27.842	19	29	28	21	-0.0066992	0.0066992
	994	30.5	66	26	30.5	65.5	28	0	-0.0212			994	35.281	36.688	32	36.5	37.5	34	0.0516856	0.0344288
	995	31.214	45.5	28	31.367	45.633	30	0.0064872	0.0056392			995	39.333	24.875	24	38.5	25	26	-0.0353192	0.0053
	996	33.367	6.3667	30	33.367	6.3667	30	0	0			996	40.879	46.273	33	41.222	46.259	27	0.0145432	-0.0005936
	997	34	22.5	26	34.654	22.346	26	0.0277296	-0.0065296			997	40.46	11.12	50	40.292	10.688	48	-0.0071232	-0.0183168
	998	35.081	33.135	37	35.375	32.156	32	0.0124656	-0.0415096			998	43.5	33.727	22	44.185	33.407	27	0.029044	-0.013568
	999	38.367	15.367	30	38.367	15.367	30	0	0			999	48.106	19.532	47	48.434	19.642	53	0.0139072	0.004664
	1000	38.5	55.786	28	38.108	53.811	37	-0.0166208	-0.08374			1000	49.76	6.36	25	50	7	27	0.010176	0.027136
	1001	45.5	60	26	46	60	21	0.0212	0			1001	49.87	48.783	23	50.5	49.286	14	0.026712	0.0213272
	1002	46	6	21	46.5	6.5	28	0.0212	0.0212			1002	50.875	57.667	24	50	57.5	26	-0.0371	-0.0070808
	1003	48.088	34.676	34	44.625	36.828	64	-0.146831	0.0912448			1003	53.125	40.333	24	52.786	40.5	28	-0.0143736	0.0070808
	1004	48.367	48.367	30	48.367	48.367	30	0	0			1004	54	28.5	26	53.875	28.333	24	-0.0053	-0.0070808
	1005	49.875	15.333	24	50.333	14.875	24	0.0194192	-0.0194192			1005	61.333	52.125	24	61.783	51.696	23	0.01908	-0.0181896
	1006	51.8	64.24	25	52.125	64.333	24	0.01378	0.0039432			1006	62.667	61.125	24	63.345	61.276	29	0.0287472	0.0064024
	1007	53.875	4.3333	24	54.273	4.5	22	0.0168752	0.00706808			1007	12.5	11.5	12	12	13	21	-0.0212	0.0636
	1008	56	57	17	54.722	56.167	18	-0.0541872	-0.0353192			1008	17.48	45	25	18.25	44.792	24	0.032648	-0.0088192
	1009	59.778	33	27	59.875	32.667	24	0.0041128	-0.0141192			1009	21	24	21	21	24	21	0	0
	1010	62.03	9.8182	33	62.5	9.7857	28	0.019928	-0.001378			1010	29	28	21	29.875	28.333	24	0.0371	0.0141192
	1011	61	52	21	61	52	21	0	0			1011	29.367	48.633	30	29.214	48.5	28	-0.0064872	-0.0056392
	1012	60.389	64.722	18	60.556	64.222	9	0.0070808	-0.0212			1012	36.5	37.5	34	36.355	37.935	31	-0.006148	0.018444
	1013	5	17	21	5.125	17.333	24	0.0053	0.0141192			1013	38.5	25	26	38.806	24.71	31	0.0129744	-0.012296
	1014	11	6	21	11	6	21	0	0			1014	40.292	10.688	48	40.106	10.085	47	-0.0078864	-0.0255672
	1015	14.367	15.367	30	14.786	15.5	28	0.0177656	0.0056392			1015	41.222	46.259	27	42.107	45.929	28	0.037524	-0.013992
	1016	16.724	64.655	29	16.5	65	26	-0.0094976	0.014628			1016	44.185	33.407	27	44	33.5	26	-0.007844	0.0039432
	1017	20.654	5.3462	26	21	5	21	0.0146704	-0.0146789			1017	48.434	19.642	53	48.756	19.978	45	0.0136528	0.0142464
	1018	23	26.5	26	21.826	23.609	46	-0.0497776	-0.122578			1018	50	7	27	50.44	7.2	25	0.018656	0.00848
	1019	23.5	36	26	23.367	35.633	30	-0.0056392	-0.0155608			1019	50	57.5	26	49.837	58.721	43	-0.0069112	0.0517704
	1020	23.5	56	26	23.333	55.875	24	-0.0070808	-0.0053			1020	50.5	49.286	14	50.75	49.25	20	0.0106	-0.0015264
	1021	25	14	21	25.5	14	26	0.0212	0			1021	52.786	40.5	28	52.5	40	30	-0.0121264	-0.0212
	1022	30.5	65.5	28	30.5	65.786	28	0	0.0121264			1022	53.875	28.333	24	54.125	28.333	24	0.0106	0
	1023	31.367	45.633	30	31.5	45.786	28	0.0056392	0.0064872			1023	61.783	51.696	23	62.571	51.381	21	0.0334112	-0.013356
	1024	33.367	6.3667	30	33.5	5.7857	28	0.0056392	-0.0246344			1024	63.345	61.276	29	64	61	21	0.027772	-0.0117024
	1025	35.375	32.156	32	34.714	32.057	35	-0.0280264	-0.0041976			1025	10.426	22.511	47	10	22.5	40	-0.0180624	-0.0004664
	1026	38.367	15.367	30	37.207	18.603	58	-0.049184	0.137206			1026	9.2353	44.294	17	9.2308	43.654	26	-0.0001908	-0.027136
	1027	38.108	53.811	37	35.702	54.421	57	-0.102014	0.025864			1027	12	13	21	12.385	13.385	13	0.016324	0.016324
	1028	44.452	23.29	31	48.311	24.885	61	0.163622	0.067628			1028	19.875	16.333	24	20.5	15.214	28	0.0265	-0.0474456
	1029	46.5	6.5	28	45.633	6.3667	30	-0.0367608	-0.00565192			1029	21	24	21	21	24	21	0	0
	1030	46	60	21	46.158	60.158	19	0.0066992	0.0066992			1030	24.167	57.833	6	24.7	57.7	10	0.0225992	-0.0056392
	1031	48.367	48.367	30	48.346	48.654	26	-0.0008904	0.0121688			1031	30.19	17.952	42	32	17.5	26	0.076744	-0.0191648
	1032	50.333	14.875	24	50	14.5	26	-0.0141192	-0.0159			1032	29.214	48.5	28	29.367	48.633	30	0.0064872	0.0056392
	1033	52.125	64.333	24	52	64	21	-0.0053	-0.0141192			1033	29.875	28.333	24	29.727	29.5	22	-0.0062752	0.0494808
	1034	54.273	4.5	22	55	4	21	0.0308248	-0.0212			1034	36.355	37.935	31	36.5	38.5	28	0.006148	0.023956
	1035	58.962	41.519	52	62.71	40.935	31	0.158915	-0.0247616			1035	38.806	24.71	31	39.367	24.367	30	0.0237864	-0.0145432
	1036	59.875	32.667	24	60.107	33.036	28	0.0098368	0.0156456			1036	40.106	10.085	47	40.486	10.622	37	0.016112	0.0227688
	1037	60.294	24.765	17	60.5	24.5	20	0.0087344	-0.011236			1037	42.107	45.929	28	42.5	45.5	28	0.0166632	-0.0181896
	1038	62.5	9.7857	28	63.018	7.6727	55	0.0219632	-0.0895912			1038	44	33.5	26	44.32	33.68	25	0.013568	0.007632
	1039	60.556	64.222	9	61	64	13	0.0188256	-0.0094128			1039	48.756	19.978	45	49	19.067	45	0.0103456	-0.0386264
	1040	5.125	17.333	24	5.125	16.667	24	0	-0.0282384			1040	49.837	58.721	43	47.128	57.141	78	-0.114862	-0.066992
	1041	11	6	21	10.654	5.6538	26	-0.0146704	-0.0146789			1041	50.44	7.2	25	50.5	7.2727	22	0.002544	0.00308248
	1042	16.5	65	26	16.667	65.125	24	0.0070808	0.0053			1042	50.75	49.25	20	49.385	49.385	13	-0.057876	0.005724
	1043	21.826	23.609	46	19.588	20.718	85	-0.0948912	-0.122578			1043	52.5	40	30	52.654	40.346	26	0.0065296	0.0146704
	1044	20.889	46.481	27	21.125	46.667	24	0.0100064	0.0078864			1044	54.125	28.333	24	54.333	27.875	24	0.0088192	-0.0194192
	1045	23.367	35.633	30	23.654	35.654	26	0.0121688	0.0008904			1045	62.571	51.381	21	62.312	51.938	16	-0.0109816	0.0236168
	1046	23.333	55.875	24	23.125	55.333	24	-0.0088192	-0.0229808			1046	64	61	21	64	61.5	26	0	0.0212
	1047	25.5	14	26	26.108	14.595	37	0.0257792	0.025228			1047	6.0345	7.5862	29	6	8	21	-0.0014628	0.0175451
	1048	30.5	65.786	28	30.633	65.633	30	0.0056392	-0.0064872			1048	10	22.5	40	10.689	19.754	61	0.0292136	-0.11643
	1049	31.5	45.786	28	31	45.5	26	-0.0212	-0.0121264			1049	14.5	58.214	28	13.667	58.125	24	-0.0353192	-0.0037736
	1050	33.5	5.7857	28	33.5	6.2143	28	0	0.0181726			1050	24.7	57.7	10	25	57.5	16	0.01272	-0.00848
	1051	34.714	32.057	35	34.714	33.057	35	0	0.0424			1051	29.367	48.633	30	29.5	48.786	28	0.0056392	0.0064872
	1052	45.633	6.3667	30	45.633	6.3667	30	0	0			1052	29.727	29.5	22	29.56	28.68	25	-0.0070808	-0.034768
	1053	46.158	60.158	19	46	60.5	16	-0.0066992	0.0145008			1053	32	17.5	26	32.125	17.667	24	0.0053	0.0070808
	1054	48.346	48.654	26	48.5	49	26	0.0065296	0.0146704			1054	36.5	38.5	28	35.875	38.667	24	-0.0265	0.0070808
	1055	50	14.5	26	49.367	14.367	30	-0.0268392	-0.0056392			1055	39.367	24.367	30	39.185	24.185	27	-0.0077168	-0.0077168
	1056	52	64	21	52.214	64.5	28	0.0090736	0.0212			1056	40.486	10.622	37	40.581	9.6774	31	0.004028	-0.040051
	1057	55	4	21	54.786	4.5	28	-0.0090736	0.0212			1057	42.5	45.5	28	42.5	45.5	28	0	0
	1058	55	42	21	55.091	43.091	22	0.0038584	0.0462584			1058	44.32	33.68	25	43.654	33.654	26	-0.0282384	-0.0011024
	1059	58.74	53.86	50	58.094	54.377	53	-0.0273904	0.0219208			1059	49	19.067	45	49.224	19.265	49	0.0094976	0.0083952
	1060	60.107	33.036	28	59.273	32.5	22	-0.0353616	-0.0227264			1060	50.5	7.2727	22	49.5	8	26	-0.0424	0.0308375
	1061	60.5	24.5	20	60.5	23.5	20	0	-0.0424			1061	49.385	49.385	13	49.889	48.667	9	0.0213696	-0.0304432
	1062	62.71	40.935	31	62.125	41.333	24	-0.024804	0.0168752			1062	52.654	40.346	26	52.926	39.593	27	0.0115328	-0.0319272
	1063	61	64	13	60.5	66	16	-0.0212	0.0848			1063	54.333	27.875	24	54.875	28.333	24	0.0229808	0.0194192
	1064	5.125	16.667	24	5.5	16.786	28	0.0159	0.0050456			1064	57.576	13.03	33	57.5	13.5	28	-0.0032224	0.019928
	1065	11.774	26.962	53	11.938	27.188	48	0.0069536	0.0095824			1065	61.692	39.25	52	62.137	40.412	51	0.018868	0.0492688
	1066	10.654	5.6538	26	10.214	5.5	28	-0.018656	-0.00652112			1066	62.828	5.8966	29	63.333	5.875	24	0.021412	-0.00091584
	1067	11.125	36.333	24	10.667	36.125	24	-0.0194192	-0.0088192			1067	62.312	51.938	16	63.412	51.882	17	0.04664	-0.0023744
	1068	16.667	65.125	24	16.346	65.346	26	-0.0136104	0.0093704			1068	64	61.5	26	63.633	61.633	30	-0.0155608	0.0056392
	1069	21.125	46.667	24	21.5	46.5	28	0.0159	-0.0070808			1069	6	8	21	5.875	7.6667	24	-0.0053	-0.0141319
	1070	23.654	35.654	26	23.346	35.654	26	-0.0130592	0			1070	13.667	58.125	24	13.367	58.367	30	-0.01272	0.0102608
	1071	23.125	55.333	24	23	55	21	-0.0053	-0.0141192			1071	25	57.5	16	24.5	57	16	-0.0212	-0.0212
	1072	26.108	14.595	37	26.146	14.805	41	0.0016112	0.008904			1072	29.56	28.68	25	29.5	29.5	24	-0.002544	0.034768
	1073	31	45.5	26	31.333	45.125	24	0.0141192	-0.0159			1073	29.5	48.786	28	30	49	21	0.0212	0.0090736
	1074	30.455	53.818	11	31.158	53.842	19	0.0298072	0.0010176			1074	32.125	17.667	24	32.5	18.5	28	0.0159	0.0353192
	1075	33.5	6.2143	28	33.786	6.5	28	0.0121264	0.0121137			1075	35.875	38.667	24	35.5	39.214	28	-0.0159	0.0231928
	1076	34.714	33.057	35	34.757	32.838	37	0.0018232	-0.0092856			1076	39.185	24.185	27	38	24	23	-0.050244	-0.007844
	1077	35.5	23	26	36	23.5	26	0.0212	0.0212			1077	40.581	9.6774	31	41	10.5	26	0.0177656	0.0348782
	1078	38.31	53.31	29	38.29	54.194	31	-0.000848	0.0374816			1078	42.5	45.5	28	41.5	45.5	28	-0.0424	0
	1079	38.875	15.333	24	38.519	14.593	27	-0.0150944	-0.031376			1079	43.654	33.654	26	43.346	33.654	26	-0.0130592	0
	1080	41	66	21	40	66	21	-0.0424	0			1080	49.224	19.265	49	49.02	19.686	51	-0.0086496	0.0178504
	1081	45.633	6.3667	30	47.237	9.8814	59	0.0680096	0.149023			1081	49.5	8	26	49	8	21	-0.0212	0
	1082	45	23	21	44.158	22.842	19	-0.0357008	-0.0066992			1082	50.588	57.941	51	48.368	56.921	76	-0.094128	-0.043248
	1083	48.5	49	26	48.5	48	26	0	-0.0424			1083	52.926	39.593	27	52.633	39.367	30	-0.0124232	-0.0095824
	1084	49.367	14.367	30	47.237	9.8814	59	-0.090312	-0.190189			1084	54.875	28.333	24	55.125	28.667	24	0.0106	0.0141616
	1085	52.214	25.5	28	52.367	25.367	30	0.0064872	-0.0056392			1085	57.5	13.5	28	58	13.5	26	0.0212	0
	1086	52.214	64.5	28	48.74	62.28	50	-0.147298	-0.094128			1086	62.137	40.412	51	61.778	43.333	27	-0.0152216	0.12385
	1087	54.786	4.5	28	55.125	4.3333	24	0.0143736	-0.00706808			1087	63.333	5.875	24	63.667	5.125	24	0.0141616	-0.0318
	1088	58.094	54.377	53	57.833	54.812	48	-0.0110664	0.018444			1088	63.633	61.633	30	63.5	61.786	28	-0.0056392	0.0064872
	1089	55.091	43.091	22	55.231	43.577	26	0.005936	0.0206064			1089	63.412	51.882	17	62.357	51.214	14	-0.044732	-0.0283232
	1090	59.273	32.5	22	59.654	31.654	26	0.0161544	-0.0358704			1090	5.875	7.6667	24	6.125	7.3333	24	0.0106	-0.0141362
	1091	60.5	23.5	20	60.217	23.304	23	-0.0119992	-0.0083104			1091	13.367	58.367	30	13.786	57.5	28	0.0177656	-0.0367608
	1092	60.5	66	16	60.357	66.214	14	-0.0060632	0.0090736			1092	17.333	45.125	24	17.24	44.04	25	-0.0039432	-0.046004
	1093	62.633	10.633	30	61.815	9.5926	27	-0.0346832	-0.044113			1093	21.233	16.07	43	19.143	14.8	70	-0.088616	-0.053848
	1094	62.125	41.333	24	62.875	41.333	24	0.0318	0			1094	19.842	52.158	19	19.588	52.118	17	-0.0107696	-0.001696
	1095	64	3.5	16	64.214	3.3571	14	0.0090736	-0.00605896			1095	21	24	21	21.158	24.158	19	0.0066992	0.0066992
	1096	5.5	16.786	28	6	17	21	0.0212	0.0090736			1096	29.5	29.5	24	29.966	29.586	29	0.0197584	0.0036464
	1097	5.3	61.7	10	5.7222	61.833	18	0.0179013	0.0056392			1097	30	49	21	30	48	21	0	-0.0424
	1098	11.938	27.188	48	11.256	26.907	43	-0.0289168	-0.0119144			1098	32.5	18.5	28	33	19	21	0.0212	0.0212
	1099	10.214	5.5	28	9.7857	5.5	28	-0.0181599	0			1099	35.5	39.214	28	35.654	39.346	26	0.0065296	0.0055968
	1100	10.667	36.125	24	10.667	35.875	24	0	-0.0106			1100	38	24	23	39.125	23.667	24	0.0477	-0.0141192
	1101	12.957	54.404	47	13.463	53.854	41	0.0214544	-0.02332			1101	41	10.5	26	41.5	10.214	28	0.0212	-0.0121264
	1102	16.346	65.346	26	15.667	65.125	24	-0.0287896	-0.0093704			1102	41.5	45.5	28	42	45	21	0.0212	-0.0212
	1103	16.333	43.111	9	15.933	43.267	15	-0.01696	0.0066144			1103	43.346	33.654	26	43.125	32.667	24	-0.0093704	-0.0418488
	1104	20.367	5.3667	30	19.875	5.6667	24	-0.0208608	0.01272			1104	49.02	19.686	51	49.255	19.745	51	0.009964	0.0025016
	1105	21.5	46.5	28	22.125	46.333	24	0.0265	-0.0070808			1105	49	8	21	49	8	21	0	0
	1106	23.346	35.654	26	23.346	35.654	26	0	0			1106	50.211	48.053	19	50.15	47.7	20	-0.0025864	-0.0149672
	1107	23	55	21	22.875	54.333	24	-0.0053	-0.0282808			1107	52.633	39.367	30	52.346	39.346	26	-0.0121688	-0.0008904
	1108	26.146	14.805	41	25.686	13.371	35	-0.019504	-0.0608016			1108	55.125	28.667	24	55.346	28.654	26	0.0093704	-0.0005512
	1109	31.333	45.125	24	31.346	44.654	26	0.0005512	-0.0199704			1109	58	13.5	26	58.875	13.333	24	0.0371	-0.0070808
	1110	31.158	53.842	19	30.842	53.158	19	-0.0133984	-0.0290016			1110	61.778	43.333	27	61.24	43.2	25	-0.0228112	-0.0056392
	1111	33.786	6.5	28	33.654	6.3462	26	-0.0055968	-0.00652112			1111	61.615	35.615	13	62	35.353	17	0.016324	-0.0111088
	1112	34.757	32.838	37	35.367	32.367	30	0.025864	-0.0199704			1112	63.667	5.125	24	63.5	5	26	-0.0070808	-0.0053
	1113	36	23.5	26	36	24	21	0	0.0212			1113	4	62	21	4	62	21	0	0
	1114	38.519	14.593	27	38.786	14.5	28	0.0113208	-0.0039432			1114	6.125	7.3333	24	6.3333	7.125	24	0.00883192	-0.00883192
	1115	38.29	54.194	31	38.103	53.172	29	-0.0079288	-0.0433328			1115	13.786	57.5	28	14.034	57.793	29	0.0105152	0.0124232
	1116	41	40	21	41	40	21	0	0			1116	17.24	44.04	25	17	44	21	-0.010176	-0.001696
	1117	44.158	22.842	19	45	23	21	0.0357008	0.0066992			1117	19.588	52.118	17	19.722	52.167	18	0.0056816	0.0020776
	1118	48.74	62.28	50	42.423	62.865	52	-0.267841	0.024804			1118	21.158	24.158	19	20.842	24.842	19	-0.0133984	0.0290016
	1119	48	35	21	48.185	34.815	27	0.007844	-0.007844			1119	29.966	29.586	29	30.633	29.633	30	0.0282808	0.0019928
	1120	48.5	48	26	48.346	48.346	26	-0.0065296	0.0146704			1120	30	48	21	29.654	48.654	26	-0.0146704	0.0277296
	1121	52.367	25.367	30	52.5	25	26	0.0056392	-0.0155608			1121	33	19	21	33.125	19.333	24	0.0053	0.0141192
	1122	57.833	54.812	48	58.278	54.611	54	0.018868	-0.0085224			1122	35.654	39.346	26	35	39.5	26	-0.0277296	0.0065296
	1123	55.125	4.3333	24	55.5	4.5	28	0.0159	0.00706808			1123	42	45	21	41.5	45	26	-0.0212	0
	1124	55.231	43.577	26	55.519	43.63	27	0.0122112	0.0022472			1124	43.125	32.667	24	43	34	21	-0.0053	0.0565192
	1125	59.654	31.654	26	59.654	31.346	26	0	-0.0130592			1125	49.255	19.745	51	49.545	19.982	55	0.012296	0.0100488
	1126	60.217	23.304	23	60.654	23.654	26	0.0185288	0.01484			1126	50.15	47.7	20	49.882	47.412	17	-0.0113632	-0.0122112
	1127	61.815	9.5926	27	62.435	7.7609	46	0.026288	-0.0776641			1127	52.346	39.346	26	52.346	39.346	26	0	0
	1128	60.357	66.214	14	60	66	21	-0.0151368	-0.0090736			1128	55.346	28.654	26	55	29	21	-0.0146704	0.0146704
	1129	62.875	41.333	24	63	41	21	0.0053	-0.0141192			1129	58.875	13.333	24	59.5	12.5	28	0.0265	-0.0353192
	1130	6	17	21	6	17	21	0	0			1130	61.24	43.2	25	61.333	43.875	24	0.0039432	0.02862
	1131	11.256	26.907	43	11.303	26.939	33	0.0019928	0.0013568			1131	62	35.353	17	62	35.5	16	0	0.0062328
	1132	8.8421	48.421	19	8.3846	48.154	13	-0.019398	-0.0113208			1132	63.5	5	26	63.5	5.7857	28	0	0.0333137
	1133	10.667	35.875	24	11	36	21	0.0141192	0.0053			1133	62.5	28	10	63	28	5	0.0212	0
	1134	13.463	53.854	41	13.282	53.744	39	-0.0076744	-0.004664			1134	66	22.5	26	65.875	22.333	24	-0.0053	-0.0070808
	1135	15.667	65.125	24	15.679	64.893	28	0.0005088	-0.0098368
	1136	15.933	43.267	15	16.5	43	10	0.0240408	-0.0113208
	1137	19.875	5.6667	24	20	6	21	0.0053	0.0141319
	1138	22.125	46.333	24	23.091	46.909	22	0.0409584	0.0244224
	1139	23.346	35.654	26	23.103	35.172	29	-0.0103032	-0.0204368
	1140	22.875	54.333	24	22	55	21	-0.0371	0.0282808
	1141	25.686	13.371	35	25.667	12.778	27	-0.0008056	-0.0251432
	1142	31.346	44.654	26	31.5	45	26	0.0065296	0.0146704
	1143	30.842	53.158	19	31.158	53.842	19	0.0133984	0.0290016
	1144	33.654	6.3462	26	33	6.5	26	-0.0277296	0.00652112
	1145	35.367	32.367	30	35	33	34	-0.0155608	0.0268392
	1146	36	24	21	35.654	24.346	26	-0.0146704	0.0146704
	1147	38.786	14.5	28	38.5	14.214	28	-0.0121264	-0.0121264
	1148	38.103	53.172	29	38.5	53.5	28	0.0168328	0.0139072
	1149	42.423	62.865	52	42.702	62.895	57	0.0118296	0.001272
	1150	41	40	21	41	39.647	17	0	-0.0149672
	1151	45	23	21	44.5	22.5	24	-0.0212	-0.0212
	1152	46.276	6.6552	29	46	5.5	26	-0.0117024	-0.0489805
	1153	48.185	34.815	27	47.654	35.654	26	-0.0225144	0.0355736
	1154	48.346	48.346	26	47.346	48.346	26	-0.0424	0
	1155	49.5	14	26	49.5	13.786	28	0	-0.0090736
	1156	51	64.5	26	50.5	65.214	28	-0.0212	0.0302736
	1157	52.5	25	26	52	25.5	26	-0.0212	0.0212
	1158	55.5	4.5	28	55	4	21	-0.0212	-0.0212
	1159	55.519	43.63	27	55.147	42.735	34	-0.0157728	-0.037948
	1160	59.654	31.346	26	60.5	31.5	24	0.0358704	0.0065296
	1161	60.654	23.654	26	60.667	23.875	24	0.0005512	0.0093704
	1162	62.435	7.7609	46	60.875	10.333	24	-0.066144	0.109057
	1163	63	41	21	63	42	27	0	0.0424
	1164	6	17	21	5.6538	17.654	26	-0.0146789	0.0277296
	1165	8.3846	48.154	13	9.3333	47.333	12	0.0402249	-0.0348104
	1166	11.303	26.939	33	12.222	27.111	45	0.0389656	0.0072928
	1167	11	36	21	10.5	36.214	28	-0.0212	0.0090736
	1168	13.282	53.744	39	12.703	53.541	37	-0.0245496	-0.0086072
	1169	16.5	43	10	16.5	43	16	0	0
	1170	20	6	21	19.667	6.125	24	-0.0141192	0.0053
	1171	22	55	21	21.667	56.125	24	-0.0141192	0.0477
	1172	23.103	35.172	29	23.375	35.156	32	0.0115328	-0.0006784
	1173	23.091	46.909	22	22.633	46.367	30	-0.0194192	-0.0229808
	1174	25.667	12.778	27	25.355	13.194	31	-0.0132288	0.0176384
	1175	31.5	45	26	31.654	44.654	26	0.0065296	-0.0146704
	1176	31.158	53.842	19	31	54	21	-0.0066992	0.0066992
	1177	33	6.5	26	33.185	6.1852	27	0.007844	-0.0133475
	1178	35	33	34	35.562	32.938	32	0.0238288	-0.0026288
	1179	35.654	24.346	26	35.5	24.214	28	-0.0065296	-0.0055968
	1180	38.5	14.214	28	38.125	14.333	24	-0.0159	0.0050456
	1181	38.5	53.5	28	38.333	53.125	24	-0.0070808	-0.0159
	1182	41	39.647	17	40.842	39.842	19	-0.0066992	0.008268
	1183	44.5	22.5	24	44.5	21.5	20	0	-0.0424
	1184	46	5.5	26	45.786	5.5	28	-0.0090736	0
	1185	47.654	35.654	26	48	35.5	26	0.0146704	-0.0065296
	1186	47.346	48.346	26	47.346	47.346	26	0	-0.0424
	1187	49.5	13.786	28	49.5	13.786	28	0	0
	1188	50.5	65.214	28	51	65	21	0.0212	-0.0090736
	1189	52	25.5	26	51.5	25.214	28	-0.0212	-0.0121264
	1190	55	4	21	55	4	21	0	0
	1191	55.147	42.735	34	55.103	41.828	29	-0.0018656	-0.0384568
	1192	60.875	10.333	24	61	10	21	0.0053	-0.0141192
	1193	63	42	27	63.333	42.125	24	0.0141192	0.0053
	1194	64.615	3.6154	13	65.5	4	18	0.037524	0.016307
	1195	5.6538	17.654	26	5.5	18.214	28	-0.00652112	0.023744
	1196	10.5	36.214	28	11	36	21	0.0212	-0.0090736
	1197	12.703	53.541	37	11.196	51.464	56	-0.0638968	-0.0880648
	1198	14.407	14.519	27	14.125	14.333	24	-0.0119568	-0.0078864
	1199	16.5	43	16	16.882	42.588	17	0.0161968	-0.0174688
	1200	19.667	6.125	24	20	6.5	26	0.0141192	0.0159
	1201	21.667	56.125	24	22.125	56.333	24	0.0194192	0.0088192
	1202	22.633	46.367	30	22.5	47.214	28	-0.0056392	0.0359128
	1203	23.375	35.156	32	23.222	35	27	-0.0064872	-0.0066144
	1204	25.355	13.194	31	25.345	12.724	29	-0.000424	-0.019928
	1205	28.651	64.279	43	30.333	65.125	24	0.0713168	0.0358704
	1206	31.654	44.654	26	31.5	45	26	-0.0065296	0.0146704
	1207	33.185	6.1852	27	31.098	5	41	-0.0884888	-0.0502525
	1208	35.5	24.214	28	35.125	24.333	24	-0.0159	0.0050456
	1209	35.562	32.938	32	36	33.5	26	0.0185712	0.0238288
	1210	38.125	14.333	24	38.214	14.5	28	0.0037736	0.0070808
	1211	40.842	39.842	19	41	40	21	0.0066992	0.0066992
	1212	45.786	5.5	28	45.5	5.7857	28	-0.0121264	0.0121137
	1213	44.5	21.5	20	43.842	21.842	19	-0.0278992	0.0145008
	1214	47.346	47.346	26	47.5	47.214	28	0.0065296	-0.0055968
	1215	48	35.5	26	47.633	35.633	30	-0.0155608	0.0056392
	1216	49.5	13.786	28	49.654	13.654	26	0.0065296	-0.0055968
	1217	51.5	25.214	28	51.654	25.346	26	0.0065296	0.0055968
	1218	55	4	21	55	4	21	0	0
	1219	55.103	41.828	29	55	40	21	-0.0043672	-0.0775072
	1220	57.889	54.711	45	58.302	55	53	0.0175112	0.0122536
	1221	61	10	21	61	10	21	0	0
	1222	5.5	18.214	28	5.3448	18.276	29	-0.00658048	0.0026288
	1223	9.6667	5.875	24	9.2963	5.7037	27	-0.015705	-0.00726312
	1224	10	27	21	10.242	27.03	33	0.0102608	0.001272
	1225	11	36	21	11	36	21	0	0
	1226	14.125	14.333	24	13.875	14.667	24	-0.0106	0.0141616
	1227	16.935	65.355	31	17.185	65.815	27	0.0106	0.019504
	1228	16.882	42.588	17	17	42	21	0.0050032	-0.0249312
	1229	20	6.5	26	20	5	21	0	-0.0636
	1230	22.5	47.214	28	22.125	47.333	24	-0.0159	0.0050456
	1231	23.222	35	27	23	35	21	-0.0094128	0
	1232	25.345	12.724	29	25.333	13.125	24	-0.0005088	0.0170024
	1233	31.098	5	41	31.364	4.8864	44	0.0112784	-0.00481664
	1234	31.5	45	26	31.346	44.654	26	-0.0065296	-0.0146704
	1235	35.52	53.8	50	34.692	53.538	52	-0.0351072	-0.0111088
	1236	35.125	24.333	24	35.5	24.5	24	0.0159	0.0070808
	1237	36	33.5	26	36	34	21	0	0.0212
	1238	38.214	14.5	28	38	14.5	26	-0.0090736	0
	1239	41	40	21	40.5	40.5	24	-0.0212	0.0212
	1240	43.842	21.842	19	44	21	21	0.0066992	-0.0357008
	1241	45.5	5.7857	28	44.897	6.1724	29	-0.0255672	0.0163961
	1242	48.115	62.462	52	48.312	62.438	48	0.0083528	-0.0010176
	1243	47.633	35.633	30	47.786	35.5	28	0.0064872	-0.0056392
	1244	47.5	47.214	28	47.5	47.214	28	0	0
	1245	49.654	13.654	26	49.5	13	26	-0.0065296	-0.0277296
	1246	51.654	25.346	26	51.333	25.875	24	-0.0136104	0.0224296
	1247	55	40	21	54.5	40.5	20	-0.0212	0.0212
	1248	58.302	55	53	57.907	55.488	43	-0.016748	0.0206912
	1249	58.067	17.267	15	57.667	17.111	9	-0.01696	-0.0066144
	1250	61	10	21	60.346	10.346	26	-0.0277296	0.0146704
	1251	5.3448	18.276	29	4.5	18.5	28	-0.0358195	0.0094976
	1252	10.242	27.03	33	9.9655	27.414	29	-0.0117236	0.0162816
	1253	11	36	21	11	36	21	0	0
	1254	13	53.5	26	11.784	51.216	51	-0.0515584	-0.0968416
	1255	13.875	14.667	24	13.346	14.654	26	-0.0224296	-0.0005512
	1256	17	42	21	15.833	41.917	12	-0.0494808	-0.0035192
	1257	17.185	65.815	27	16.654	65.654	26	-0.0225144	-0.0068264
	1258	20	5	21	20	4.5	26	0	-0.0212
	1259	22.125	47.333	24	23	48	21	0.0371	0.0282808
	1260	23	35	21	22.367	34.367	30	-0.0268392	-0.0268392
	1261	25.333	13.125	24	25.5	13	32	0.0070808	-0.0053
	1262	31.364	4.8864	44	31.396	4.9375	48	0.0013568	0.00216664
	1263	31.346	44.654	26	31	44.5	26	-0.0146704	-0.0065296
	1264	34.692	53.538	52	39	53.5	26	0.182659	-0.0016112
	1265	35.5	24.5	24	35.875	24.333	24	0.0159	-0.0070808
	1266	36	34	21	35.875	34.333	24	-0.0053	0.0141192
	1267	38	14.5	26	37.654	14.346	26	-0.0146704	-0.0065296
	1268	40.5	40.5	24	40.842	40.842	19	0.0145008	0.0145008
	1269	44	21	21	43.842	20.842	19	-0.0066992	-0.0066992
	1270	44.897	6.1724	29	45	6	21	0.0043672	-0.00730976
	1271	48.312	62.438	48	46.125	59.333	24	-0.0927288	-0.131652
	1272	47.786	35.5	28	47.786	35.5	28	0	0
	1273	47.5	47.214	28	47.5	47.214	28	0	0
	1274	49.5	13	26	50	13	21	0.0212	0
	1275	51.333	25.875	24	51.5	26	26	0.0070808	0.0053
	1276	54.5	40.5	20	54.5	39.5	20	0	-0.0424
	1277	57.907	55.488	43	58.053	55.842	38	0.0061904	0.0150096
	1278	57.667	17.111	9	58	17.5	16	0.0141192	0.0164936
	1279	60.346	10.346	26	60	10.5	26	-0.0146704	0.0065296
	1280	4.5	18.5	28	5	17.864	22	0.0212	-0.0269664
	1281	9.9655	27.414	29	10.034	27.414	29	0.0029044	0
	1282	11.784	51.216	51	13	52.5	26	0.0515584	0.0544416
	1283	11	36	21	11.125	36.333	24	0.0053	0.0141192
	1284	13.346	14.654	26	13.5	14.786	28	0.0065296	0.0055968
	1285	15.833	41.917	12	16	43	21	0.0070808	0.0459192
	1286	16.654	65.654	26	17	66	21	0.0146704	0.0146704
	1287	19.5	21	26	18.667	20.875	24	-0.0353192	-0.0053
	1288	23	48	21	23.125	47.667	24	0.0053	-0.0141192
	1289	25.5	13	32	25.633	13.367	30	0.0056392	0.0155608
	1290	31.396	4.9375	48	31.548	4.7381	42	0.0064448	-0.00845456
	1291	31	44.5	26	30.346	44.654	26	-0.0277296	0.0065296
	1292	31	54	21	30.875	54.667	24	-0.0053	0.0282808
	1293	35.875	24.333	24	35.875	23.667	24	0	-0.0282384
	1294	35.875	34.333	24	36.125	34.667	24	0.0106	0.0141616
	1295	37.654	14.346	26	38	14	21	0.0146704	-0.0146704
	1296	39	53.5	26	39.654	53.654	26	0.0277296	0.0065296
	1297	40.842	40.842	19	40	41	21	-0.0357008	0.0066992
	1298	42	29.286	7	41.214	29.357	14	-0.0333264	0.0030104
	1299	43.842	20.842	19	43.842	20.842	19	0	0
	1300	45	6	21	45.5	5.7857	28	0.0212	-0.00908632
	1301	46.125	59.333	24	45.667	58.875	24	-0.0194192	-0.0194192
	1302	47.5	47.214	28	47.5	47.786	28	0	0.0242528
	1303	50	13	21	50	13	21	0	0
	1304	51.5	26	26	51.5	26.5	24	0	0.0212
	1305	58.053	55.842	38	58	55.5	34	-0.0022472	-0.0145008
	1306	60	10.5	26	59.525	13.475	40	-0.02014	0.12614
	1307	10.034	27.414	29	9.6538	27.346	26	-0.0161205	-0.0028832
	1308	8.3333	46.667	9	8.4118	47.118	17	0.0033284	0.0191224
	1309	13.5	14.786	28	14	14.5	26	0.0212	-0.0121264
	1310	13	52.5	26	13	53	21	0	0.0212
	1311	18.667	20.875	24	18	21	21	-0.0282808	0.0053
	1312	22.125	55.667	24	22	56	21	-0.0053	0.0141192
	1313	27.706	64.314	51	29	64.5	26	0.0548656	0.0078864
	1314	25.633	13.367	30	25.654	13.346	26	0.0008904	-0.0008904
	1315	31.548	4.7381	42	34.125	5.6667	24	0.109265	0.0393726
	1316	30.875	54.667	24	31	55	21	0.0053	0.0141192
	1317	35.875	23.667	24	38.292	26.104	48	0.102481	0.103329
	1318	38	14	21	38.214	14.5	28	0.0090736	0.0212
	1319	40	41	21	40.667	40.125	24	0.0282808	-0.0371
	1320	43.842	20.842	19	45	21	21	0.0490992	0.0066992
	1321	45.5	5.7857	28	45.214	6.5	28	-0.0121264	0.0302863
	1322	47.5	47.786	28	47.5	47.786	28	0	0
	1323	50	13	21	50.346	12.654	26	0.0146704	-0.0146704
	1324	51.5	26.5	24	51.786	26.5	28	0.0121264	0
	1325	58	55.5	34	57.294	55.5	34	-0.0299344	0
	1326	59.525	13.475	40	59.356	13.711	45	-0.0071656	0.0100064
	1327	63.158	3.8421	19	63.5	4	16	0.0145008	0.00669496
	1328	9.6538	27.346	26	10	27	21	0.0146789	-0.0146704
	1329	13.509	39.434	53	13.735	39.184	49	0.0095824	-0.0106
	1330	14	14.5	26	13	15	21	-0.0424	0.0212
	1331	18	21	21	18.214	21.5	28	0.0090736	0.0212
	1332	19.667	4.125	24	21.424	3.8788	33	0.0744968	-0.0104389
	1333	22	56	21	21.5	55.5	24	-0.0212	-0.0212
	1334	25.654	13.346	26	25.786	13.5	28	0.0055968	0.0065296
	1335	29	64.5	26	29.5	64	26	0.0212	-0.0212
	1336	31	55	21	31.333	54.875	24	0.0141192	-0.0053
	1337	34.125	5.6667	24	33.875	6.3333	24	-0.0106	0.0282638
	1338	38.214	14.5	28	38.5	14	26	0.0121264	-0.0212
	1339	45.214	6.5	28	45.654	6.6538	26	0.018656	0.00652112
	1340	45	21	21	45.5	20.727	22	0.0212	-0.0115752
	1341	47.828	35.897	29	47.5	35.786	28	-0.0139072	-0.0047064
	1342	47.5	47.786	28	47.5	48.5	28	0	0.0302736
	1343	50.346	12.654	26	50	13	21	-0.0146704	0.0146704
	1344	51.786	26.5	28	51.667	26.875	24	-0.0050456	0.0159
	1345	54.36	41.36	25	54.217	41.391	23	-0.0060632	0.0013144
	1346	57.294	55.5	34	57.633	55.633	30	0.0143736	0.0056392
	1347	59.356	13.711	45	59.865	12.135	37	0.0215816	-0.0668224
	1348	60.207	33.034	29	60.654	33.654	26	0.0189528	0.026288
	1349	63.5	4	16	63.727	4.5	22	0.0096248	0.0212
	1350	11.136	50.386	44	11.178	50.356	45	0.0017808	-0.001272
	1351	10	27	21	9.875	27.667	24	-0.0053	0.0282808
	1352	13.735	39.184	49	12	36.5	26	-0.073564	-0.113802
	1353	13	15	21	13	16	21	0	0.0424
	1354	17.333	65.875	24	17.741	65.407	27	0.0172992	-0.0198432
	1355	18.214	21.5	28	18.5	22	26	0.0121264	0.0212
	1356	21.5	55.5	24	21.355	57.065	31	-0.006148	0.066356
	1357	25.786	13.5	28	25.5	13.5	28	-0.0121264	0
	1358	29.5	64	26	28.308	64.128	39	-0.0505408	0.0054272
	1359	31.333	54.875	24	31	55	21	-0.0141192	0.0053
	1360	33.875	6.3333	24	33.367	7.3667	30	-0.0215392	0.0438162
	1361	36.273	24.5	22	36.667	24.875	24	0.0167056	0.0159
	1362	38.1	37.4	50	38.2	37.08	50	0.00424	-0.013568
	1363	38.5	14	26	39	14	21	0.0212	0
	1364	45.5	20.727	22	46	21	21	0.0212	0.0115752
	1365	47.5	35.786	28	47	35.5	26	-0.0212	-0.0121264
	1366	47.5	48.5	28	47	49	21	-0.0212	0.0212
	1367	51.667	26.875	24	51.333	27.125	24	-0.0141616	0.0106
	1368	54.217	41.391	23	54.1	41.3	30	-0.0049608	-0.0038584
	1369	57.633	55.633	30	58.128	55.872	39	0.020988	0.0101336
	1370	59.865	12.135	37	61.055	9.6986	73	0.050456	-0.103303
	1371	60.654	33.654	26	61.333	34.125	24	0.0287896	0.0199704
	1372	61.815	24.407	27	61.5	25	26	-0.013356	0.0251432
	1373	60.5	66	16	60	66.5	16	-0.0212	0.0212
	1374	11.178	50.356	45	11.711	50.474	38	0.0225992	0.0050032
	1375	9.875	27.667	24	10.333	28.125	24	0.0194192	0.0194192
	1376	12	36.5	26	11.091	36.909	22	-0.0385416	0.0173416
	1377	13	16	21	13.5	16	26	0.0212	0
	1378	15.875	42.333	24	16.5	43	16	0.0265	0.0282808
	1379	18.5	22	26	18.5	22	26	0	0
	1380	21.355	57.065	31	21.367	57.367	30	0.0005088	0.0128048
	1381	25.5	13.5	28	25.5	12.786	28	0	-0.0302736
	1382	28.308	64.128	39	23.449	64.833	78	-0.206022	0.029892
	1383	31	55	21	30.875	54.667	24	-0.0053	-0.0141192
	1384	33.367	7.3667	30	33	8	31	-0.0155608	0.0268519
	1385	36.667	24.875	24	36.5	25	26	-0.0070808	0.0053
	1386	39	14	21	38.5	14	26	-0.0212	0
	1387	46	21	21	46	21	21	0	0
	1388	47	35.5	26	46.875	35.667	24	-0.0053	0.0070808
	1389	47	49	21	47	48.5	26	0	-0.0212
	1390	54.1	41.3	30	53.63	41.407	27	-0.019928	0.0045368
	1391	58.128	55.872	39	57.758	56.091	33	-0.015688	0.0092856
	1392	60	66.5	16	60.842	65.842	19	0.0357008	-0.0278992
	1393	61.333	34.125	24	60.778	34	27	-0.023532	-0.0053
	1394	10.333	28.125	24	10.5	28	26	0.0070808	-0.0053
	1395	11.711	50.474	38	11.576	50.667	33	-0.005724	0.0081832
	1396	11.091	36.909	22	11.033	37.033	30	-0.0024592	0.0052576
	1397	16.5	43	16	16	43.5	22	-0.0212	0.0212
	1398	21.273	34	33	21.324	33.882	34	0.0021624	-0.0050032
	1399	21.367	57.367	30	21.346	56.346	26	-0.0008904	-0.0432904
	1400	25.5	12.786	28	26	12.5	30	0.0212	-0.0121264
	1401	27.875	23.333	24	27.125	22.667	24	-0.0318	-0.0282384
	1402	28.842	31.158	19	28.059	31.412	17	-0.0331992	0.0107696
	1403	30.875	54.667	24	31	54	21	0.0053	-0.0282808
	1404	33	8	31	35.311	10.623	61	0.0979864	0.111215
	1405	36.5	25	26	37.345	24.276	29	0.035828	-0.0306976
	1406	36	34	21	36	34.5	26	0	0.0212
	1407	42.911	56.333	45	38	50.5	44	-0.208226	-0.247319
	1408	41	41	21	40	40.5	16	-0.0424	-0.0212
	1409	43.111	29.667	9	43	29	5	-0.0047064	-0.0282808
	1410	46	21	21	46.333	21.125	24	0.0141192	0.0053
	1411	46.875	35.667	24	47	35	21	0.0053	-0.0282808
	1412	47	48.5	26	47	48.5	26	0	0
	1413	53.63	41.407	27	53.516	43.065	31	-0.0048336	0.0702992
	1414	57.758	56.091	33	58.355	56.065	31	0.0253128	-0.0011024
	1415	60.778	34	27	60.654	34.654	26	-0.0052576	0.0277296
	1416	60.842	65.842	19	60.5	66.5	12	-0.0145008	0.0278992
	1417	10.5	28	26	12.17	29	47	0.070808	0.0424
	1418	11.033	37.033	30	11.367	37.7	30	0.0141616	0.0282808
	1419	11.576	50.667	33	11.5	51.214	28	-0.0032224	0.0231928
	1420	21.324	33.882	34	24.6	33.06	50	0.138902	-0.0348528
	1421	21.346	56.346	26	21	56.5	26	-0.0146704	0.0065296
	1422	26	12.5	30	25.667	12.125	24	-0.0141192	-0.0159
	1423	27.125	22.667	24	27.333	22.875	24	0.0088192	0.0088192
	1424	31	54	21	30.654	54.346	26	-0.0146704	0.0146704
	1425	36	34.5	26	38	37.306	49	0.0848	0.118974
	1426	37.345	24.276	29	37.5	24	26	0.006572	-0.0117024
	1427	38	50.5	44	34.708	48.139	72	-0.139581	-0.100106
	1428	45.125	58.333	24	45.125	59.333	24	0	0.0424
	1429	46.333	21.125	24	46.125	21.667	24	-0.0088192	0.0229808
	1430	47	35	21	47.5	35	26	0.0212	0
	1431	47	48.5	26	46.5	48.786	28	-0.0212	0.0121264
	1432	52.633	27.367	30	52.158	27.842	19	-0.02014	0.02014
	1433	53.516	43.065	31	53.103	43.172	29	-0.0175112	0.0045368
	1434	58.355	56.065	31	58.5	55.786	28	0.006148	-0.0118296
	1435	60	24.5	30	60.333	24.875	24	0.0141192	0.0159
	1436	60.654	34.654	26	60.125	34.667	24	-0.0224296	0.0005512
	1437	6.1132	59.792	53	6.2778	60.37	54	0.00697904	0.0245072
	1438	11.367	37.7	30	11.276	38.345	29	-0.0038584	0.027348
	1439	11.5	51.214	28	12	51	21	0.0212	-0.0090736
	1440	13.2	16.76	25	13.5	17.214	28	0.01272	0.0192496
	1441	20.271	44.625	48	23.932	44.659	88	0.155226	0.0014416
	1442	18.76	22.04	25	19	22	27	0.010176	-0.001696
	1443	21.771	4.0286	35	21.5	4	32	-0.0114904	-0.00121264
	1444	21	56.5	26	21	56	21	0	-0.0212
	1445	24.6	33.06	50	24.698	33.674	43	0.0041552	0.0260336
	1446	25.667	12.125	24	25.333	12.125	24	-0.0141616	0
	1447	27.333	22.875	24	27	23	21	-0.0141192	0.0053
	1448	30.654	54.346	26	31	54	21	0.0146704	-0.0146704
	1449	38	37.306	49	38.275	36.882	51	0.01166	-0.0179776
	1450	37.5	24	26	37.5	24	26	0	0
	1451	43.111	28.667	9	43.5	28	8	0.0164936	-0.0282808
	1452	45.125	59.333	24	45	58.5	26	-0.0053	-0.0353192
	1453	46.125	21.667	24	46	21	21	-0.0053	-0.0282808
	1454	46.5	48.786	28	46.125	48.667	24	-0.0159	-0.0050456
	1455	47.5	35	26	48.5	35	26	0.0424	0
	1456	52.158	27.842	19	52.5	27.273	22	0.0145008	-0.0241256
	1457	53.103	43.172	29	54.043	43.609	23	0.039856	0.0185288
	1458	59.154	12.41	39	59.371	12.771	35	0.0092008	0.0153064
	1459	58.5	55.786	28	57.633	55.367	30	-0.0367608	-0.0177656
	1460	60.333	24.875	24	61	25	21	0.0282808	0.0053
	1461	60.125	34.667	24	60	35	21	-0.0053	0.0141192
