# Supplementary material for: Emergence of periodic circumferential actin cables from the anisotropic fusion of actin nanoclusters during tubulogenesis
Source: Nat Commun. 2024 Jan 24;15:464. doi: 10.1038/s41467-023-44684-z (PMC10808230; doi:10.1038/s41467-023-44684-z)
Supplement: Supplementary file 11 — Source Data [file 41467_2023_44684_MOESM11_ESM.zip › Source-data/Source-data_Fig1h.xlsx]

## Sheet: Figure 1h
Figure 1h
	Dominant Direction
	Time (m)	Image #1	Image #2	Image #3	Image #4	Image #5	Image #6	Image #7	Image #8	Image #9	Average	SD	n
	-80		29.9488	13.3406			12.7651	14.7092	12.9991	8.85893	15.437	6.73139	6
	-70		25.4014	50.113			12.2038	7.2792	15.4293	3.59823	19.0041	15.5055	6
	-60		56.7512	6.75527			10.786	13.6563	28.2692	17.7277	22.3243	16.7946	6
	-50		24.088	34.0689			11.059	13.4534	6.71767	10.8727	16.7099	9.41829	6
	-40		17.6671	34.2166			27.778	22.5144	13.2311	17.4418	22.1415	7.06186	6
	-30		50.2018	54.1006	86.2735		67.4018	36.7643	53.2497	56.6454	57.8053	14.3372	7
	-20	53.42	66.0364	66.4095	85.2587	83.5786	48.656	63.1673	80.7989	27.5404	63.874	17.6529	9
	-10	79.0678	66.3163	69.0895	55.011	74.5477	50.5533	82.1923	88.8933	54.8809	68.9502	12.6685	9
	0	86.74	86.188	75.1131	84.5948	83.2941	75.3482	81.855	85.6839	85.7097	82.7252	4.25195	9
	10		80.1985	85.5916	78.4751	79.7707	85.9779	85.1839	86.7332	77.7931	82.4655	3.49766	8
	20	87.33			83.1502	79.7279			83.4008	85.5119	83.8242	2.55157	5
