# Supplementary material for: Emergence of periodic circumferential actin cables from the anisotropic fusion of actin nanoclusters during tubulogenesis
Source: Nat Commun. 2024 Jan 24;15:464. doi: 10.1038/s41467-023-44684-z (PMC10808230; doi:10.1038/s41467-023-44684-z)
Supplement: Supplementary file 11 — Source Data [file 41467_2023_44684_MOESM11_ESM.zip › Source-data/Source-data_SupplementaryFig3bc.xlsx]

## Sheet: Supplementary Figure 3b, c
Supplementary Figures 3b, c (same as source data of Figure 3a)
	→ Source data is provieded in Supplementary Table 2
	Supplemetary Table 2. Quantitative results of the actin pattern of RNAi lines (Figure 3a, Supplementary Figure 3a-c)
		(Light blue: RNAi lines with strong actin cable formation defect (screen positives), LL: Larval lethal)
	gene	Lethality**	Number of ROI	OrientationJ	Cluster analysis (ellipse-fitting)
				Median Orientation（˚）	Number of cluster	Average major length (nm)	Average minor length (nm)	Aspect ratio
	attP40 (control)	viable	18	64.5	289	345.57	161.02	2.478
	attP2 (control)	viable	24	63.5	405	363.37	166	2.458
	cpb	semi-LL	24	66.5	418	343.64	162.86	2.499
	chic	LL	18	63.5	310	355.31	165.26	2.43
	jub	LL	18	62.5	314	366.05	168.12	2.432
	WASp	LL	24	61.5	432	347.77	160.87	2.41
	Keap1	LL	30	63.5	526	353.54	162.56	2.534
	aSpec	LL	21	60.5	408	316.47	154.77	2.297
	twf	LL	18	59.5	321	381.54	177.56	2.391
	zip	LL	18	59.5	299	330.58	169.1	2.252
	shi	LL	18	59.5	358	341.13	158.56	2.381
	aCat	LL	24	58.5	447	330.64	165.28	2.255
	Septin2	LL	18	57.5	334	347.02	167.22	2.321
	shot	LL	18	57.5	264	340.26	212.23	1.981
	Chd-64	LL	24	57.5	393	299.28	179.12	2.107
	form3	LL	24	60.5	469	297.19	153.95	2.153
	tsr	LL	24	57.5	460	309.54	160.42	2.186
	CG3630	LL	30	54.5	633	296.45	156.93	2.077
	wupA	LL	18	54.5	378	310.36	160.15	2.247
	ssh	LL	18	52.5	304	289.87	155.78	2.001
	dia	LL	18	51.5	365	295.37	159.62	2.101
	cora	LL	24	50.5	497	279.42	153.48	2.018
	Zasp52	LL	18	48.5	432	289.91	154.24	2.081
	DAAM	LL	18	44.5	298	314	171.33	1.988
	RhoA RNAi	n.d.	18	62.5	364	261.63	136.07	2.117
	RhoA [DN]	n.d.	24	54.5	531	279.32	149.51	2.055
	actn[14]	viable	21	42.5	407	359.84	176.25	2.323
	Myosin II [DN]	n.d.	24	54.4	497	325.64	171.16	2.034
