# Supplementary material for: Emergence of periodic circumferential actin cables from the anisotropic fusion of actin nanoclusters during tubulogenesis
Source: Nat Commun. 2024 Jan 24;15:464. doi: 10.1038/s41467-023-44684-z (PMC10808230; doi:10.1038/s41467-023-44684-z)
Supplement: Supplementary file 11 — Source Data [file 41467_2023_44684_MOESM11_ESM.zip › Source-data/Source-data_Fig3d.xlsx]

## Sheet: Figure 3d
Figure 3d
	Colocalization with Actin (Stage 15)
	Protein	ROI#	Pearson's R
	GFP	1	0.1
		2	-0.23
		3	-0.23
		4	0.1
		5	-0.29
		6	-0.05
		7	-0.07
		8	-0.15
		9	-0.08
		10	-0.34
	DAAM::GFP	1	0.41
		2	0.43
		3	0.61
		4	0.5
		5	0.74
	α-Actinin::GFP	1	0.38
		2	0.03
		3	0.4
		4	0.3
		5	0.12
		6	0.24
	Zasp52::GFP	1	0.65
		2	0.47
		3	0.6
		4	0.7
		5	0.81
		6	0.88
		7	0.89
		8	-0.42
		9	0.84
		10	0.79
		11	0.72
	Myosin II(Zip)::GFP	1	0.49
		2	0.36
		3	-0.08
		4	0.14
		5	0.34
		6	-0.15
	ROCK(Rok)::mNeonGreen	1	-0.11
		2	0.07
		3	0.54
		4	0.72
		5	0.31
		6	0.86
		7	0.25
		8	0.54
		9	0.36
		10	0.13
	RhoGEF2::mCherry	1	-0.24
		2	-0.18
		3	-0.21
		4	-0.14
		5	-0.1
		6	-0.1
