# Supplementary material for: Emergence of periodic circumferential actin cables from the anisotropic fusion of actin nanoclusters during tubulogenesis
Source: Nat Commun. 2024 Jan 24;15:464. doi: 10.1038/s41467-023-44684-z (PMC10808230; doi:10.1038/s41467-023-44684-z)
Supplement: Supplementary file 11 — Source Data [file 41467_2023_44684_MOESM11_ESM.zip › Source-data/Source-data_Fig2b.xlsx]

## Sheet: Figure 2b
Figure 2b
	Fusion stability								* The number in "FileName" indicates time frame
	Time (m)	Fusion angle 𝜃 （˚）	Mean duration (frame)	Median duration (frame)	n	N		Tracheal tube #1 (-40 min)							Tracheal tube #1 (-30 min)							Tracheal tube #1 (-20 min)							Tracheal tube #1 (-10 min)							Tracheal tube #1 (0 min)							Tracheal tube #2 (-40 min)
	-40	60 < 𝜃 ≤ 90	2.88	2	133	4			FileName	RoiID	Duration (frames)	Angle	Area			FileName	RoiID	Duration	Angle	Area			FileName	RoiID	Duration	Angle	Area			FileName	RoiID	Duration	Angle	Area			FileName	RoiID	Duration	Angle	Area			FileName	RoiID	Duration	Angle	Area
		30 < 𝜃 < 60	2.464	2	261			1	Results_1.tsv	1	3	121.718	0.0075		1	Results_101.tsv	3	1	148.282	0.0075		1	Results_2.tsv	1	1	0	0.0075		1	Results_1.tsv	1	1	148.282	0.0075		1	Results_2.tsv	2	1	45	0.0075		1	Results_102.tsv	4	1	31.7175	0.0075
		0 ≤ 𝜃 < 30	2.504	2	137			2	Results_1.tsv	2	1	90	0.0075		2	Results_102.tsv	4	1	121.718	0.0075		2	Results_4.tsv	2	5	71.5651	0.0075		2	Results_7.tsv	3	4	121.718	0.0075		2	Results_4.tsv	2	1	154.079	0.0131		2	Results_106.tsv	2	3	148.282	0.0075
	-30	60 < 𝜃 ≤ 90	3.204	2	113	4		3	Results_1.tsv	3	2	90	0.0075		3	Results_103.tsv	9	4	45	0.0094		3	Results_6.tsv	5	1	90	0.0075		3	Results_9.tsv	1	1	110.994	0.0094		3	Results_5.tsv	4	2	161.565	0.0075		3	Results_11.tsv	4	3	58.2825	0.0075
		30 < 𝜃 < 60	2.69	2	184			4	Results_2.tsv	1	9	121.718	0.0075		4	Results_106.tsv	5	1	71.5651	0.0075		4	Results_7.tsv	5	5	0	0.0075		4	Results_11.tsv	1	1	45	0.0094		4	Results_11.tsv	1	1	135	0.0094		4	Results_11.tsv	6	3	58.2825	0.0094
		0 ≤ 𝜃 < 30	2.388	2	98			5	Results_11.tsv	1	6	0	0.0075		5	Results_108.tsv	2	1	0	0.0075		5	Results_8.tsv	2	2	0	0.0075		5	Results_13.tsv	1	1	18.4349	0.0075		5	Results_13.tsv	2	2	69.0064	0.0094		5	Results_110.tsv	1	11	161.565	0.0075
	-20	60 < 𝜃 ≤ 90	3.317	2	82	3		6	Results_13.tsv	3	3	157.5	0.0075		6	Results_109.tsv	2	2	148.282	0.0075		6	Results_8.tsv	4	6	108.435	0.0075		6	Results_13.tsv	3	1	108.435	0.0075		6	Results_13.tsv	3	1	18.4349	0.0075		6	Results_110.tsv	5	7	148.282	0.0075
		30 < 𝜃 < 60	2.49	2	151			7	Results_17.tsv	3	4	18.4349	0.0075		7	Results_109.tsv	6	1	148.282	0.0094		7	Results_11.tsv	3	1	71.5651	0.0075		7	Results_14.tsv	7	2	0	0.0075		7	Results_14.tsv	1	11	64.8053	0.0112		7	Results_111.tsv	5	1	18.4349	0.0075
		0 ≤ 𝜃 < 30	2.247	2	77			8	Results_18.tsv	3	4	58.2825	0.0075		8	Results_110.tsv	1	1	71.5651	0.0075		8	Results_13.tsv	1	2	90	0.0075		8	Results_15.tsv	6	1	148.282	0.0075		8	Results_15.tsv	4	2	121.718	0.0075		8	Results_112.tsv	3	4	58.2825	0.0075
	-10	60 < 𝜃 ≤ 90	3.23	2	74	4		9	Results_18.tsv	4	1	90	0.0075		9	Results_113.tsv	2	2	121.718	0.0094		9	Results_15.tsv	1	7	36.323	0.0094		9	Results_20.tsv	5	1	148.282	0.0075		9	Results_15.tsv	7	1	135	0.0094		9	Results_115.tsv	2	5	121.718	0.0075
		30 < 𝜃 < 60	2.808	2	182			10	Results_19.tsv	2	1	148.282	0.0075		10	Results_113.tsv	3	1	148.282	0.0075		10	Results_17.tsv	1	6	148.282	0.0075		10	Results_21.tsv	1	1	108.435	0.0075		10	Results_17.tsv	2	1	121.718	0.0075		10	Results_118.tsv	1	3	31.7175	0.0075
		0 ≤ 𝜃 < 30	2.336	1	110			11	Results_20.tsv	3	1	121.718	0.0075		11	Results_115.tsv	3	1	18.4349	0.0075		11	Results_18.tsv	5	4	58.2825	0.0075		11	Results_24.tsv	3	4	90	0.0094		11	Results_17.tsv	3	1	121.718	0.0075		11	Results_119.tsv	2	1	90	0.0075
	0	60 < 𝜃 ≤ 90	3.573	2	103	4		12	Results_20.tsv	4	4	71.5651	0.0075		12	Results_117.tsv	6	1	58.2825	0.0075		12	Results_20.tsv	1	1	121.718	0.0075		12	Results_26.tsv	6	9	60.7674	0.0112		12	Results_21.tsv	3	6	0	0.0075		12	Results_119.tsv	5	2	121.718	0.0075
		30 < 𝜃 < 60	2.635	2	156			13	Results_21.tsv	3	1	58.2825	0.0075		13	Results_123.tsv	1	10	45	0.0075		13	Results_24.tsv	2	3	58.2825	0.0075		13	Results_26.tsv	11	5	90	0.0075		13	Results_25.tsv	1	3	121.718	0.0094		13	Results_119.tsv	6	3	148.282	0.0094
		0 ≤ 𝜃 < 30	2.62	2	92			14	Results_22.tsv	1	1	0	0.0075		14	Results_123.tsv	8	1	39.6902	0.0075		14	Results_24.tsv	4	3	71.5651	0.0075		14	Results_28.tsv	2	1	90	0.0075		14	Results_26.tsv	5	2	108.435	0.0075		14	Results_119.tsv	9	1	161.565	0.0075
								15	Results_22.tsv	3	3	121.718	0.0075		15	Results_124.tsv	7	6	18.4349	0.0075		15	Results_24.tsv	5	1	58.2825	0.0075		15	Results_29.tsv	1	1	148.282	0.0075		15	Results_28.tsv	3	5	121.718	0.0075		15	Results_123.tsv	4	2	90	0.0075
								16	Results_23.tsv	4	1	121.718	0.0075		16	Results_129.tsv	7	2	90	0.0094		16	Results_31.tsv	3	9	108.435	0.0075		16	Results_49.tsv	3	1	148.282	0.0075		16	Results_28.tsv	5	1	161.565	0.0075		16	Results_124.tsv	2	3	31.7175	0.0075
								17	Results_23.tsv	5	2	159.006	0.0094		17	Results_131.tsv	2	2	96.1324	0.0131		17	Results_32.tsv	1	1	148.282	0.0075		17	Results_50.tsv	2	11	121.718	0.0075		17	Results_29.tsv	4	1	148.282	0.0075		17	Results_127.tsv	1	11	58.2825	0.0075
								18	Results_24.tsv	2	1	90	0.0075		18	Results_131.tsv	3	2	148.282	0.0075		18	Results_33.tsv	2	1	18.4349	0.0075		18	Results_51.tsv	3	4	67.5	0.0075		18	Results_30.tsv	6	3	162.391	0.0075		18	Results_128.tsv	3	1	148.282	0.0075
								19	Results_26.tsv	2	3	90	0.0075		19	Results_131.tsv	4	5	31.7175	0.0075		19	Results_33.tsv	4	2	148.282	0.0075		19	Results_54.tsv	2	1	148.282	0.0075		19	Results_31.tsv	5	3	121.718	0.0075		19	Results_13.tsv	3	1	31.7175	0.0075
								20	Results_26.tsv	3	1	148.282	0.0075		20	Results_132.tsv	4	11	148.282	0.0075		20	Results_33.tsv	5	3	121.718	0.0075		20	Results_54.tsv	5	11	121.718	0.0075		20	Results_32.tsv	5	1	135	0.0094		20	Results_130.tsv	3	4	58.2825	0.0075
								21	Results_28.tsv	1	1	18.4349	0.0075		21	Results_133.tsv	6	6	99.4623	0.0112		21	Results_34.tsv	2	1	148.282	0.0075		21	Results_57.tsv	3	11	161.565	0.0075		21	Results_34.tsv	2	2	174.848	0.0094		21	Results_132.tsv	3	1	0	0.0075
								22	Results_28.tsv	2	4	0	0.0075		22	Results_135.tsv	1	2	71.5651	0.0075		22	Results_38.tsv	1	1	161.565	0.0075		22	Results_58.tsv	2	1	148.282	0.0075		22	Results_35.tsv	4	1	150.767	0.0112		22	Results_132.tsv	5	4	58.2825	0.0075
								23	Results_29.tsv	2	6	148.282	0.0075		23	Results_135.tsv	4	1	79.0993	0.0094		23	Results_39.tsv	3	2	148.282	0.0075		23	Results_61.tsv	4	1	90	0.0112		23	Results_36.tsv	4	1	90	0.0075		23	Results_133.tsv	6	1	45	0.0094
								24	Results_31.tsv	2	2	121.718	0.0075		24	Results_137.tsv	4	2	148.282	0.0075		24	Results_41.tsv	1	4	148.282	0.0094		24	Results_61.tsv	5	8	108.435	0.0075		24	Results_39.tsv	1	3	148.282	0.0075		24	Results_136.tsv	1	1	20.9936	0.0094
								25	Results_31.tsv	4	2	71.5651	0.0075		25	Results_138.tsv	2	1	18.4349	0.0075		25	Results_43.tsv	2	1	0	0.0075		25	Results_63.tsv	7	3	31.7175	0.0075		25	Results_39.tsv	4	9	150.767	0.0112		25	Results_140.tsv	7	4	0	0.0075
								26	Results_31.tsv	5	4	148.282	0.0075		26	Results_142.tsv	1	4	18.4349	0.0075		26	Results_45.tsv	2	1	90	0.0075		26	Results_64.tsv	1	1	0	0.0075		26	Results_48.tsv	5	1	45	0.0094		26	Results_140.tsv	9	6	90	0.0094
								27	Results_32.tsv	1	1	108.435	0.0075		27	Results_143.tsv	5	2	58.2825	0.0075		27	Results_46.tsv	4	2	148.282	0.0075		27	Results_65.tsv	1	11	161.565	0.0075		27	Results_51.tsv	2	3	18.4349	0.0075		27	Results_145.tsv	3	2	58.2825	0.0075
								28	Results_33.tsv	4	1	58.2825	0.0075		28	Results_144.tsv	4	1	90	0.0075		28	Results_47.tsv	3	1	121.718	0.0075		28	Results_78.tsv	3	1	121.718	0.0075		28	Results_51.tsv	7	1	161.565	0.0075		28	Results_146.tsv	1	5	100.901	0.0094
								29	Results_33.tsv	6	1	58.2825	0.0075		29	Results_145.tsv	5	2	148.282	0.0075		29	Results_47.tsv	5	1	0	0.0075		29	Results_83.tsv	2	1	71.5651	0.0075		29	Results_53.tsv	2	3	90	0.0075		29	Results_148.tsv	2	1	58.2825	0.0075
								30	Results_35.tsv	1	5	90	0.0094		30	Results_147.tsv	4	6	18.4349	0.0075		30	Results_49.tsv	3	2	31.7175	0.0075		30	Results_86.tsv	3	1	18.4349	0.0075		30	Results_58.tsv	2	8	121.718	0.0075		30	Results_149.tsv	4	2	0	0.0075
								31	Results_36.tsv	3	1	108.435	0.0075		31	Results_149.tsv	2	6	121.718	0.0075		31	Results_50.tsv	1	3	71.5651	0.0075		31	Results_87.tsv	1	2	121.718	0.0075		31	Results_65.tsv	5	11	58.2825	0.0075		31	Results_151.tsv	7	1	31.7175	0.0075
								32	Results_36.tsv	4	4	31.7175	0.0075		32	Results_149.tsv	4	7	0	0.0075		32	Results_51.tsv	7	1	148.282	0.0075		32	Results_91.tsv	1	1	0	0.0075		32	Results_70.tsv	2	2	121.718	0.0075		32	Results_154.tsv	2	5	58.2825	0.0075
								33	Results_37.tsv	3	2	121.718	0.0075		33	Results_157.tsv	2	2	58.2825	0.0075		33	Results_51.tsv	8	1	50.3098	0.0075		33	Results_91.tsv	4	2	71.5651	0.0075		33	Results_70.tsv	5	8	125.28	0.0094		33	Results_156.tsv	3	1	58.2825	0.0075
								34	Results_39.tsv	1	2	121.718	0.0075		34	Results_159.tsv	4	1	0	0.0075		34	Results_54.tsv	1	1	90	0.0075		34	Results_95.tsv	2	3	135	0.0094		34	Results_72.tsv	3	2	58.2825	0.0075		34	Results_16.tsv	3	2	58.2825	0.0075
								35	Results_41.tsv	2	2	90	0.0075		35	Results_16.tsv	2	1	121.718	0.0075		35	Results_54.tsv	4	2	64.9028	0.0094		35	Results_99.tsv	1	11	129.69	0.0112		35	Results_74.tsv	3	4	0	0.0075		35	Results_161.tsv	2	1	161.565	0.0075
								36	Results_41.tsv	3	2	34.0993	0.0094		36	Results_161.tsv	5	2	18.4349	0.0075		36	Results_56.tsv	2	1	0	0.0075		36	Results_102.tsv	4	1	148.282	0.0075		36	Results_75.tsv	4	1	90	0.0075		36	Results_163.tsv	1	1	31.7175	0.0075
								37	Results_43.tsv	1	1	121.718	0.0075		37	Results_162.tsv	1	1	110.994	0.0094		37	Results_56.tsv	3	1	58.2825	0.0075		37	Results_103.tsv	2	5	121.121	0.0094		37	Results_76.tsv	2	2	31.7175	0.0075		37	Results_164.tsv	1	1	148.282	0.0075
								38	Results_47.tsv	1	3	0	0.0094		38	Results_164.tsv	5	1	18.4349	0.0075		38	Results_57.tsv	3	1	108.435	0.0075		38	Results_105.tsv	1	1	71.5651	0.0075		38	Results_77.tsv	8	3	148.282	0.0075		38	Results_164.tsv	5	1	90	0.0075
								39	Results_48.tsv	3	1	31.7175	0.0075		39	Results_167.tsv	1	1	90	0.0075		39	Results_57.tsv	5	1	90	0.0075		39	Results_106.tsv	5	1	121.718	0.0075		39	Results_80.tsv	3	3	90	0.0075		39	Results_167.tsv	3	1	90	0.0075
								40	Results_49.tsv	2	1	71.5651	0.0075		40	Results_168.tsv	5	1	58.2825	0.0075		40	Results_57.tsv	6	7	161.565	0.0075		40	Results_109.tsv	1	2	121.718	0.0075		40	Results_81.tsv	7	2	120.85	0.0131		40	Results_168.tsv	3	1	159.006	0.0094
								41	Results_50.tsv	4	1	58.2825	0.0075		41	Results_169.tsv	2	4	121.718	0.0075		41	Results_59.tsv	1	1	90	0.0075		41	Results_109.tsv	3	1	0	0.0075		41	Results_84.tsv	4	1	108.435	0.0075		41	Results_17.tsv	1	11	0	0.0075
								42	Results_51.tsv	3	2	108.435	0.0075		42	Results_169.tsv	3	2	113.745	0.0112		42	Results_60.tsv	4	4	148.282	0.0075		42	Results_111.tsv	2	11	121.718	0.0094		42	Results_89.tsv	2	1	100.901	0.0094		42	Results_171.tsv	3	1	71.5651	0.0075
								43	Results_52.tsv	1	2	107.609	0.0075		43	Results_170.tsv	3	2	148.282	0.0094		43	Results_61.tsv	1	11	121.718	0.0075		43	Results_117.tsv	4	1	71.5651	0.0075		43	Results_91.tsv	1	1	18.4349	0.0075		43	Results_172.tsv	1	3	154.949	0.0131
								44	Results_54.tsv	2	3	18.4349	0.0075		44	Results_173.tsv	2	5	85.6814	0.015		44	Results_62.tsv	4	1	135	0.0094		44	Results_120.tsv	5	1	90	0.0094		44	Results_96.tsv	4	1	58.2825	0.0075		44	Results_174.tsv	1	1	161.565	0.0075
								45	Results_54.tsv	3	2	31.7175	0.0075		45	Results_173.tsv	3	4	58.2825	0.0075		45	Results_63.tsv	1	1	135	0.0094		45	Results_124.tsv	3	3	108.435	0.0075		45	Results_97.tsv	4	11	161.565	0.0075		45	Results_174.tsv	4	1	108.435	0.0075
								46	Results_55.tsv	4	5	18.4349	0.0075		46	Results_175.tsv	1	3	159.006	0.0094		46	Results_67.tsv	2	1	31.7175	0.0075		46	Results_127.tsv	2	1	148.282	0.0075		46	Results_98.tsv	2	9	121.718	0.0075		46	Results_175.tsv	1	9	135	0.0094
								47	Results_56.tsv	2	1	148.282	0.0075		47	Results_177.tsv	2	1	71.5651	0.0075		47	Results_67.tsv	4	5	31.7175	0.0075		47	Results_127.tsv	3	1	90	0.0075		47	Results_98.tsv	3	1	121.718	0.0075		47	Results_176.tsv	1	4	58.2825	0.0075
								48	Results_60.tsv	2	2	90	0.0075		48	Results_178.tsv	2	1	49.2654	0.0094		48	Results_68.tsv	3	2	121.718	0.0094		48	Results_130.tsv	5	3	121.718	0.0075		48	Results_102.tsv	4	2	135	0.0094		48	Results_177.tsv	4	2	31.7175	0.0075
								49	Results_62.tsv	2	1	161.565	0.0075		49	Results_178.tsv	4	4	121.718	0.0094		49	Results_69.tsv	3	6	17.6088	0.0075		49	Results_131.tsv	1	3	31.7175	0.0075		49	Results_103.tsv	4	5	71.5651	0.0075		49	Results_181.tsv	6	1	0	0.0075
								50	Results_64.tsv	3	1	108.435	0.0075		50	Results_178.tsv	5	2	108.435	0.0075		50	Results_70.tsv	1	2	71.5651	0.0075		50	Results_133.tsv	5	3	108.435	0.0075		50	Results_107.tsv	3	1	121.718	0.0075		50	Results_185.tsv	4	5	90	0.0075
								51	Results_65.tsv	2	1	90	0.0075		51	Results_179.tsv	3	2	18.4349	0.0075		51	Results_72.tsv	2	3	161.565	0.0075		51	Results_134.tsv	4	1	108.435	0.0075		51	Results_109.tsv	3	3	0	0.0075		51	Results_186.tsv	2	1	0	0.0075
								52	Results_67.tsv	1	1	69.0064	0.0094		52	Results_181.tsv	4	1	0	0.0075		52	Results_72.tsv	5	1	58.2825	0.0075		52	Results_138.tsv	4	2	148.282	0.0075		52	Results_110.tsv	1	1	148.282	0.0075		52	Results_187.tsv	2	1	71.5651	0.0075
								53	Results_67.tsv	2	1	121.718	0.0075		53	Results_184.tsv	3	4	121.718	0.0075		53	Results_75.tsv	5	1	31.7175	0.0075		53	Results_140.tsv	4	11	121.718	0.0075		53	Results_111.tsv	2	1	160.67	0.0112		53	Results_188.tsv	1	2	148.282	0.0075
								54	Results_68.tsv	2	1	90	0.0075		54	Results_185.tsv	5	6	161.565	0.0075		54	Results_75.tsv	6	1	121.718	0.0075		54	Results_143.tsv	4	5	129.69	0.0112		54	Results_111.tsv	3	2	90	0.0094		54	Results_19.tsv	1	11	100.901	0.0094
								55	Results_69.tsv	1	2	90	0.0075		55	Results_187.tsv	5	8	58.2825	0.0075		55	Results_75.tsv	7	2	108.435	0.0075		55	Results_144.tsv	3	1	72.3912	0.0075		55	Results_112.tsv	3	5	58.2825	0.0075		55	Results_2.tsv	2	2	71.5651	0.0075
								56	Results_70.tsv	1	1	121.718	0.0094		56	Results_187.tsv	7	1	90	0.0075		56	Results_76.tsv	6	2	45	0.0094		56	Results_145.tsv	2	4	0	0.0075		56	Results_114.tsv	8	4	90	0.0075		56	Results_20.tsv	4	3	90	0.0075
								57	Results_74.tsv	3	1	148.282	0.0075		57	Results_188.tsv	2	1	108.435	0.0075		57	Results_76.tsv	7	6	90	0.0075		57	Results_146.tsv	2	1	135	0.0094		57	Results_116.tsv	5	1	148.282	0.0075		57	Results_22.tsv	2	1	135	0.0094
								58	Results_79.tsv	1	5	0	0.0075		58	Results_188.tsv	7	1	90	0.0075		58	Results_78.tsv	3	1	148.282	0.0075		58	Results_146.tsv	4	1	121.718	0.0075		58	Results_116.tsv	6	6	0	0.0075		58	Results_26.tsv	3	4	31.7175	0.0075
								59	Results_79.tsv	2	1	0	0.0075		59	Results_19.tsv	2	6	58.2825	0.0075		59	Results_79.tsv	1	3	148.282	0.0094		59	Results_147.tsv	3	1	148.282	0.0075		59	Results_120.tsv	3	3	108.435	0.0075		59	Results_29.tsv	4	6	130.735	0.0094
								60	Results_80.tsv	1	6	90	0.0075		60	Results_20.tsv	9	1	108.435	0.0075		60	Results_83.tsv	1	2	71.5651	0.0075		60	Results_151.tsv	4	1	90	0.0075		60	Results_123.tsv	3	11	18.4349	0.0075		60	Results_3.tsv	2	1	90	0.0075
								61	Results_80.tsv	4	2	148.282	0.0075		61	Results_21.tsv	2	11	161.565	0.0075		61	Results_86.tsv	2	2	160.67	0.0112		61	Results_155.tsv	3	5	148.282	0.0075		61	Results_128.tsv	1	1	162.231	0.0131		61	Results_32.tsv	3	2	148.282	0.0075
								62	Results_84.tsv	2	1	90	0.0075		62	Results_22.tsv	1	3	148.282	0.0075		62	Results_89.tsv	3	4	135	0.0075		62	Results_157.tsv	1	3	121.718	0.0075		62	Results_129.tsv	2	1	161.565	0.0075		62	Results_32.tsv	5	2	0	0.0075
								63	Results_85.tsv	2	1	140.31	0.0075		63	Results_22.tsv	4	2	148.282	0.0075		63	Results_90.tsv	1	1	69.0064	0.0094		63	Results_157.tsv	2	4	0	0.0075		63	Results_132.tsv	2	2	0	0.0075		63	Results_32.tsv	6	11	31.7175	0.0075
								64	Results_86.tsv	1	2	31.7175	0.0075		64	Results_24.tsv	2	6	71.5651	0.0075		64	Results_91.tsv	4	5	58.2825	0.0075		64	Results_157.tsv	5	1	121.718	0.0075		64	Results_132.tsv	3	7	121.718	0.0075		64	Results_34.tsv	3	3	31.7175	0.0075
								65	Results_87.tsv	2	2	0	0.0075		65	Results_24.tsv	3	1	148.282	0.0075		65	Results_94.tsv	3	1	148.282	0.0075		65	Results_158.tsv	2	2	107.609	0.0075		65	Results_132.tsv	4	3	18.4349	0.0075		65	Results_34.tsv	4	4	0	0.0075
								66	Results_87.tsv	3	3	71.5651	0.0075		66	Results_25.tsv	5	11	135	0.0094		66	Results_94.tsv	4	2	148.282	0.0075		66	Results_162.tsv	2	9	161.565	0.0075		66	Results_134.tsv	1	3	121.718	0.0075		66	Results_34.tsv	7	1	18.4349	0.0075
								67	Results_89.tsv	3	3	31.7175	0.0075		67	Results_28.tsv	2	2	169.099	0.0094		67	Results_95.tsv	4	1	18.4349	0.0075		67	Results_163.tsv	1	2	148.282	0.0075		67	Results_137.tsv	3	1	148.282	0.0094		67	Results_35.tsv	1	4	112.5	0.0168
								68	Results_90.tsv	4	3	45	0.0094		68	Results_30.tsv	7	1	0	0.0075		68	Results_96.tsv	2	1	148.282	0.0075		68	Results_163.tsv	3	3	0	0.0094		68	Results_139.tsv	2	1	135	0.0094		68	Results_35.tsv	10	2	121.718	0.0075
								69	Results_93.tsv	2	2	18.4349	0.0075		69	Results_33.tsv	7	10	121.718	0.0075		69	Results_96.tsv	4	1	0	0.0075		69	Results_165.tsv	1	10	108.435	0.0075		69	Results_139.tsv	3	1	156.801	0.0112		69	Results_36.tsv	2	3	0	0.0075
								70	Results_93.tsv	6	2	135	0.0094		70	Results_34.tsv	1	7	90	0.0075		70	Results_101.tsv	2	6	121.718	0.0075		70	Results_166.tsv	4	4	58.2825	0.0075		70	Results_144.tsv	3	6	71.5651	0.0075		70	Results_36.tsv	4	5	90	0.0075
								71	Results_94.tsv	1	1	0	0.0075		71	Results_35.tsv	1	2	108.435	0.0075		71	Results_101.tsv	3	1	161.565	0.0075		71	Results_166.tsv	5	1	121.718	0.0075		71	Results_144.tsv	4	1	148.282	0.0075		71	Results_40.tsv	1	3	57.7569	0.0112
								72	Results_94.tsv	2	1	108.435	0.0075		72	Results_36.tsv	1	1	148.282	0.0075		72	Results_102.tsv	2	1	135	0.0075		72	Results_166.tsv	6	1	71.5651	0.0075		72	Results_144.tsv	5	3	0	0.0075		72	Results_41.tsv	3	2	31.7175	0.0075
								73	Results_94.tsv	3	1	159.006	0.0094		73	Results_36.tsv	5	11	148.282	0.0075		73	Results_103.tsv	1	3	17.6088	0.0075		73	Results_167.tsv	4	2	148.282	0.0075		73	Results_144.tsv	8	3	162.391	0.0075		73	Results_42.tsv	3	11	0	0.0075
								74	Results_94.tsv	5	1	108.435	0.0075		74	Results_39.tsv	2	5	90	0.0075		74	Results_103.tsv	2	1	108.435	0.0075		74	Results_167.tsv	6	2	90	0.0112		74	Results_144.tsv	9	1	0	0.0094		74	Results_42.tsv	5	1	58.2825	0.0075
								75	Results_97.tsv	2	1	135	0.0094		75	Results_39.tsv	4	7	58.2825	0.0075		75	Results_103.tsv	4	1	90	0.0075		75	Results_168.tsv	2	1	108.435	0.0075		75	Results_146.tsv	1	1	0	0.0075		75	Results_44.tsv	3	1	148.282	0.0075
								76	Results_99.tsv	2	1	0	0.0075		76	Results_40.tsv	5	3	66.5762	0.0112		76	Results_104.tsv	3	1	162.391	0.0075		76	Results_169.tsv	1	1	135	0.0094		76	Results_148.tsv	1	1	31.7175	0.0075		76	Results_45.tsv	6	1	71.5651	0.0075
								77	Results_101.tsv	2	2	18.4349	0.0075		77	Results_41.tsv	5	3	0	0.0075		77	Results_106.tsv	2	1	58.2825	0.0075		77	Results_169.tsv	4	3	110.994	0.0094		77	Results_148.tsv	2	1	0	0.0075		77	Results_47.tsv	3	2	135	0.0094
								78	Results_102.tsv	2	4	18.4349	0.0075		78	Results_42.tsv	3	1	0	0.0075		78	Results_106.tsv	3	1	121.718	0.0075		78	Results_171.tsv	4	11	121.718	0.0075		78	Results_148.tsv	3	1	0	0.0075		78	Results_53.tsv	2	1	90	0.0094
								79	Results_103.tsv	3	1	0	0.0075		79	Results_46.tsv	3	1	121.718	0.0075		79	Results_107.tsv	2	1	0	0.0075		79	Results_173.tsv	1	4	108.435	0.0075		79	Results_149.tsv	2	1	18.4349	0.0075		79	Results_53.tsv	3	1	0	0.0094
								80	Results_105.tsv	1	11	10.9007	0.0094		80	Results_46.tsv	4	3	121.718	0.0075		80	Results_107.tsv	3	1	31.7175	0.0075		80	Results_173.tsv	5	1	161.565	0.0075		80	Results_154.tsv	4	3	18.4349	0.0075		80	Results_54.tsv	2	3	148.282	0.0075
								81	Results_108.tsv	1	2	151.845	0.0112		81	Results_47.tsv	2	5	0	0.0075		81	Results_108.tsv	1	1	90	0.0075		81	Results_175.tsv	6	1	108.435	0.0075		81	Results_154.tsv	5	1	31.7175	0.0075		81	Results_55.tsv	1	1	135	0.0094
								82	Results_108.tsv	5	5	31.7175	0.0075		82	Results_48.tsv	1	2	135	0.0094		82	Results_108.tsv	2	1	161.565	0.0075		82	Results_176.tsv	3	1	90	0.0094		82	Results_155.tsv	1	1	121.718	0.0075		82	Results_55.tsv	3	1	31.7175	0.0075
								83	Results_108.tsv	7	2	58.2825	0.0075		83	Results_49.tsv	1	1	148.282	0.0075		83	Results_112.tsv	3	6	0	0.0075		83	Results_176.tsv	5	1	100.901	0.0094		83	Results_155.tsv	2	2	121.718	0.0075		83	Results_59.tsv	4	3	148.282	0.0075
								84	Results_110.tsv	1	2	18.4349	0.0075		84	Results_51.tsv	1	11	58.2825	0.0075		84	Results_119.tsv	1	1	18.4349	0.0075		84	Results_176.tsv	6	11	58.2825	0.0075		84	Results_159.tsv	4	4	161.565	0.0075		84	Results_6.tsv	1	4	90	0.0075
								85	Results_112.tsv	1	9	120.17	0.0112		85	Results_53.tsv	2	2	148.282	0.0094		85	Results_122.tsv	3	3	58.2825	0.0075		85	Results_177.tsv	3	2	108.435	0.0075		85	Results_160.tsv	1	1	121.718	0.0075		85	Results_62.tsv	2	1	31.7175	0.0075
								86	Results_113.tsv	1	1	121.718	0.0075		86	Results_53.tsv	7	2	169.099	0.0094		86	Results_126.tsv	2	4	90	0.0075		86	Results_177.tsv	12	1	148.282	0.0075		86	Results_162.tsv	2	3	121.718	0.0075		86	Results_64.tsv	4	2	148.282	0.0075
								87	Results_113.tsv	3	3	45	0.0094		87	Results_54.tsv	3	1	121.718	0.0075		87	Results_128.tsv	4	1	148.282	0.0075		87	Results_178.tsv	1	6	121.718	0.0075		87	Results_165.tsv	2	2	121.718	0.0075		87	Results_66.tsv	6	1	18.4349	0.0075
								88	Results_114.tsv	1	2	45	0.0094		88	Results_54.tsv	6	2	121.718	0.0075		88	Results_128.tsv	6	4	55.9007	0.0094		88	Results_178.tsv	2	1	121.718	0.0075		88	Results_165.tsv	5	5	161.565	0.0075		88	Results_67.tsv	5	1	18.4349	0.0075
								89	Results_114.tsv	2	4	121.718	0.0094		89	Results_56.tsv	11	1	90	0.0075		89	Results_128.tsv	7	1	154.949	0.0131		89	Results_181.tsv	1	5	161.565	0.0075		89	Results_171.tsv	3	2	148.282	0.0075		89	Results_68.tsv	2	1	58.2825	0.0075
								90	Results_114.tsv	3	1	0	0.0075		90	Results_56.tsv	3	2	90	0.0075		90	Results_130.tsv	4	2	45	0.0094		90	Results_181.tsv	6	1	148.282	0.0075		90	Results_174.tsv	4	1	20.9936	0.0094		90	Results_69.tsv	3	3	31.7175	0.0075
								91	Results_115.tsv	5	4	58.2825	0.0075		91	Results_56.tsv	6	1	63.4349	0.0112		91	Results_131.tsv	1	2	58.2825	0.0075		91	Results_182.tsv	2	2	108.435	0.0075		91	Results_178.tsv	1	1	18.4349	0.0075		91	Results_70.tsv	1	1	90	0.0075
								92	Results_117.tsv	3	8	0	0.0075		92	Results_56.tsv	9	1	0	0.0075		92	Results_132.tsv	2	1	0	0.0075		92	Results_184.tsv	4	1	148.282	0.0075		92	Results_178.tsv	4	3	0	0.0075		92	Results_70.tsv	2	1	18.4349	0.0075
								93	Results_118.tsv	3	2	71.5651	0.0075		93	Results_58.tsv	2	2	121.718	0.0094		93	Results_133.tsv	1	2	18.4349	0.0075		93	Results_189.tsv	2	1	144.72	0.0094		93	Results_179.tsv	1	1	71.5651	0.0075		93	Results_71.tsv	1	3	108.435	0.0075
								94	Results_119.tsv	2	2	148.282	0.0075		94	Results_58.tsv	4	1	90	0.0075		94	Results_133.tsv	3	5	121.718	0.0075		94	Results_189.tsv	4	1	121.718	0.0075		94	Results_179.tsv	4	3	18.4349	0.0075		94	Results_75.tsv	7	1	18.4349	0.0075
								95	Results_123.tsv	1	2	31.7175	0.0075		95	Results_6.tsv	3	1	58.2825	0.0075		95	Results_133.tsv	4	1	90	0.0075									95	Results_181.tsv	1	1	135	0.0094		95	Results_77.tsv	3	11	18.4349	0.0075
								96	Results_123.tsv	3	1	121.718	0.0075		96	Results_71.tsv	3	1	121.718	0.0075		96	Results_135.tsv	4	1	18.4349	0.0075									96	Results_184.tsv	1	4	0	0.0075		96	Results_78.tsv	1	1	45	0.0094
								97	Results_126.tsv	1	2	0	0.0075		97	Results_73.tsv	4	1	121.718	0.0075		97	Results_136.tsv	1	2	121.718	0.0075									97	Results_184.tsv	2	1	90	0.0075		97	Results_81.tsv	1	1	110.994	0.0094
								98	Results_126.tsv	4	1	18.4349	0.0075		98	Results_79.tsv	1	11	0	0.0075		98	Results_137.tsv	2	3	161.565	0.0075									98	Results_185.tsv	4	3	90	0.0075		98	Results_81.tsv	2	1	71.5651	0.0075
								99	Results_127.tsv	2	1	71.5651	0.0075		99	Results_83.tsv	2	2	18.4349	0.0075		99	Results_139.tsv	1	1	90	0.0075									99	Results_187.tsv	4	2	161.565	0.0075		99	Results_82.tsv	5	1	135	0.0094
								100	Results_130.tsv	2	4	10.9007	0.0094		100	Results_87.tsv	4	1	0	0.0075		100	Results_140.tsv	2	2	161.565	0.0075									100	Results_187.tsv	5	1	58.2825	0.0075		100	Results_83.tsv	1	1	58.2825	0.0075
								101	Results_130.tsv	3	2	121.718	0.0075		101	Results_89.tsv	2	10	148.282	0.0075		101	Results_141.tsv	1	5	0	0.0075									101	Results_187.tsv	6	1	58.2825	0.0075		101	Results_83.tsv	6	1	71.5651	0.0075
								102	Results_131.tsv	2	1	108.435	0.0075		102	Results_91.tsv	1	2	31.7175	0.0075		102	Results_141.tsv	5	5	108.435	0.0075									102	Results_187.tsv	7	2	90	0.0075		102	Results_85.tsv	4	2	135	0.0094
								103	Results_132.tsv	1	4	31.7175	0.0094		103	Results_91.tsv	4	3	159.006	0.0094		103	Results_142.tsv	1	1	127.881	0.0131									103	Results_188.tsv	1	1	148.282	0.0075		103	Results_85.tsv	6	1	121.718	0.0075
								104	Results_132.tsv	2	3	84.4883	0.0131		104	Results_92.tsv	4	3	108.435	0.0075		104	Results_143.tsv	2	1	121.718	0.0075									104	Results_188.tsv	2	4	10.9007	0.0094		104	Results_87.tsv	1	1	71.5651	0.0075
								105	Results_133.tsv	3	1	0	0.0075		105	Results_94.tsv	4	3	90	0.0075		105	Results_143.tsv	3	1	148.282	0.0075									105	Results_188.tsv	3	4	31.7175	0.0075		105	Results_87.tsv	3	1	31.7175	0.0075
								106	Results_134.tsv	2	1	90	0.0075		106	Results_96.tsv	4	6	148.282	0.0075		106	Results_143.tsv	4	2	90	0.0075									106	Results_189.tsv	1	2	148.282	0.0075		106	Results_87.tsv	4	1	90	0.0075
								107	Results_134.tsv	3	4	0	0.0075		107	Results_97.tsv	2	1	121.718	0.0075		107	Results_144.tsv	2	1	148.282	0.0075																107	Results_90.tsv	2	2	58.2825	0.0075
								108	Results_135.tsv	2	3	58.2825	0.0075		108	Results_98.tsv	3	1	159.006	0.0094		108	Results_145.tsv	3	3	66.2552	0.0112																108	Results_90.tsv	4	1	69.0064	0.0094
								109	Results_135.tsv	3	4	58.2825	0.0075									109	Results_150.tsv	1	1	121.718	0.0075																109	Results_90.tsv	7	3	90	0.0075
								110	Results_136.tsv	4	5	90	0.0075									110	Results_155.tsv	2	3	108.435	0.0075																110	Results_94.tsv	4	1	121.718	0.0075
								111	Results_139.tsv	4	6	0	0.0075									111	Results_155.tsv	3	2	31.7175	0.0075
								112	Results_143.tsv	1	2	58.2825	0.0075									112	Results_156.tsv	1	1	90	0.0075
								113	Results_146.tsv	3	1	71.5651	0.0075									113	Results_159.tsv	3	3	113.424	0.0112
								114	Results_148.tsv	2	2	31.7175	0.0075									114	Results_164.tsv	4	1	79.0993	0.0094
								115	Results_148.tsv	4	2	135	0.0094									115	Results_167.tsv	1	4	71.5651	0.0075
								116	Results_148.tsv	5	6	58.2825	0.0075									116	Results_168.tsv	2	8	121.718	0.0075
								117	Results_149.tsv	2	1	161.565	0.0075									117	Results_168.tsv	3	1	0	0.0075
								118	Results_150.tsv	2	2	148.282	0.0075									118	Results_169.tsv	2	1	90	0.0075
								119	Results_150.tsv	4	1	161.565	0.0075									119	Results_170.tsv	4	2	72.3912	0.0075
								120	Results_151.tsv	1	1	121.718	0.0075									120	Results_171.tsv	2	1	135	0.0094
								121	Results_158.tsv	2	6	0	0.0075									121	Results_174.tsv	2	9	148.282	0.0075
								122	Results_158.tsv	4	2	148.282	0.0075									122	Results_174.tsv	4	2	148.282	0.0075
								123	Results_160.tsv	1	1	58.2825	0.0075									123	Results_174.tsv	6	1	58.2825	0.0075
								124	Results_161.tsv	3	2	121.718	0.0075									124	Results_177.tsv	5	1	0	0.0075
								125	Results_165.tsv	1	1	161.565	0.0075									125	Results_179.tsv	3	2	43.0498	0.0112
								126	Results_165.tsv	3	3	90	0.0094									126	Results_187.tsv	4	1	148.282	0.0075
								127	Results_167.tsv	1	1	121.718	0.0075									127	Results_188.tsv	2	2	71.5651	0.0075
								128	Results_167.tsv	4	5	0	0.0075									128	Results_188.tsv	3	1	148.282	0.0075
								129	Results_167.tsv	5	4	121.718	0.0094									129	Results_188.tsv	7	1	135	0.0094
								130	Results_167.tsv	6	4	90	0.0075									130	Results_189.tsv	4	1	148.282	0.0075
								131	Results_169.tsv	2	2	148.282	0.0075
								132	Results_170.tsv	4	2	90	0.0075
								133	Results_171.tsv	1	1	58.2825	0.0075
								134	Results_172.tsv	1	2	18.4349	0.0075
								135	Results_173.tsv	3	1	90	0.0075
								136	Results_174.tsv	2	2	148.282	0.0075
								137	Results_175.tsv	1	3	90	0.0075
								138	Results_176.tsv	1	3	161.565	0.0075
								139	Results_178.tsv	2	1	58.2825	0.0075
								140	Results_179.tsv	3	4	148.282	0.0094
								141	Results_181.tsv	2	2	148.282	0.0075
								142	Results_182.tsv	2	2	0	0.0075
								143	Results_182.tsv	4	2	71.5651	0.0075
								144	Results_187.tsv	2	1	108.435	0.0075
								145	Results_188.tsv	2	2	148.879	0.0094
								146	Results_189.tsv	1	1	31.7175	0.0075
[truncated: 78 more columns]
