# Supplementary material for: Emergence of periodic circumferential actin cables from the anisotropic fusion of actin nanoclusters during tubulogenesis
Source: Nat Commun. 2024 Jan 24;15:464. doi: 10.1038/s41467-023-44684-z (PMC10808230; doi:10.1038/s41467-023-44684-z)
Supplement: Supplementary file 11 — Source Data [file 41467_2023_44684_MOESM11_ESM.zip › Source-data/Source-data_SupplementaryFig7c.xlsx]

## Sheet: Supplementary Figure 7c
Supplementary Figure 7c
	→ Source data is provieded in Supplementary Table 4
	Supplementary Table 4. Results of structure intervals estimated from the structure factor (Supplementary Figure 7c)
		A	μ/2π	σ	interval (nm)
	Supplementary Fig. 6 e1 (1-M)	1.28852	2.47603	0.527528	404
	Supplementary Fig. 6 e2 (3-M)	0.668663	1.75147	0.372487	571
	Supplementary Fig. 6 e3 (4-M)	0.499376	1.8914	0.50106	529
	Supplementary Fig. 6 e4 (c4-1)	3.73425	2.12315	0.560893	471
