# Supplementary material for: Emergence of periodic circumferential actin cables from the anisotropic fusion of actin nanoclusters during tubulogenesis
Source: Nat Commun. 2024 Jan 24;15:464. doi: 10.1038/s41467-023-44684-z (PMC10808230; doi:10.1038/s41467-023-44684-z)
Supplement: Supplementary file 11 — Source Data [file 41467_2023_44684_MOESM11_ESM.zip › Source-data/Source-data_Fig5d.xlsx]

## Sheet: Figure 5d
Figure 5d
	Motion anisotropy (Control)											Motion anisotropy (DAAM RNAi)											Motion anisotropy (Zasp52 RNAi)											Motion anisotropy (Myosin II[DN])
	Nanocluster#	tn			tn+1			∆x (µm)	∆y (µm)			Nanocluster#	tn			tn+1			∆x (µm)	∆y (µm)			Nanocluster#	tn			tn+1			∆x (µm)	∆y (µm)			Nanocluster#	tn			tn+1			∆x (µm)	∆y (µm)
		x1 (pxl)	y1 (pxl)	size1 (pxl)	x2 (pxl)	y2 (pxl)	size2 (pxl)						x1 (pxl)	y1 (pxl)	size1 (pxl)	x2 (pxl)	y2 (pxl)	size2 (pxl)						x1 (pxl)	y1 (pxl)	size1 (pxl)	x2 (pxl)	y2 (pxl)	size2 (pxl)						x1 (pxl)	y1 (pxl)	size1 (pxl)	x2 (pxl)	y2 (pxl)	size2 (pxl)
	1	33.5294	21.5882	17	31.2083	29.5	24	-0.0763635	0.260297			1	31.19	21.333	21	30.771	18.886	35	-0.0178494	-0.104242			1	11.5909	28.2273	22	11.975	26.95	40	0.0126366	-0.0420223				x1 (pxl)	y1 (pxl)	size1 (pxl)	x2 (pxl)	y2 (pxl)	size2 (pxl)	∆x (µm)	∆y (µm)
	2	19.7391	36.6957	23	19.4286	37.619	21	-0.0102174	0.0303797			2	10.75	29.25	8	11	29.5	6	0.01065	0.01065			2	21.4167	43.25	12	21.9	44.25	20	0.0159017	0.0329			1	44.889	36.667	9	44.214	33.357	14	-0.02862	-0.140344
	3	34.125	18.625	16	33.0345	24.8621	29	-0.035878	0.2052			3	41.18	40.84	50	31.112	41.494	89	-0.428897	0.0278604			3	21.9	44.25	20	23.7857	43.7857	14	0.06204	-0.015275			2	21.5	16	16	22.484	16.548	31	0.0417216	0.0232352
	4	26.9167	39.9167	12	26	40.2	10	-0.0301583	0.00932167			4	29.146	17.417	48	26.561	17.409	66	-0.110121	-0.0003408			4	27.5	22.1923	26	28.55	21.8	20	0.034545	-0.0129069			3	39.679	26.821	28	38.654	28.654	26	-0.04346	0.0777192
	5	30.6154	29.3846	13	31.2143	29.7857	14	0.0197038	0.0131962			5	19.312	7.8125	16	16.5	8	10	-0.119791	0.0079875			5	35.4706	33.5882	17	36.2083	36.375	24	0.0242718	0.0916846			4	20	23.364	11	22.111	23.333	9	0.0895064	-0.0013144
	6	31.2143	29.7857	14	32.375	34.0833	24	0.0381875	0.141392			6	47.167	17.167	6	48.125	17.125	8	0.0408108	-0.0017892			6	28.55	21.8	20	27.75	18.95	20	-0.02632	-0.093765			5	45	12.5	8	46	14	11	0.0424	0.0636
	7	41.2778	10.8889	18	42.4615	12.9231	26	0.0389457	0.0669248			7	46.5	34.15	20	43.727	33.318	22	-0.11813	-0.0354432			7	36.2083	36.375	24	33.6667	37.4167	24	-0.0836208	0.0342708			6	13.412	33.118	17	12.903	29.387	31	-0.0215816	-0.158194
	8	30.68	28.56	25	30.6154	29.5385	13	-0.00212585	0.0321914			8	40.625	32.625	16	38.667	34.926	27	-0.0834108	0.0980226			8	33.6667	37.4167	24	35.2308	35.3846	13	0.051459	-0.0668545			7	16.842	5.8421	19	16	5.5	16	-0.0357008	-0.014505
	9	25.8571	9.57143	28	24.25	9.21429	28	-0.052875	-0.01175			9	40.947	37.737	19	36.952	34.095	21	-0.170187	-0.155149			9	6.4	36.7	20	7.53333	34.7333	15	0.0372867	-0.0647033			8	16	5.5	16	16.5	4.5	24	0.0212	-0.0424
	10	31.3684	9.63158	19	26.6486	8.16216	37	-0.155281	-0.0483438			10	6.5	25	18	7.8889	24.556	9	0.0591671	-0.0189144			10	6.83871	44.0323	31	7.625	41.95	40	0.025869	-0.0685063			9	32.367	11.967	30	28.341	14.091	44	-0.170702	0.0900576
	11	30.1429	28.1905	21	29.2174	28.4783	23	-0.0304478	0.00946812			11	12.119	15.333	42	11.717	15.583	60	-0.0171252	0.01065			11	35.2308	35.3846	13	36.8182	34.8636	22	0.0522259	-0.0171402			10	22.333	38	18	23.714	39.786	14	0.0585544	0.0757264
	12	29.2174	28.4783	23	28.9111	27.7556	45	-0.0100766	-0.023777			12	26.773	13.659	44	25.192	10.548	73	-0.0673506	-0.132529			12	7.625	41.95	40	8.29787	45.8511	47	0.0221375	0.128345			11	14.612	12.306	49	14.096	15.923	52	-0.0218784	0.153361
	13	32.6667	35.8333	6	32.8889	37.7778	9	0.00731111	0.0639722			13	10.829	14.8	35	11.052	15.138	58	0.0094998	0.0143988			13	9.95238	26.9762	42	12.3043	26.1087	46	0.0773797	-0.0285406			12	24.733	13.067	15	22.5	14	8	-0.0946792	0.0395592
	14	30	28.7857	14	28.7059	29.2941	17	-0.0425765	0.0167265			14	11.095	14.595	42	7.8689	13.852	61	-0.137432	-0.0316518			14	36.8182	34.8636	22	37	36.7179	39	0.00598182	0.0610069			13	14.096	15.923	52	16.229	16.929	70	0.0904392	0.0426544
	15	29.1053	28.6316	19	29.0667	28.2667	15	-0.00126982	-0.0120056			15	5.5	25.7	10	6.9375	22.688	16	0.0612375	-0.128311			15	7.11538	38.2692	26	8.57143	41.8571	49	0.0479038	0.118042			14	27.545	27.227	22	31.407	25.741	27	0.163749	-0.0630064
	16	32.3171	9.90244	41	35.7778	12.3889	54	0.113857	0.0818042			16	25.804	36.961	51	26.656	36.957	93	0.0362952	-0.0001704			16	8.57143	41.8571	49	6.52632	42.5526	38	-0.0672842	0.0228816			15	26.044	36.822	45	32.771	28.657	35	0.285225	-0.346196
	17	37.1538	23.7115	52	36.7125	19.1	80	-0.0145203	-0.15172			17	12.607	36.357	28	16.524	36.762	21	0.166864	0.017253			17	16.5625	43	16	20.2105	45.1579	19	0.12002	0.0709947			16	16.567	5.8333	30	17.038	4.2692	26	0.0199704	-0.0663178
	18	27.5	22.8333	12	27.0909	22.2727	11	-0.0134591	-0.0184439			18	32.625	26.375	8	33.1	24	10	0.020235	-0.101175			18	29.6087	38.4783	23	29.7429	40.6	35	0.00441391	0.0698052			17	11.333	13.974	39	16.091	9.3182	44	0.201739	-0.197406
	19	30.4333	39.7333	30	29.9268	38.6829	41	-0.016664	-0.0345584			19	46.526	15.526	19	47.529	13	17	0.0427278	-0.107608			19	20.2105	45.1579	19	17.2727	47.0909	11	-0.0966536	0.0635962			18	17.038	4.2692	26	16.091	9.3182	44	-0.0401528	0.214078
	20	31.6154	35.5385	13	32	33.7143	7	0.0126538	-0.0600154			20	45.16	39.72	25	47.312	35.812	16	0.0916752	-0.166481			20	29.7429	40.6	35	29.2222	39.4444	27	-0.0171289	-0.0380178			19	9.5	7	16	9.6111	9.2778	18	0.00471064	0.0965787
	21	27.1628	27.1395	43	26.08	30.92	25	-0.0356238	0.124377			21	11.05	44.1	20	14.423	44.846	26	0.14369	0.0317796			21	29.2222	39.4444	27	28.6	38.68	25	-0.0204711	-0.0251502			20	40.118	27.529	17	41	28.5	10	0.0373968	0.0411704
	22	26.08	30.92	25	25.4286	30.619	21	-0.021432	-0.00990133			22	47.312	35.812	16	45.059	33.765	17	-0.0959778	-0.0872022			22	28.6	38.68	25	30.1739	38.3478	23	0.0517817	-0.0109285			21	45	36.286	7	44	37.75	4	-0.0424	0.0620736
	23	29	39.5	22	29.5882	37.2647	34	0.0193529	-0.0735412			23	46.375	42.625	8	46.438	42.625	16	0.0026838	0			23	16.3	48.2	10	16.7222	46.3333	18	0.0138911	-0.0614133			22	10.468	25.106	47	19.033	23	91	0.363156	-0.0892944
	24	29.5882	37.2647	34	28.75	38.3214	28	-0.0275779	0.0347662			24	46.348	14.087	23	46.615	14.615	13	0.0113742	0.0224928			24	25.75	45.1667	12	24.1667	43.6667	6	-0.0520917	-0.04935			23	10.152	11.152	33	6.2381	12.048	21	-0.165949	0.0379904
	25	35.9091	32.3636	11	36.4545	33.2727	11	0.0179455	0.0299091			25	40.615	6.2308	52	44.493	8.597	67	0.165203	0.1008			25	30.1739	38.3478	23	29.25	38.0417	24	-0.0303967	-0.0100726			24	6.2381	12.048	21	10.5	12.5	12	0.180705	0.0191648
	26	28.1667	45.7778	18	27.56	42.52	25	-0.0199593	-0.107181			26	14.167	37.5	12	14.6	37.7	10	0.0184458	0.00852			26	37.8947	31.9474	38	38.8387	29.5484	31	0.0310567	-0.0789265			25	19.375	29.896	48	15.065	19.726	62	-0.182744	-0.431208
	27	36.2	35.4	10	37.4	33.4	15	0.03948	-0.0658			27	43.5	4.6667	42	40.158	4.8421	38	-0.142369	0.00747204			27	45.7547	19.5849	53	45.6833	19.3333	60	-0.00234852	-0.00827673			26	6.3571	20.786	14	7.4706	19.412	17	0.0472124	-0.0582576
	28	29.0303	12.6364	33	28.5676	13.6757	37	-0.015224	0.0341934			28	14.6	37.7	10	16.6	36.8	5	0.0852	-0.03834			28	7.38095	40.5714	21	6.84848	42.2727	33	-0.0175182	0.0559727			27	18.278	6.6944	36	17.524	8.0952	21	-0.0319696	0.0593939
	29	28.5676	13.6757	37	30.9552	12.4179	67	0.0785539	-0.0413805			29	40.158	4.8421	38	43.233	6.2093	43	0.130995	0.0582427			29	38.8387	29.5484	31	36.6415	36.8679	53	-0.0722879	0.240813			28	25.45	33.45	20	25	32.5	22	-0.01908	-0.04028
	30	34.75	24.9583	24	34.2174	22.5652	23	-0.0175228	-0.0787335			30	43.233	6.2093	43	40.84	5.321	81	-0.101942	-0.0378416			30	31.4211	38.6316	19	35.8077	37.8077	26	0.14432	-0.0271059			29	22.786	40.357	14	25.588	40.882	17	0.118805	0.02226
	31	14.7143	18	7	15.75	17	4	0.034075	-0.0329			31	46.273	37.227	22	46.214	38.143	14	-0.0025134	0.0390216			31	35.8077	37.8077	26	38.2778	32.8333	18	0.0812658	-0.163656			30	31.348	16.652	23	26.042	15.542	24	-0.224974	-0.047064
	32	26.2308	46.9231	13	26	47.5	8	-0.00759231	0.0189808			32	45.364	36.364	11	46.158	34.158	19	0.0338244	-0.0939756			32	36.5	29	10	38.2778	32.8333	18	0.0584889	0.126117			31	37.82	41.82	50	33.674	41.87	46	-0.17579	0.00212
	33	27.3333	22.3333	6	26.4	22.8	5	-0.0307067	0.0153533			33	46.158	34.158	19	41.75	35.208	24	-0.187781	0.04473			33	38.2778	32.8333	18	37.9697	38.7576	33	-0.0101359	0.194908			32	31	22.481	27	30.5	27.154	26	-0.0212	0.198135
	34	26	47.5	8	27.6667	46.8889	9	0.0548333	-0.0201056			34	40.882	13.765	17	41.259	13.556	27	0.0160602	-0.0089034			34	6.25806	41.4516	31	7.3	44.275	40	0.0342797	0.0928894			33	12.848	43.303	33	10.107	44.768	56	-0.116218	0.062116
	35	33.96	26.24	50	34.5	13.5	26	0.017766	-0.419146			35	10.535	41.535	43	15.739	41.826	23	0.22169	0.0123966			35	32.1667	42	6	30.1667	41.9167	12	-0.0658	-0.00274167			34	10.441	45.029	34	14.8	45.44	25	0.184822	0.0174264
	36	33.5417	25.2083	24	33.3333	25	36	-0.00685417	-0.00685417			36	42.833	15.417	12	43.455	13.364	11	0.0264972	-0.0874578			36	37.9697	38.7576	33	41.2692	42.1923	26	0.108555	0.113003			35	7.875	18	16	11	22.111	18	0.1325	0.174306
	37	34.5	13.5	26	34.2222	13.3333	18	-0.00913889	-0.00548333			37	43.455	13.364	11	40.562	16.25	16	-0.123242	0.122944			37	37.3333	30.8889	9	37.625	30	8	0.00959583	-0.0292444			36	16.646	10.958	48	17.813	12.213	75	0.0494808	0.053212
	38	40.9167	15.5833	36	40.8478	14.587	46	-0.00226486	-0.0327808			38	40.562	16.25	16	41.286	14.81	21	0.0308424	-0.061344			38	14.3448	35.4138	29	13.9545	34.5	22	-0.0128403	-0.0300638			37	40.48	5.16	25	41.366	8.7805	41	0.0375664	0.153509
	39	33.3333	25	36	32.5455	24.7273	22	-0.0259212	-0.00897273			39	37.571	24.286	7	37.75	26	4	0.0076254	0.0730164			39	30.1667	41.9167	12	32.8571	43.0714	14	0.0885167	0.0379917			38	44.786	11.357	14	45.615	13.615	13	0.0351496	0.0957392
	40	32.5455	24.7273	22	33.875	21.125	16	0.043742	-0.118515			40	26.943	28.971	35	28.617	34.191	47	0.0713124	0.222372			40	41.2692	42.1923	26	40.6857	37.8571	35	-0.0191977	-0.142627			39	48	40.5	8	48	39	11	0	-0.0636
	41	33.875	21.125	16	34.3125	25.1875	32	0.0143938	0.133656			41	28.617	34.191	47	28.812	36.375	32	0.008307	0.0930384			41	6.52381	37.8095	21	7.36	39.08	25	0.0275107	0.0417987			40	27.667	37.875	24	25.65	41.1	40	-0.0855208	0.13674
	42	34.96	13.76	25	33.6154	14.3077	13	-0.0442378	0.0180191			42	20.429	10.429	14	20.286	10.429	14	-0.0060918	0			42	13.9545	34.5	22	15.0385	34.1154	26	0.0356608	-0.0126538			41	25.65	41.1	40	20.87	40.413	46	-0.202672	-0.0291288
	43	34.3125	25.1875	32	33.3333	25.7179	39	-0.0322146	0.0174518			43	20.286	10.429	14	17.421	12.789	19	-0.122049	0.100536			43	45.5833	19.5625	48	45.439	20.4146	41	-0.00474776	0.0280352			42	27.458	31.042	24	24	32.5	16	-0.146619	0.0618192
	44	16.2069	15.4483	29	14	14.5	16	-0.0726069	-0.0311983			44	21.848	38.394	33	24.353	38.824	17	0.106713	0.018318			44	10.4118	45.2353	17	10.7742	47.0323	31	0.0119239	0.0591201			43	44.654	14.038	26	42	13.391	23	-0.11253	-0.0274328
	45	27.4615	41.3462	26	28.6207	41.4483	29	0.0381361	0.00335981			45	18.556	10.333	9	17.818	9.4545	11	-0.0314388	-0.0374241			45	6.5	40.4545	22	6.11111	43.7222	18	-0.0127944	0.107507			44	8.4118	25.882	17	10.227	25.227	22	0.0769645	-0.027772
	46	33.3333	25.7179	39	34.3929	26.5714	28	0.0348583	0.0280795			46	17.818	9.4545	11	18.5	9	10	0.0290532	-0.0193617			46	9.61224	8.93878	49	9	8.22807	57	-0.0201429	-0.0233822			45	27	24.96	25	27.27	31.297	37	0.011448	0.268689
	47	34.8889	36.6667	9	35.7143	37.8571	7	0.0271556	0.0391667			47	38	38	35	36.31	36.483	58	-0.071994	-0.0646242			47	26.4	22.8	20	28.4167	25.4167	12	0.0663483	0.0860883			46	42	13.391	23	45.5	13.286	14	0.1484	-0.004452
	48	30.5	33	6	32	34.5	10	0.04935	0.04935			48	41	12	7	41.778	12.778	9	0.0331428	0.0331428			48	6.11111	43.7222	18	7.59091	44.2727	22	0.0486854	0.0181116			47	27.857	25.071	14	25.818	25.818	11	-0.0864536	0.0316728
	49	34.3929	26.5714	28	34.5	26.75	44	0.003525	0.005875			49	41.778	12.778	9	43.2	12.6	5	0.0605772	-0.0075828			49	28.4167	25.4167	12	26.625	24.875	16	-0.0589458	-0.0178208			48	43.367	12.767	30	45.5	11.312	16	0.0904392	-0.061692
	50	34.2041	27.6122	49	33.0217	26.9783	46	-0.0388991	-0.0208581			50	38.08	45.92	25	36.059	44.118	17	-0.0860946	-0.0767652			50	36.6842	32.5263	38	37.7	32	20	0.0334195	-0.0173158			49	12.833	27.167	6	13.333	25.111	9	0.0212	-0.0871744
	51	14.5333	10.7333	15	13.4211	6.42105	19	-0.036594	-0.141874			51	8.9231	10.846	13	10.19	10.048	21	0.0539699	-0.0339948			51	42.2941	43	17	40.6667	41.3333	9	-0.0535431	-0.0548333			50	10.853	43.088	34	11.941	44.118	17	0.0461312	0.043672
	52	32.9388	26.0816	49	33.5588	26.2353	34	0.0203996	0.00505546			52	42.111	11.333	9	41.6	11.2	5	-0.0217686	-0.0056658			52	37.7	32	20	37.4444	33.7037	27	-0.00840778	0.0560519			51	22.833	13.786	42	24.535	15.744	43	0.0721648	0.0830192
	53	33.5588	26.2353	34	33.9362	27.8723	47	0.0124147	0.0538588			53	26.893	36.857	28	25.714	35.229	35	-0.0502254	-0.0693528			53	43.125	46.875	8	43	46.5	4	-0.0041125	-0.0123375			52	37.233	15.093	43	34.792	13.667	48	-0.103498	-0.0604624
	54	33.9362	27.8723	47	33.02	24.44	50	-0.030142	-0.112924			54	25.714	35.229	35	22.833	36.5	18	-0.122731	0.0541446			54	26.45	22.2	20	27.35	23.8	20	0.02961	0.05264			53	44.75	8.8125	32	40.905	6.9048	21	-0.163028	-0.0808865
	55	33.02	24.44	50	27.1333	14.7667	30	-0.193671	-0.318253			55	14.727	41.485	33	7.913	39.261	23	-0.290276	-0.0947424			55	30.0909	29.8182	11	32.75	32.2	20	0.0874841	0.0783618			54	24.535	15.744	43	23.781	18.562	64	-0.0319696	0.119483
	56	7	28	7	6.875	28.875	8	-0.0041125	0.0287875			56	19.286	9.5714	14	17	10.5	16	-0.0973836	0.0395584			56	37.4444	33.7037	27	32.75	32.2	20	-0.154447	-0.0494719			55	32.88	28.62	50	35.118	39.671	85	0.0948912	0.468562
	57	14.1522	26.8043	46	9.44118	30.0441	68	-0.154992	0.106588			57	7.1	10.1	10	7.6364	10.455	11	0.0228506	0.015123			57	35.95	20.025	40	37	21.4103	39	0.034545	0.0455749			56	10.267	40.933	15	9.25	44.05	20	-0.0431208	0.132161
	58	6.81818	33.8182	22	10.0769	28.9487	39	0.107213	-0.160205			58	5	26	9	6.2353	27.471	17	0.0526238	0.0626646			58	21.875	40.0625	48	22.5	40.1786	56	0.0205625	0.00381875			57	33.611	28	36	33.605	32.907	43	-0.0002544	0.208057
	59	9.84091	29.8864	44	10.4792	24.7083	48	0.0209987	-0.170357			59	22.46	32.16	50	21.137	38.575	73	-0.0563598	0.273279			59	31.1212	42.3939	33	31.5312	43.0938	32	0.0134902	0.0230238			58	7.2083	25.583	24	6.8958	31.542	48	-0.01325	0.252662
	60	17.8636	13.6818	22	19.4516	12.3548	31	0.0522444	-0.0436576			60	18.278	7.7778	18	18.333	6.3333	12	0.002343	-0.0615357			60	37	21.4103	39	36.2778	20.75	36	-0.0237611	-0.0217224			59	33.605	32.907	43	34.286	35.243	70	0.0288744	0.0990464
	61	19.4516	12.3548	31	19.0909	12.0909	22	-0.0118672	-0.00868328			61	25.412	32.882	17	22.231	33.846	26	-0.135511	0.0410664			61	45.9091	8.22727	22	45.5	6.70833	24	-0.0134591	-0.0499731			60	29.235	13.941	17	28.417	17.167	12	-0.0346832	0.136782
	62	19.0909	12.0909	22	19.9189	10.4865	37	0.0272415	-0.0527855			62	40.273	46.636	11	39.786	44.357	14	-0.0207462	-0.0970854			62	31.5312	43.0938	32	31.3103	43.5517	29	-0.00726778	0.0150673			61	11.5	44	24	10.346	45.346	26	-0.0489296	0.0570704
	63	8.77778	34.4444	18	8.76	38.12	25	-0.000584889	0.120926			63	16.868	12.5	38	13.857	17.071	28	-0.128269	0.194725			63	36.2778	20.75	36	35.7727	19.6364	22	-0.0166162	-0.0366386			62	12.6	13.45	40	14.425	11.603	73	0.07738	-0.0783128
	64	26.8571	11.9524	21	25.9167	13.6389	36	-0.0309417	0.0554861			64	7.5294	19.147	34	7.44	18.36	25	-0.00380844	-0.0335262			64	5.29167	45.125	24	7.25806	42.8065	31	0.0646945	-0.0762802			63	8.7419	29.839	31	5.6333	26.367	30	-0.131805	-0.147213
	65	33.9167	12.125	24	33.1667	14.3333	18	-0.024675	0.0726542			65	22.479	38.167	48	22.239	38.457	92	-0.010224	0.012354			65	22.087	39.5652	46	21.8889	39.3111	45	-0.00651643	-0.0083601			64	45.231	36.923	13	46.455	40.818	11	0.0518976	0.165148
	66	32.7576	26.7273	33	31.2308	26.0769	26	-0.0502319	-0.0213965			66	27.189	29.208	53	22.239	38.457	92	-0.21087	0.394007			66	25.5	29.5	20	25.7895	29.7895	19	0.00952368	0.00952368			65	27.333	16.889	9	26.417	15.75	12	-0.0388384	-0.0482936
	67	31.2308	26.0769	26	32.093	26.3721	43	0.0283682	0.00971109			67	47.333	8.7436	39	47.75	7.4	20	0.0177642	-0.0572374			67	29.15	22.45	20	29.4	24.3	10	0.008225	0.060865			66	8.3421	31.263	38	5.7917	28.042	24	-0.108137	-0.13657
	68	32.093	26.3721	43	29.3	26.8833	60	-0.0918905	0.0168198			68	24.938	31.938	32	21.808	37.596	52	-0.133338	0.241031			68	31.3103	43.5517	29	31.5294	43.4706	34	0.0072073	-0.00266937			67	5.7917	28.042	24	8.3846	28.615	13	0.109939	0.0242952
	69	10.9412	20.6471	17	14.1111	17.6667	9	0.104291	-0.0980549			69	21.808	37.596	52	21.684	33.974	38	-0.0052824	-0.154297			69	35.0741	34.7778	27	35.05	32.6	20	-0.000792037	-0.0716489			68	4.1304	8.7826	23	3.2353	7.9412	17	-0.0379522	-0.0356754
	70	33.8421	12.9474	38	33.3696	14.2391	46	-0.0155466	0.042499			70	8.2727	35.364	44	7.6667	37.633	30	-0.0258156	0.0966594			70	21.8889	39.3111	45	21.1698	37.7358	53	-0.0236577	-0.0518261			69	44.684	32.579	19	45.867	34.067	15	0.0501592	0.0630912
	71	19	13.8333	42	17.4615	14.6923	26	-0.0506154	0.0282603			71	24.829	38.857	35	21.1	37.7	30	-0.158855	-0.0492882			71	25.7895	29.7895	19	28.5333	26.7	30	0.090273	-0.101644			70	34.56	38.8	50	36	41.864	44	0.061056	0.129914
	72	31.3023	25.5349	43	32.5429	26.5429	35	0.0408135	0.0331623			72	14.745	24.078	51	17.034	37.955	88	0.0975114	0.59116			72	31.5294	43.4706	34	30.9697	43.0909	33	-0.0184146	-0.0124914			71	45.964	34.107	28	45.018	26.268	56	-0.0401104	-0.332374
	73	33.3696	14.2391	46	33.1852	15.7778	27	-0.0060661	0.0506215			73	7.875	30.175	40	8.4648	33.056	71	0.0251255	0.122731			73	35.05	32.6	20	35.6429	34.3571	28	0.019505	0.05781			72	33.878	18.049	41	37.024	11.061	82	0.13339	-0.296291
	74	17.4615	14.6923	26	17.5	10.5	14	0.00126538	-0.137927			74	15.571	38.643	28	16.25	37.036	28	0.0289254	-0.0684582			74	21.1698	37.7358	53	20.587	37.5435	46	-0.0191759	-0.006329			73	15.105	15.132	38	14.865	16.154	52	-0.010176	0.0433328
	75	32.5429	26.5429	35	30.7941	23.5	34	-0.0575335	-0.10011			75	39	6.3333	9	38.4	5.2	5	-0.02556	-0.0482786			75	30.9697	43.0909	33	30.1212	42.303	33	-0.0279152	-0.0259212			74	4.44	36.12	25	6.4324	34.378	37	0.0844778	-0.0738608
	76	33.1852	15.7778	27	30.7941	23.5	34	-0.0786661	0.254061			76	18.412	31.265	34	15.678	37.542	59	-0.116468	0.2674			76	35.6429	34.3571	28	34.4074	33.3333	27	-0.0406463	-0.0336833			75	12.645	12.968	31	14.603	15.172	58	0.0830192	0.0934496
	77	17.5	10.5	14	22.5833	9.54167	24	0.167242	-0.0315292			77	36	36.727	33	32.517	33.759	29	-0.148376	-0.126437			77	8.02778	35.5278	36	5.64865	35.7297	37	-0.0782733	0.00664422			76	44.533	41.133	30	47.333	41	18	0.11872	-0.0056392
	78	31.2692	9.73077	26	33.5686	14.7059	51	0.0756502	0.163681			78	29.154	12.538	26	31	7.5806	31	0.0786396	-0.211185			78	20.587	37.5435	46	18.5962	36.9231	52	-0.0654974	-0.0204112			77	12.25	44.7	20	12.619	42.762	21	0.0156456	-0.0821712
	79	19.55	15	20	14.825	17.875	40	-0.155453	0.0945875			79	37.975	8.15	40	38.364	14.655	55	0.0165714	0.277113			79	30.1212	42.303	33	27.6176	42.7647	34	-0.0823673	0.0151891			78	33.25	37.404	52	33.731	39.936	78	0.0203944	0.107357
	80	14.825	17.875	40	15.7692	16.6154	39	0.0310652	-0.0414413			80	42.269	18.308	26	43.9	24.96	50	0.0694806	0.283375			80	29.5333	27.9333	15	31.4545	29.0909	11	0.0632079	0.0380842			79	4.5	32.5	12	5.9545	32.227	22	0.0616708	-0.0115752
	81	32.8333	13.6	30	32.5238	13.2857	21	-0.0101833	-0.01034			81	35.714	36.333	21	36.211	35.921	38	0.0211722	-0.0175512			81	40.25	39.75	8	39	39.5	6	-0.041125	-0.008225			80	33.703	30.243	37	30.095	31.714	21	-0.152979	0.0623704
	82	18.8889	10.4444	9	19	9.64706	17	0.00365556	-0.026234			82	43	46	9	41.308	46.846	13	-0.0720792	0.0360396			82	33.8627	20.9804	51	34.5667	18.7	30	0.023159	-0.0750249			81	30.095	31.714	21	33.15	33.6	20	0.129532	0.0799664
	83	26.85	8.4	20	26.8571	9.38095	21	0.000235	0.0322733			83	30.676	12.941	34	27.03	12.212	33	-0.15532	-0.0310554			83	34.1481	34.8148	27	32.6875	34.5	16	-0.0480553	-0.0103574			82	11.696	42.217	23	6.8421	41.158	19	-0.205805	-0.0449016
	84	42.4186	30.9302	43	42.7429	31.9714	35	0.0106679	0.0342553			84	37.571	24.8	35	39.717	26.152	46	0.0914196	0.0575952			84	9.06667	9.73333	45	8.08929	10.5	56	-0.0321558	0.0252233			83	13.297	15.541	37	15.28	14.64	50	0.0840792	-0.0382024
	85	19	9.64706	17	16.7857	13.3571	14	-0.07285	0.122062			85	42.35	35.8	20	40.273	36.727	11	-0.0884802	0.0394902			85	32.6875	34.5	16	32.7647	35.7059	17	0.00254007	0.0396735			84	10.087	44.609	23	10.846	46.692	26	0.0321816	0.0883192
	86	32.0377	26.8113	53	32.5542	21.0964	83	0.0169922	-0.188021			86	26.25	40.417	12	25.375	39.75	8	-0.037275	-0.0284142			86	32.7647	35.7059	17	27.7407	32.7407	27	-0.165288	-0.0975532			85	38.5	20.5	12	42.435	18.609	23	0.166844	-0.0801784
	87	20.9756	17.9512	41	21.5417	12.8958	48	0.0186233	-0.166322			87	25.375	39.75	8	27	38.643	14	0.069225	-0.0471582			87	21.4444	21.1111	9	24.2143	20.2143	14	0.0911278	-0.0295056			86	13	11.588	34	13.206	13.559	34	0.0087344	0.0835704
	88	37	42.4762	42	34.7358	42.6604	53	-0.0744906	0.00605975			88	37.486	26.571	35	37.7	28.325	40	0.0091164	0.0747204			88	26.2609	30.1739	46	27.7358	34.0943	53	0.0485268	0.128982			87	5.6176	12.441	34	5.5079	11.063	63	-0.00465128	-0.0584272
	89	21.7667	17.3	30	21.5254	11.1864	59	-0.00793689	-0.201136			89	28	9.1562	32	24.433	14.9	30	-0.151954	0.244686			89	27.7358	34.0943	53	26.9841	30.0476	63	-0.0247317	-0.133137			88	23.789	12.316	19	22.389	11.278	18	-0.05936	-0.0440112
	90	20.9286	26.7857	14	21.3929	30.2857	28	0.015275	0.11515			90	36.286	37.214	28	34.902	39.585	41	-0.0589584	0.101005			90	29.7222	45.6667	18	29.2353	45.7059	17	-0.0160199	0.0012902			89	33.76	39.58	50	34.438	31.781	64	0.0287472	-0.330678
	91	23.5	34.475	40	21.3929	30.2857	28	-0.069325	-0.137827			91	39.778	33.444	9	38.167	34.667	6	-0.0686286	0.0520998			91	40.2105	45.5263	19	34.963	45.6296	27	-0.172645	0.00339903			90	35.78	43.34	50	34.644	38.63	73	-0.0481664	-0.199704
	92	15	33.5	12	15.6	34.1333	15	0.01974	0.0208367			92	3.6667	41.917	12	2.6667	39.333	6	-0.0426	-0.110078			92	34.963	45.6296	27	36	41.4865	37	0.0341185	-0.136309			91	20	12.5	6	19.714	12	7	-0.0121264	-0.0212
	93	21.3929	30.2857	28	22.3077	32.0385	26	0.0300981	0.0576654			93	9.9091	9.7727	22	13.429	12.343	35	0.149948	0.109495			93	38.92	40.12	25	36	41.4865	37	-0.096068	0.0449574			92	33.436	28.897	39	35.484	34.839	31	0.0868352	0.251941
	94	18.4828	13.2759	29	17.8077	14.3077	26	-0.0222097	0.0339472			94	25.36	34.32	25	24.571	32.607	28	-0.0336114	-0.0729738			94	8.88889	9.77778	45	7.41892	12.1216	74	-0.048362	0.0771125			93	35.889	44.444	18	35.32	44.56	25	-0.0241256	0.0049184
	95	21.4444	23.6111	18	24.25	23.3438	32	0.0923028	-0.00879618			95	43.158	32.842	19	44.625	35.25	16	0.0624942	0.102581			95	28.5455	38.1818	11	27.5	35.3	20	-0.0343955	-0.0948118			94	35.484	34.839	31	34.429	38.029	35	-0.044732	0.135256
	96	39.3438	19.5938	32	39.75	17.5909	44	0.0133656	-0.0658935			96	37.182	25.576	33	35.842	24.474	38	-0.057084	-0.0469452			96	16.1351	23.2432	37	16.3913	23.6522	23	0.00842797	0.0134538			95	23.515	5.9394	33	27.82	6.06	50	0.182532	0.00511344
	97	17.8077	14.3077	26	19.1111	12.2778	36	0.0428825	-0.0667842			97	37.375	34.25	16	37.786	33.071	14	0.0175086	-0.0502254			97	26.9394	28.6061	33	26.9268	32.8049	41	-0.000413378	0.138141			96	10.5	47.5	12	12.615	47.615	13	0.089676	0.004876
	98	32.84	17.2	25	32.1667	12.3333	30	-0.0221527	-0.160113			98	46.727	27.091	11	46.154	24.385	13	-0.0244098	-0.115276			98	24.3333	47.1667	12	23.2143	48.1429	14	-0.0368167	0.0321167			97	8.3077	24	13	9.3571	25.786	14	0.0444946	0.0757264
	99	39.75	17.5909	44	36.2593	22.4444	27	-0.114845	0.159681			99	42.864	19.068	44	36.968	24.71	31	-0.25117	0.240349			99	26.9268	32.8049	41	28.3333	30.875	24	0.046274	-0.063493			98	43.615	38.538	13	47.12	39.2	25	0.148612	0.0280688
	100	19.1111	12.2778	36	16	16.4062	32	-0.102356	0.135827			100	23.375	37.125	8	23.75	38.75	12	0.015975	0.069225			100	27.3529	43.7647	17	30.0769	44.0769	13	0.089619	0.0102719			99	5.4762	9.9048	21	4.5	9	24	-0.0413909	-0.0383635
	101	15.8824	26	17	17.2222	26.5	18	0.0440817	0.01645			101	15.771	21.457	35	15.543	22.435	46	-0.0097128	0.0416628			101	31.4167	16.75	48	31.0222	15.0667	45	-0.0129772	-0.0553817			100	47.12	39.2	25	45.722	37.167	18	-0.0592752	-0.0861992
	102	20.6	31.4667	45	22.55	29.775	40	0.064155	-0.0556558			102	28.75	37.125	8	26.083	39.833	12	-0.113614	0.115361			102	40.2195	30.9268	41	33.338	31.8169	71	-0.226401	0.0292834			101	35.513	30.205	39	33.153	27.576	59	-0.100064	-0.11147
	103	20.625	22	8	22	21	7	0.0452375	-0.0329			103	35.571	37.429	21	35.381	35.643	42	-0.008094	-0.0760836			103	27.6667	38.6667	12	29.2174	41.8696	23	0.0510188	0.105375			102	45.722	37.167	18	47	40.895	19	0.0541872	0.158067
	104	25.8077	37.9231	26	22.9355	39.4516	31	-0.0944957	0.0502888			104	3.875	10.208	24	3.5789	9.8947	19	-0.0126139	-0.0133466			104	31.0222	15.0667	45	36.3924	25.519	79	0.176679	0.343881			103	44.738	24.905	42	45.023	29.07	43	0.012084	0.176596
	105	31.5238	13.2381	21	30.3846	9.53846	13	-0.0374795	-0.121718			105	45.267	39.667	30	45.304	37.239	46	0.0015762	-0.103433			105	35.2857	43.7619	21	38.3125	42.5	16	0.0995812	-0.0415167			104	13.562	20.083	48	14	16.674	43	0.0185712	-0.144542
	106	16.9524	15.381	21	15.3	17.9667	30	-0.0543633	0.08507			106	45.547	42.453	53	43.264	38.847	72	-0.0972558	-0.153616			106	5.625	39.1875	16	6.22222	37.0556	18	0.0196486	-0.070141			105	33.684	30.579	38	33.03	32.788	33	-0.0277296	0.0936616
	107	38.9231	15.4103	39	39.1176	17.4265	68	0.00640136	0.0663334			107	3.6154	25.769	13	4.9286	28.857	14	0.0559423	0.131549			107	15.9318	35.2955	44	16.0784	35.2549	51	0.00482357	-0.00133418			106	34.359	41	39	35	43.8	30	0.0271784	0.11872
	108	30.8947	17.1842	38	32.8462	28.4154	65	0.0642016	0.369506			108	44.308	43	39	45.429	42.971	35	0.0477546	-0.0012354			108	29.2174	41.8696	23	28.36	44.96	25	-0.0282082	0.101675			107	14	16.674	43	14.459	16.838	37	0.0194616	0.0069536
	109	39.0755	32.1509	53	32.8462	28.4154	65	-0.204945	-0.1229			109	46.333	28.571	21	47.25	31.917	12	0.0390642	0.14254			109	4.88889	45.3333	9	3.66667	44.1111	9	-0.0402111	-0.0402111			108	31.5	24	16	33.615	21.615	13	0.089676	-0.101124
	110	32.75	12.25	24	32.4286	13.7143	14	-0.010575	0.048175			110	23	35.5	12	23.267	38.2	15	0.0113742	0.11502			110	16.0784	35.2549	51	17.3269	35.6538	52	0.0410754	0.0131253			109	12.333	46.111	9	11.636	45.636	11	-0.0295528	-0.02014
	111	39.878	18.2683	41	38.7308	16.5385	26	-0.0377455	-0.0569114			111	47.615	32.077	13	45.706	33.941	17	-0.0813234	0.0794064			111	17.3269	35.6538	52	17.9512	35.7317	41	0.0205394	0.00256163			110	14.714	13	7	14.231	13.231	13	-0.0204792	0.0097944
	112	28.6	20.9	10	27.1429	21.6429	14	-0.04794	0.02444			112	43.762	43.786	42	43.193	41.175	57	-0.0242394	-0.111229			112	29.6333	31	30	26.8214	29.3214	28	-0.0925117	-0.055225			111	45.8	35.88	25	45.03	35.818	33	-0.032648	-0.0026288
	113	20.3409	11.6818	44	20.1852	13.7778	27	-0.00512332	0.0689571			113	6.5	26.5	14	4.7143	27	7	-0.0760708	0.0213			113	8.90625	8.9375	32	8.55882	9.41176	34	-0.0114303	0.0156033			112	45.03	35.818	33	44.304	31.217	23	-0.0307824	-0.195082
	114	24.125	10.75	8	25.4	9.2	5	0.0419475	-0.050995			114	6.9286	32.429	14	7.5	30	12	0.0243416	-0.103475			114	17.9512	35.7317	41	18.3478	35.6739	46	0.0130484	-0.00190143			113	5.8421	16.158	19	4.9167	10.278	36	-0.039237	-0.249312
	115	30.7333	9.13333	15	30.05	15.25	20	-0.0224817	0.201238			115	46.238	15.667	21	46.5	19.25	12	0.0111612	0.152636			115	22.8333	47.6667	6	24.8	46.6	5	0.0647033	-0.0350933			114	6.2439	38.317	41	10.234	35.191	47	0.16918	-0.132542
	116	28.7027	25.2432	37	25	22.8421	19	-0.121819	-0.0789974			116	35.49	11.196	51	40	8.4688	32	0.192126	-0.116179			116	26.8214	29.3214	28	26.9459	28.973	37	0.00409662	-0.0114642			115	6.8824	19.412	17	6.0625	18.938	32	-0.0347638	-0.0200976
	117	30.05	15.25	20	29.8333	14	18	-0.00712833	-0.041125			117	46.5	19.25	12	45.895	17.053	19	-0.025773	-0.0935922			117	33.3333	42.4667	15	32.0455	44.0455	22	-0.0423712	0.0519421			116	14.298	26.426	47	16.343	25.286	35	0.086708	-0.048336
	118	42.0909	8.36364	11	41.4	9.93333	15	-0.0227309	0.051643			118	40.587	44.674	46	42.136	38.966	88	0.0659874	-0.243161			118	40.087	34.8696	46	38.4848	35.3636	33	-0.0527094	0.0162549			117	36.389	39.75	36	34.121	44.636	33	-0.0961632	0.207166
	119	23.3962	34.1887	53	21.2456	31.9123	57	-0.0707551	-0.0748935			119	48.143	12.286	7	47.1	10.8	10	-0.0444318	-0.0633036			119	10.5227	17.3182	44	6.91667	10.4583	72	-0.118639	-0.225689			118	39.5	13.786	28	37.882	13.412	17	-0.0686032	-0.0158576
	120	32.4375	12.25	16	30.875	13.125	8	-0.0514063	0.0287875			120	21.143	39.571	7	22.417	37.917	12	0.0542724	-0.0704604			120	8.68	25.1	50	10.0685	25.4384	73	0.0456814	0.0111319			119	16.343	25.286	35	14.412	19.456	68	-0.0818744	-0.247192
	121	21.1389	32.1389	36	22.8421	33.6053	38	0.0560358	0.0482437			121	47.1	10.8	10	44.786	10.071	14	-0.0985764	-0.0310554			121	18.3478	35.6739	46	18.8974	35.4872	39	0.0180822	-0.00614353			120	23.682	17.091	22	23.156	19.438	32	-0.0223024	0.0995128
	122	27.1154	20.6538	26	31.2609	17.1304	23	0.136386	-0.11592			122	47.688	8.3125	16	45.667	7.75	24	-0.0860946	-0.0239625			122	32.0455	44.0455	22	34.5	44.4286	14	0.0807545	0.0126045			121	34.121	44.636	33	35.585	41	53	0.0620736	-0.154166
	123	29	27.5	10	26.6842	27	19	-0.0761895	-0.01645			123	42.094	41.312	32	43.811	44.216	37	0.0731442	0.12371			123	38.4848	35.3636	33	38.4737	33.5263	38	-0.000367305	-0.0604478			122	18.35	27.425	40	23.088	29.853	68	0.200891	0.102947
	124	22.8421	33.6053	38	19.193	33.8947	57	-0.120056	0.00952368			124	43.216	28.973	37	43.647	27.559	34	0.0183606	-0.0602364			124	18.8974	35.4872	39	19.1167	35.25	60	0.00721269	-0.00780321			123	29.4	6.76	50	30.429	7.619	42	0.0436296	0.0364216
	125	27.4565	24	46	33.6562	26.875	32	0.203971	0.0945875			125	39.667	35.167	6	38.917	36.667	12	-0.03195	0.0639			125	24.9167	26.5833	12	26.4211	26.8421	19	0.0494943	0.0085136			124	32.4	29.267	30	34.829	31.429	35	0.10299	0.0916688
	126	30.7	13.1	10	30.9091	15.6364	11	0.00687909	0.0834464			126	43.811	44.216	37	46.63	44.852	27	0.120089	0.0270936			126	33	34.8333	6	32.3333	33.6667	3	-0.0219333	-0.0383833			125	35.585	41	53	34.829	31.429	35	-0.0320544	-0.40581
	127	33.6562	26.875	32	31.1304	31.7826	23	-0.0830993	0.16146			127	46.63	44.852	27	45.52	42.02	50	-0.047286	-0.120643			127	38.4737	33.5263	38	39.2121	35.1818	33	0.0242946	0.054466			126	36.667	45.091	33	35.178	43.667	45	-0.0631336	-0.0603776
	128	38.5116	15.0698	43	31.1607	17.9107	56	-0.241845	0.0934672			128	5.1765	29	34	5.2195	30.537	41	0.0018318	0.0654762			128	26.4211	26.8421	19	25.5333	28.3333	15	-0.029206	0.0490614			127	42.727	5.6667	33	42.057	4.4286	35	-0.028408	-0.0524954
	129	6.15217	36.1739	46	7.09459	31.0811	74	0.0310056	-0.167554			129	25.32	17.08	25	24.12	17.4	25	-0.05112	0.013632			129	39.2121	35.1818	33	39.4667	33.7778	45	0.00837455	-0.0461929			128	35.178	43.667	45	37.344	41.641	64	0.0918384	-0.0859024
	130	23.7353	37.4118	34	20.0625	31.4375	64	-0.120835	-0.196553			130	45.097	5.1935	31	44.5	4.7667	30	-0.0254322	-0.0181817			130	20.8478	36.413	46	21.5814	35.814	43	0.0241344	-0.0197101			129	15.833	31.833	6	14.667	31.667	3	-0.0494384	-0.0070384
	131	31.1304	31.7826	23	34.4839	33.4839	31	0.110328	0.0559715			131	10.532	21.809	47	8.9861	28.778	72	-0.0658553	0.296879			131	25.5333	28.3333	15	22.9	25.1	20	-0.0866367	-0.106377			130	35.158	25.053	19	33	29	13	-0.0914992	0.167353
	132	40.3	19.45	40	38.35	21.4	40	-0.064155	0.064155			132	24.12	17.4	25	21.704	20.593	27	-0.102922	0.136022			132	32	41.7857	14	31.1818	45.1818	22	-0.0269182	0.111732			131	35.452	30.548	31	36.623	35.434	53	0.0496504	0.207166
	133	39.375	30.2083	24	38.35	21.4	40	-0.0337225	-0.289794			133	21.704	20.593	27	24.939	17.909	33	0.137811	-0.114338			133	39.4667	33.7778	45	39.7419	33.8387	31	0.00905634	0.00200466			132	7	27	11	5.1538	27.538	13	-0.0782789	0.0228112
	134	34.4839	33.4839	31	35.2593	33.037	27	0.0255103	-0.0147008			134	41.283	35.717	46	43.341	42.705	88	0.0876708	0.297689			134	21.5814	35.814	43	22.4643	35.75	56	0.0290471	-0.00210407			133	4.1951	8.0732	41	6.4179	7.8955	67	0.0942467	-0.00753448
	135	28.9057	16.7925	53	29.7097	21.7742	62	0.0264522	0.163899			135	24.939	17.909	33	24.696	17.565	23	-0.0103518	-0.0146544			135	31.1818	45.1818	22	31.9091	44.1818	11	0.0239273	-0.0329			134	13.158	15.263	19	14.381	11.81	21	0.0518552	-0.146407
	136	35.2593	33.037	27	36.2857	32.6786	28	0.0337704	-0.0117935			136	34.6	4.6	15	36	3.5	12	0.05964	-0.04686			136	22.7347	35.6531	49	23.5	36	42	0.0251786	0.0114143			135	18.37	36.407	27	20.972	36	36	0.110325	-0.0172568
	137	38.381	11.9048	21	39	18.2941	34	0.0203667	0.21021			137	29.057	7.3714	35	29.316	7.0526	38	0.0110334	-0.0135809			137	28	26.6667	6	28	26.8333	6	0	0.00548333			136	20.972	36	36	28.086	34.771	35	0.301634	-0.0521096
	138	40.1176	21.7059	17	39	18.2941	34	-0.0367706	-0.112247			138	29.316	7.0526	38	28.844	6.625	32	-0.0201072	-0.0182158			138	23.5	36	42	23.4694	36.5714	49	-0.00100714	0.0188			137	40.893	44.964	28	46.667	44.875	24	0.244818	-0.0037736
	139	38.125	9.875	8	36.9286	13.2143	14	-0.0393625	0.109862			139	39.235	12.824	17	37.632	11.842	19	-0.0682878	-0.0418332			139	39.7297	33.6216	37	38.4516	33.9032	31	-0.04205	0.00926478			138	18.182	36.091	33	22.212	34.727	33	0.170872	-0.0578336
	140	27.1111	19.1111	18	29.6667	20.6111	18	0.0840778	0.04935			140	25.143	20.393	28	24.897	17.241	29	-0.0104796	-0.134275			140	23.4694	36.5714	49	20.8113	34.7925	53	-0.0874504	-0.0585283			139	45.783	26.043	23	46.529	25.765	34	0.0316304	-0.0117872
	141	30.1379	28.3448	29	30	30.16	25	-0.00453793	0.0597192			141	16	43	11	14.583	43.25	12	-0.0603642	0.01065			141	38.4516	33.9032	31	35.4035	30.2105	57	-0.100283	-0.12149			140	46.529	25.765	34	43.682	20.818	66	-0.120713	-0.209753
	142	31.2857	43.6429	14	33.4286	41.2857	7	0.0705	-0.07755			142	23.696	18.783	23	24.323	18.129	31	0.0267102	-0.0278604			142	20.8113	34.7925	53	22.3333	34.6444	45	0.0500742	-0.00486948			141	35.886	26.429	35	35.88	25.4	25	-0.0002544	-0.0436296
	143	36.9286	13.2143	14	38.2857	11.9643	28	0.04465	-0.041125			143	22.364	17.909	11	25.095	16.381	21	0.116341	-0.0650928			143	22.3333	34.6444	45	20.85	36.1333	60	-0.0488017	0.0489844			142	45.667	14.667	12	44.182	13.955	22	-0.062964	-0.0301888
	144	40.125	18.5	16	40.4091	21.7727	22	0.00934659	0.107673			144	34.133	19.333	45	31.845	25.095	84	-0.0974688	0.245461			144	36.4706	33.3824	34	37.6087	33.9565	46	0.0374437	0.0188902			143	44.182	13.955	22	42.75	14.417	12	-0.0607168	0.0195888
	145	27.8889	35.6667	9	31.7647	32	17	0.127514	-0.120633			145	7.7941	31.735	34	10.455	34.833	66	0.113354	0.131975			145	37.6087	33.9565	46	35.3182	29.8485	66	-0.0753579	-0.135154			144	17.95	32.2	20	23.158	31.842	19	0.220819	-0.0151792
	146	34.3889	32.9444	18	31.7647	32	17	-0.0863356	-0.0310722			146	25.095	16.381	21	24.238	20.429	21	-0.0365082	0.172445			146	15.0769	46.0769	13	15.7778	46.8889	9	0.0230581	0.0267137			145	32.476	41.095	21	30.556	42.611	18	-0.081408	0.0642784
	147	28.5556	14.9722	36	25.0526	20.3158	19	-0.115246	0.175803			147	24.238	20.429	21	24.25	19.417	24	0.0005112	-0.0431112			147	23.7	27.9	10	24.75	28.3333	12	0.034545	0.0142567			146	37.7	19.3	10	36.714	17	7	-0.0418064	-0.09752
	148	38.3542	18.75	48	35.7576	13.5758	33	-0.0854278	-0.170233			148	30.581	28.302	43	28.446	25.819	83	-0.090951	-0.105776			148	21.7708	38.125	48	20.2105	37.2982	57	-0.0513341	-0.0272002			147	44	15.947	19	44.208	18.583	24	0.0088192	0.111766
	149	36.125	3.125	8	37.875	3.5	8	0.057575	0.0123375			149	45.512	24.721	43	45.396	25.438	48	-0.0049416	0.0305442			149	33.3902	31.122	41	30	30.6923	65	-0.111539	-0.0141353			148	14.324	45.412	34	20.244	44	45	0.251008	-0.0598688
	150	38.8333	43.8889	36	40.1176	43.9608	51	0.0422539	0.00236536			150	24.333	18.593	27	24.957	18.13	23	0.0265824	-0.0197238			150	5.13333	36.4667	15	6	39.5	14	0.0285133	0.0997967			149	36.625	12.062	16	38.5	11	10	0.0795	-0.0450288
	151	21.5435	32.2609	46	18.0111	29.8111	90	-0.116215	-0.0805971			151	34.707	20.439	41	35.103	20.897	58	0.0168696	0.0195108			151	33.5581	20.8372	43	31.16	18.38	50	-0.0788988	-0.0808422			150	36.714	17	7	34.545	16.818	11	-0.0919656	-0.0077168
	152	25.0526	20.3158	19	26.2593	24.1481	27	0.0396981	0.126085			152	38.833	11.917	12	39.4	10.95	20	0.0241542	-0.0411942			152	10.8889	45.6667	9	7.41667	44.1667	12	-0.114236	-0.04935			151	32.05	33.75	20	29.8	29.85	40	-0.0954	-0.16536
	153	35.7576	13.5758	33	36.2615	16.9385	65	0.0165804	0.110633			153	25.667	16.667	6	27	17	7	0.0567858	0.0141858			153	30.9231	32.1731	52	26.75	29.2206	68	-0.137294	-0.0971369			152	37.178	43.111	45	34.714	41.107	28	-0.104474	-0.0849696
	154	5	28.0714	42	6.46875	28.1562	32	0.0483219	0.00279062			154	13	41.333	9	14.615	41.615	13	0.068799	0.0120132			154	40.7778	43.8611	36	38.0714	42.1071	28	-0.0890389	-0.0577056			153	23.875	20.719	32	31.564	20.692	39	0.326014	-0.0011448
	155	26.2593	24.1481	27	27.6604	23.9623	53	0.0460968	-0.00611558			155	21	34.541	37	22.121	36.924	66	0.0477546	0.101516			155	7.41667	44.1667	12	7.72727	46.0909	11	0.0102189	0.0633076			154	5.6154	10.615	13	4.6667	13.111	9	-0.0402249	0.10583
	156	36.9286	11.0714	14	36	13	9	-0.03055	0.06345			156	38.933	13.6	15	41.043	14.043	23	0.089886	0.0188718			156	14.8462	37.7115	52	13.4583	36.7361	72	-0.0456593	-0.0320916			155	31.564	20.692	39	40.984	23.311	61	0.399408	0.111046
	157	18.9	20.1667	30	17.0417	22.5833	24	-0.0611392	0.0795083			157	29.083	8.3056	36	28.912	9.1471	34	-0.0072846	0.0358479			157	33.6905	18.9762	42	31.9455	15.2364	55	-0.0574112	-0.12304			156	41.857	10.476	21	42.333	10.778	18	0.0201824	0.0128048
	158	26.5	17.85	20	27.4839	19.3548	31	0.0323694	0.0495092			158	28.912	9.1471	34	29.107	9.2857	28	0.008307	0.00590436			158	6.61765	27.3824	34	9.66667	26.4286	63	0.100313	-0.0313794			157	42.333	10.778	18	43.758	6.9394	33	0.06042	-0.162757
	159	46	39.2903	31	43.3137	34.0784	51	-0.0883784	-0.171471			159	29.107	9.2857	28	28.533	7.4444	45	-0.0244524	-0.0784394			159	39.6667	42.4545	33	35	42.7826	23	-0.153533	0.0107933			158	7.375	47.438	16	8.1579	45.737	19	0.033195	-0.0721224
	160	18	12.5	12	18.7	11.95	20	0.02303	-0.018095			160	43.067	13.867	15	43.3	14.2	10	0.0099258	0.0141858			160	10.4545	22.3636	11	13.625	25.4375	16	0.104308	0.10113			159	43.152	16.804	46	39.571	18.071	70	-0.151834	0.0537208
	161	19.5	12	6	18.5	10	8	-0.0329	-0.0658			161	28.102	6.6531	49	28.6	8.925	40	0.0212148	0.0967829			161	28.25	36.95	20	26	37.6364	11	-0.074025	0.0225814			160	10.875	46.333	24	10.191	42.489	47	-0.0290016	-0.162986
	162	18.7143	11.5	14	18.4211	9.52632	19	-0.00964737	-0.0649342			162	40	38.148	27	39.103	40.828	29	-0.0382122	0.114168			162	27.375	33.2917	24	29.6739	36.4348	46	0.0756342	0.103409			161	41.647	10.676	34	45.037	11.963	27	0.143736	0.0545688
	163	45.8667	16.8	30	44.44	16.72	25	-0.0469373	-0.002632			163	29.135	8.5946	37	28.821	9.2143	28	-0.0133764	0.0263992			163	40.2414	42	29	40.5926	42.9259	27	0.0115549	0.030463			162	35	45	9	37.167	44.167	6	0.0918808	-0.0353192
	164	46.5	19.5	8	45.6923	14.8462	13	-0.0265731	-0.153112			164	28.821	9.2143	28	29.343	9.4286	35	0.0222372	0.00912918			164	21.1538	46.1538	13	24.5385	44.8462	13	0.111354	-0.0430231			163	11.727	18.818	22	10.308	16	13	-0.0601656	-0.119483
	165	47.0909	28.9091	11	47.8182	28.1818	11	0.0239273	-0.0239273			165	9.5849	35.396	53	9.4857	33.8	105	-0.00422592	-0.0679896			165	16.4167	17.4167	48	15.72	17.18	50	-0.0229203	-0.00778633			164	45.269	44.308	52	43.206	44.368	68	-0.0874712	0.002544
	166	47.8182	28.1818	11	47.625	27.375	8	-0.00635568	-0.0265443			166	29.343	9.4286	35	28.739	10	46	-0.0257304	0.0243416			166	41.5	16.4	10	39.6667	16.4444	9	-0.0603167	0.00146222			165	40.167	22.567	30	38.586	27.69	29	-0.0670344	0.217215
	167	5.85714	17.7143	7	5.5	16.5	4	-0.01175	-0.03995			167	28.673	9.1538	52	27.381	8.2619	42	-0.0550392	-0.0379949			167	27	41.5	6	28.5	42	4	0.04935	0.01645			166	7.5	8	16	6.32	7.8	25	-0.050032	-0.00848
	168	33.9048	29.4286	21	34.6765	39.1765	34	0.0253892	0.320706			168	39.696	39.065	46	42.325	41.188	80	0.111995	0.0904398			168	30.3333	48.1111	9	29.9091	46.9091	11	-0.0139576	-0.0395465			167	18.558	37.288	52	14.619	25.309	97	-0.167014	-0.50791
	169	41.1837	36.7551	49	41.4091	38	66	0.00741623	0.0409571			169	27.381	8.2619	42	28.903	10.161	31	0.0648372	0.0809017			169	32.4444	36.6667	27	31.3125	36.5	16	-0.037241	-0.00548333			168	40.619	6.9048	21	34.833	5.0833	12	-0.245326	-0.0772316
	170	26.9412	36.9118	34	27.087	39.0435	23	0.00479616	0.0701334			170	28.903	10.161	31	29.294	10.618	34	0.0166566	0.0194682			170	38.18	42.32	50	36.6207	41.931	29	-0.0513013	-0.012797			169	34	6.32	25	35.609	9.587	46	0.0682216	0.138521
	171	41.8269	37.1346	52	41.4035	38.7544	57	-0.0139303	0.0532905			171	29.147	10.529	34	28.815	11.222	27	-0.0141432	0.0295218			171	24.7083	45.5833	48	22.7692	45.3077	26	-0.0637965	-0.00906859			170	38.963	14	27	35.609	9.587	46	-0.14221	-0.187111
	172	3.91667	43.3333	12	5.2	40.4	15	0.0422217	-0.0965067			172	28.815	11.222	27	28.786	10.679	28	-0.0012354	-0.0231318			172	22.7692	45.3077	26	21.1818	47.3182	22	-0.0522259	0.0661451			171	44.333	19.694	36	40.381	13.69	42	-0.167565	-0.25457
	173	24.4783	21.7826	23	24.9167	21.1111	36	0.0144236	-0.0220923			173	45.231	20.385	13	45.125	21.333	24	-0.0045156	0.0403848			173	30.5385	36.1923	26	30.4375	37.8125	16	-0.00332163	0.0533043			172	19.167	43.083	12	19.786	40.643	14	0.0262456	-0.103456
	174	24.9167	21.1111	36	25.3235	20.2941	34	0.0133858	-0.0268791			174	21.057	35.086	35	20.954	33.954	65	-0.0043878	-0.0482232			174	17.2	47.4	35	9.40909	45.1364	22	-0.256321	-0.0744736			173	31.059	13.559	34	32.9	10.36	50	0.0780584	-0.135638
	175	27.0968	34.6129	31	28.4615	42.5769	26	0.0449007	0.262016			175	29.351	9.7568	37	29.263	9.5789	38	-0.0037488	-0.00757854			175	9.40909	45.1364	22	8.63636	46.1364	22	-0.0254227	0.0329			174	5.55	28.5	20	6.5263	25.158	19	0.0413951	-0.141701
	176	39.093	24.0233	43	39.1875	23.0938	32	0.00310828	-0.0305807			176	29.436	11.333	39	29.667	10.636	33	0.0098406	-0.0296922			176	22	16.8182	11	21.7	18.7	10	-0.00987	0.0619118			175	41.717	32.957	46	43.033	34.267	30	0.0557984	0.055544
	177	46.0784	19.8431	51	45.9608	20.0588	51	-0.00387059	0.00709608			177	29.667	10.636	33	29.913	10.783	23	0.0104796	0.0062622			177	27	20.625	8	26	19.5	4	-0.0329	-0.0370125			176	38.75	21.95	20	37.478	24.304	23	-0.0539328	0.0998096
	178	28.4615	42.5769	26	26.3438	31.9375	32	-0.0696752	-0.350037			178	11.643	20.786	14	14.5	21	10	0.121708	0.0091164			178	33.9259	40.8148	27	32.7895	37.0526	19	-0.0373893	-0.123776			177	44.519	44.096	52	46.175	43.625	40	0.0702144	-0.0199704
	179	26	34.275	40	26.5714	33	28	0.0188	-0.0419475			179	22.75	42.167	12	24.833	44.833	6	0.0887358	0.113572			179	12.9231	43.7692	13	16.3333	45.7333	15	0.112197	0.064619			178	21.265	34.235	34	23.611	30.722	18	0.0994704	-0.148951
	180	10.6429	27.2143	14	11.2353	29.5294	17	0.0194912	0.0761676			180	12.476	29.524	21	12	29.625	16	-0.0202776	0.0043026			180	35.1	27.6	20	32.4643	22.9643	28	-0.086715	-0.152515			179	35	19.333	18	37.964	24.143	28	0.125674	0.203944
	181	11.2353	29.5294	17	10	27.45	20	-0.0406412	-0.0684126			181	40.469	13.812	32	42.196	14.978	46	0.0735702	0.0496716			181	16.3333	45.7333	15	13.3636	47.3636	11	-0.097703	0.053637			180	39.457	31.657	35	43.333	34.125	24	0.164342	0.104643
	182	27.84	38.32	25	25.3043	28.6957	23	-0.083423	-0.316641			182	42.558	29.288	52	42.196	14.978	46	-0.0154212	-0.609606			182	22.3333	46.1111	9	22	44	7	-0.0109667	-0.0694556			181	39.226	44.903	31	41.214	43.679	28	0.0842912	-0.0518976
	183	10	27.45	20	10	25.7143	28	0	-0.057105			183	10.292	20.417	24	6.7143	20.381	21	-0.15241	-0.0015336			183	7.35294	42.5882	17	8	42	11	0.0212882	-0.0193529			182	14.375	18.208	24	16.692	16	13	0.0982408	-0.0936192
	184	25.3043	28.6957	23	24.1765	27.4706	17	-0.0371072	-0.0403046			184	42.196	14.978	46	40.629	15.343	35	-0.0667542	0.015549			184	32.4091	16.5455	44	32.1951	16.9756	41	-0.00703958	0.0141521			183	38.125	10.125	8	38.643	12.786	14	0.0219632	0.112826
	185	32	24.9216	51	30.186	17.4884	86	-0.0596791	-0.244552			185	6.7143	20.381	21	11.757	20.135	37	0.214819	-0.0104796			185	22.3654	32.5385	52	22.3594	32.9375	64	-0.000197716	0.0131284			184	45	6.5	6	47.333	7.8889	9	0.0989192	0.0588894
	186	27	36	11	27	37.0556	18	0	0.0347278			186	40.629	15.343	35	39.731	14.115	26	-0.0382548	-0.0523128			186	6.41176	33.1176	34	9.11111	28.6296	54	0.0888085	-0.147656			185	27.333	40.889	9	25.278	42.5	18	-0.087132	0.0683064
	187	38.5	23.5	6	38.1818	22.7273	11	-0.0104682	-0.0254227			187	44	23.706	17	44	21.846	13	0	-0.079236			187	5.25	41.95	20	11.4545	44.1818	22	0.20413	0.0734268			186	5	10	21	5.7857	8.3571	14	0.0333137	-0.069659
	188	27	37.0556	18	27.9167	37.8333	12	0.0301583	0.0255889			188	13.571	5.1429	35	12.727	5.8545	55	-0.0359544	0.0303142			188	10.0789	26.3947	38	9.11111	28.6296	54	-0.0318418	0.073528			187	45.853	43.676	34	47.087	44.609	23	0.0523216	0.0395592
	189	22.8387	33.6452	31	25.0526	32.5263	19	0.072838	-0.03681			189	15.75	26.841	44	14.104	27.333	48	-0.0701196	0.0209592			189	35.875	28.8125	16	34.0952	28.1429	21	-0.0585542	-0.0220313			188	38.5	10	20	42.912	13.529	34	0.187069	0.14963
	190	25.0526	32.5263	19	27.15	37.65	20	0.0690034	0.168569			190	14.104	27.333	48	15.5	26.792	48	0.0594696	-0.0230466			190	33.4643	30.2143	28	33.8438	30.9375	32	0.0124844	0.0237938			189	11.875	11.542	24	13.842	12.158	19	0.0834008	0.0261184
	191	27.15	37.65	20	24.8929	35.1429	28	-0.07426	-0.082485			191	13.114	6.4571	35	12.524	5.7381	42	-0.025134	-0.0306294			191	33.8438	30.9375	32	33.0638	30.4894	47	-0.0256594	-0.0147437			190	19.227	37.136	22	20.13	39.783	23	0.0382872	0.112233
	192	9.15385	28.3846	13	10	29.1875	16	0.0278385	0.0264149			192	12.524	5.7381	42	13.479	6.1875	48	0.040683	0.0191444			192	40.7407	41.8519	27	41.5357	42.75	28	0.0261546	0.0295491			191	32.1	42.1	10	31.917	40.167	12	-0.0077592	-0.0819592
	193	24.8929	35.1429	28	27.2941	36.2941	17	0.0790015	0.0378765			193	15.048	27.167	42	15.489	27.319	47	0.0187866	0.0064752			193	33.0638	30.4894	47	32.5769	29.2308	26	-0.0160192	-0.0414077			192	34	44	11	34.118	41.588	17	0.0050032	-0.102269
	194	10.1	18.1	10	10.375	18.375	8	0.0090475	0.0090475			194	16.385	14.308	13	14.6	13.7	10	-0.076041	-0.0259008			194	41.5357	42.75	28	38.3158	42.5263	38	-0.105936	-0.00735921			193	18.821	33.357	28	11.491	27.982	55	-0.310792	-0.2279
	195	10	29.1875	16	9.63636	28.4545	11	-0.0119636	-0.0241142			195	14.6	13.7	10	17.333	13.889	9	0.116426	0.0080514			195	9.11628	28.3488	43	5.68421	30.3421	38	-0.112915	0.0655785			194	40.512	16.628	43	39.971	15.8	35	-0.0229384	-0.0351072
	196	10.375	18.375	8	10.8462	22	13	0.015501	0.119262			196	15.489	27.319	47	15.178	27.644	45	-0.0132486	0.013845			196	32.5769	29.2308	26	32.0667	29.3	30	-0.0167874	0.00227769			195	27.643	26.214	14	26	26	17	-0.0696632	-0.0090736
	197	31.2174	24.413	46	31.4667	25.1333	30	0.00820116	0.0236975			197	15.178	27.644	45	15.816	27.289	38	0.0271788	-0.015123			197	31.6471	20.5882	17	31.7917	21.875	24	0.0047576	0.0423346			196	4.931	10.586	29	6.3333	8.2667	15	0.0594575	-0.0983383
	198	26.4375	35.0312	32	25.7	34.2	20	-0.0242638	-0.0273481			198	38	36	9	38	36	11	0	0			198	32.0667	29.3	30	32.2222	30.5926	27	0.00511778	0.0425263			197	26	26	17	26.905	25.286	21	0.038372	-0.0302736
	199	25.7	34.2	20	26.2	33.8	20	0.01645	-0.01316			199	15.816	27.289	38	15.306	27.694	36	-0.021726	0.017253			199	35	40.5	14	33	37.2	10	-0.0658	-0.10857			198	15.667	30.333	12	14.812	34.188	16	-0.036252	0.163452
	200	26.2	33.8	20	26.1515	34.4545	33	-0.00159515	0.0215345			200	13.846	6.1026	39	12.886	6.6818	44	-0.040896	0.0246739			200	30.7647	15.8824	17	30.3333	19.7143	21	-0.0141922	0.126071			199	38.815	21.148	27	40.688	22.188	16	0.0794152	0.044096
	201	26.1515	34.4545	33	25.6667	35	21	-0.0159515	0.0179455			201	43.333	10.074	27	44.773	8.5909	22	0.061344	-0.0631801			201	31.7917	21.875	24	30.3333	19.7143	21	-0.0479792	-0.0710875			200	40	17	9	39.467	15.333	15	-0.0225992	-0.0706808
	202	31	24.6774	31	31.1176	23.8627	51	0.00387059	-0.0268028			202	4.4348	24.739	23	4.7805	26.122	41	0.0147268	0.0589158			202	32.2222	30.5926	27	31.2889	29.2222	45	-0.0307067	-0.0450852			201	19.2	39.55	20	21.091	38.182	11	0.0801784	-0.0580032
	203	25.6667	35	21	26.2727	34.3636	11	0.0199394	-0.0209364			203	12.886	6.6818	44	13	6.8205	39	0.0048564	0.00590862			203	33	37.2	10	32.2	37	10	-0.02632	-0.00658			202	37.105	41.632	19	36.5	41.5	12	-0.025652	-0.0055968
	204	26.2727	34.3636	11	25.8462	34.7692	13	-0.0140343	0.0133441			204	4.7805	26.122	41	4.6452	24.806	31	-0.00576378	-0.0560616			204	30.3333	19.7143	21	29.5714	18.7143	21	-0.0250667	-0.0329			203	44.778	20.778	27	47.091	23.091	22	0.0980712	0.0980712
	205	25.6364	36.0909	11	26.6154	36.9231	13	0.0322098	0.0273783			205	13	6.8205	39	12.868	6.3684	38	-0.0056232	-0.0192595			205	31.2889	29.2222	45	30.6333	30.4333	30	-0.0215678	0.0398456			204	36.514	23.914	35	41.682	16.523	44	0.219123	-0.313378
	206	27.4706	43.8235	17	26.6154	36.9231	13	-0.0281362	-0.227025			206	4.6452	24.806	31	4.7941	25.353	34	0.00634314	0.0233022			206	29.5714	18.7143	21	30.52	20.56	25	0.031208	0.060724			205	7.5	6	16	6.5	8.5	12	-0.0424	0.106
	207	26.6154	36.9231	13	25.75	35.0833	12	-0.0284712	-0.0605276			207	18.125	14.938	16	18.611	16.278	18	0.0207036	0.057084			207	30.6333	30.4333	30	30.5833	29.7778	36	-0.001645	-0.0215678			206	6.5	8.5	12	5	6.875	16	-0.0636	-0.0689
	208	24.7097	39.9355	31	23.0455	40.9545	22	-0.0547529	0.0335271			208	4.7941	25.353	34	4.7105	23.447	38	-0.00356136	-0.0811956			208	43.9	36.8	10	40.2857	35.7143	7	-0.11891	-0.03572			207	25.5	38	14	28.375	39.75	8	0.1219	0.0742
	209	23.0455	40.9545	22	24.4634	40.0976	41	0.0466509	-0.0281948			209	15.95	26.7	40	15.924	27.333	66	-0.0011076	0.0269658			209	21.125	20.875	8	22	20.5	4	0.0287875	-0.0123375			208	35.838	27.432	37	35.902	27.22	41	0.0027136	-0.0089888
	210	23.08	41.32	25	25.2766	41.0638	47	0.072268	-0.008428			210	4.7105	23.447	38	4.775	26.475	40	0.0027477	0.128993			210	30.5833	29.7778	36	31.6042	30.3125	48	0.0335854	0.0175924			209	16.158	41.842	19	16.947	42.737	19	0.0334536	0.037948
	211	25.2766	41.0638	47	23.717	38.9811	53	-0.0513113	-0.0685208			211	12.935	6.3696	46	12.333	6.4242	33	-0.0256452	0.00232596			211	33.625	40.6875	16	32.6957	42.2609	23	-0.0305755	0.0517639			210	44.061	14.755	49	45.15	13.5	40	0.0461736	-0.053212
	212	28.8571	16.5714	7	28.5455	15.1818	11	-0.0102545	-0.0457182			212	24.372	38.093	43	31.38	35.901	71	0.298541	-0.0933792			212	13.1176	21.3529	17	14.2381	20.9524	21	0.0368627	-0.0131784			211	46.182	21.591	22	47.472	22.944	36	0.054696	0.0573672
	213	9.5	28	8	10.4286	28.5	14	0.03055	0.01645			213	4.775	26.475	40	4.1852	26.259	27	-0.0251255	-0.0092016			213	31.6042	30.3125	48	30.0455	32.8182	44	-0.0512816	0.0824369			212	4.9286	41.964	28	5.2439	40.512	41	0.0133687	-0.0615648
	214	10.05	38	20	10.0435	38.6087	23	-0.000214565	0.0200261			214	12.333	6.4242	33	12.778	6.3778	45	0.018957	-0.00197664			214	23	24	7	20.4286	23.2857	7	-0.0846	-0.0235			213	34.421	19.316	19	33.576	19.667	33	-0.035828	0.0148824
	215	23.2632	19.6316	38	22.7059	22.6275	51	-0.0183344	0.0985642			215	20.897	40.59	39	22.974	40.368	38	0.0884802	-0.0094572			215	30.0455	32.8182	44	30.6591	31.7045	44	0.0201886	-0.0366386			214	37.479	29.458	48	36.19	30.571	42	-0.0546536	0.0471912
	216	40.75	38.375	8	40.0625	38.9375	16	-0.0226187	0.0185062			216	4.1852	26.259	27	4.9143	25.629	35	0.0310597	-0.026838			216	8.06818	27.5227	44	15.1477	34.2273	88	0.232917	0.22058			215	30.861	8.1389	36	33.138	8.4138	29	0.0965448	0.0116558
	217	3.15385	33	13	4.11538	35.2692	26	0.0316346	0.0746577			217	22.974	40.368	38	21.606	40.394	33	-0.0582768	0.0011076			217	20.4286	23.2857	7	21.5	24.5	4	0.03525	0.03995			216	33.576	19.667	33	36.132	24.237	38	0.108374	0.193768
	218	3.3	30.2	10	4.25	31.5	8	0.031255	0.04277			218	32.415	34.34	53	32.4	41.467	45	-0.000639	0.30361			218	31.02	16.76	50	27.7179	19.8974	39	-0.108637	0.103222			217	36.19	30.571	42	36.132	24.237	38	-0.0024592	-0.268562
	219	46.0556	16.6667	18	43.2857	11.7429	35	-0.0911278	-0.161993			219	4.9143	25.629	35	5.4754	26.066	61	0.0239029	0.0186162			219	30.6591	31.7045	44	31.1957	31.9348	46	0.0176529	0.0075748			218	6	15.407	27	5.1489	11.383	47	-0.0360866	-0.170618
	220	40.6875	39.4167	48	42.4706	41.5294	34	0.0586636	0.0695093			220	9.6512	36.116	43	8.85	37.35	40	-0.0341311	0.0525684			220	31.1957	31.9348	46	32.4459	33.527	74	0.0411347	0.0523848			219	5.1489	11.383	47	5.6389	9.8333	36	0.020776	-0.0657073
	221	30.0333	15.1333	30	31.8438	14.625	32	0.0595627	-0.0167242			221	43.371	37.4	35	44.318	37.591	22	0.0403422	0.0081366			221	6.80952	9.2381	42	7.28846	8.67308	52	0.0157571	-0.0185891			220	16.158	42.842	19	17.5	42.5	12	0.0569008	-0.0145008
	222	4.11111	25.1111	9	4.09091	23.7273	11	-0.000664646	-0.0455283			222	8.85	37.35	40	10.596	38.158	57	0.0743796	0.0344208			222	35.5	45.6667	6	35.3333	47.1667	6	-0.00548333	0.04935			221	7.6471	41.265	34	5.4062	41.562	32	-0.0950142	0.0125928
	223	5.09091	42.8182	22	5.90909	45.2727	11	0.0269182	0.0807545			223	18.19	16.905	21	18	16.316	19	-0.008094	-0.0250914			223	27.4667	20.2	30	30.0385	17.0769	26	0.0846121	-0.102749			222	41.812	13.875	16	41.158	13.526	19	-0.0277296	-0.0147976
	224	5.90909	45.2727	11	4.46667	42.7333	15	-0.0474558	-0.0835461			224	4.7391	25.913	46	3.4595	24.541	37	-0.054511	-0.0584472			224	31.3548	33.9677	31	30.2391	38.0435	46	-0.0367068	0.134092			223	41.158	13.526	19	40.5	9.5	20	-0.0278992	-0.170702
	225	11.8	32.5	20	13.2083	33.125	24	0.0463342	0.0205625			225	3.4595	24.541	37	4.525	25.075	40	0.0453903	0.0227484			225	19.6667	16.875	48	20.2	13.38	50	0.0175467	-0.114985			224	40	14.5	16	39.8	14	10	-0.00848	-0.0212
	226	33.5357	23.4643	28	37.4	21.625	40	0.127135	-0.0605125			226	9.4314	38.49	51	9.8	37.38	50	0.0157024	-0.047286			226	32.6667	28.2222	9	31.2222	25.1111	9	-0.0475222	-0.102356			225	46.806	18.889	36	45.537	18.585	41	-0.0538056	-0.0128896
	227	5.2	40.6667	30	6.54762	35.9286	42	0.0443367	-0.155883			227	4.525	25.075	40	4.5854	25.61	41	0.00257304	0.022791			227	37.2353	45.8529	34	35.7727	44.8636	22	-0.0481184	-0.0325481			226	5.5882	37.882	17	5.2812	41.781	32	-0.0130168	0.165318
	228	32.1613	6.41935	31	34.1579	8.42105	19	0.0656883	0.0658559			228	9.8	37.38	50	10.812	37.464	69	0.0431112	0.0035784			228	6.88462	9.5	26	6.26316	9.81579	38	-0.020446	0.0103895			227	45.537	18.585	41	42.556	18.63	27	-0.126394	0.001908
	229	34.0769	24.7692	39	40.4932	21.137	73	0.211094	-0.119501			229	4.5854	25.61	41	4.75	25.95	40	0.00701196	0.014484			229	19.6364	15.9545	44	19.2045	12.1591	88	-0.0142068	-0.12487			228	21.027	12.595	37	20.028	14.167	36	-0.0423576	0.0666528
	230	34.9375	22.2812	32	36.5862	22.4483	29	0.0542425	0.00549515			230	8.5918	36.265	49	9.8727	36.909	55	0.0545663	0.0274344			230	20.2143	40.4643	28	20.8571	42.7143	14	0.02115	0.074025			229	36.118	29.412	17	36	30.97	33	-0.0050032	0.0660592
	231	4.05556	33.8889	18	4.70833	34.0417	24	0.0214764	0.00502639			231	12.667	44.5	6	14.818	47.091	11	0.0916326	0.110377			231	28	27	7	27	28	9	-0.0329	0.0329			230	42.556	18.63	27	44.586	15.862	29	0.086072	-0.117363
	232	35.8947	13.7368	19	34.2353	15.7059	17	-0.0545957	0.0647814			232	16.206	25.529	34	15.634	26.585	41	-0.0243672	0.0449856			232	27.2885	37.0577	52	27.66	33.72	50	0.0122236	-0.10981			231	15.821	25.929	28	16.357	23.107	28	0.0227264	-0.119653
	233	34.0238	13.9048	42	34.3962	13.9245	53	0.0122525	0.000650314			233	9.6471	38.294	51	10.182	37.273	55	0.0227867	-0.0434946			233	5.80952	29.9048	21	7.95455	31.4545	22	0.0705712	0.0509879			232	44.586	15.862	29	40.593	18.519	27	-0.169303	0.112657
	234	8.8	30.4	10	6.16667	27.1111	18	-0.0866367	-0.108204			234	9.7317	37.195	41	10.094	38.17	53	0.015434	0.041535			234	27.66	33.72	50	26.0548	33.8493	73	-0.0528113	0.00425447			233	23.222	15.139	36	21.275	14.412	51	-0.0825528	-0.0308248
	235	11.5455	6.81818	11	14.6	7.4	15	0.100495	0.0191418			235	14.822	27.156	45	15.623	27.038	53	0.0341226	-0.0050268			235	45.0909	46.4545	11	44.25	48.125	8	-0.0276659	0.054958			234	21.275	14.412	51	29.216	20.5	88	0.336698	0.258131
	236	16.8889	8.66667	9	14.6	7.4	15	-0.0753044	-0.0416733			236	10.094	38.17	53	24.116	39.568	95	0.597337	0.0595548			236	23.7778	43.6667	18	25.6	43.2	20	0.0599511	-0.0153533			235	5.7021	13.915	47	5.5926	14.481	27	-0.0046428	0.0239984
	237	5.72414	35.1724	29	8.1875	39.4375	16	0.0810446	0.140321			237	8	37	35	9.1695	37.237	59	0.0498207	0.0100962			237	25.6	43.2	20	27.1818	40.1818	11	0.0520418	-0.0992982			236	38.5	13	8	39.812	12.688	16	0.0556288	-0.0132288
	238	13.5	8.5	14	15.1765	8.35294	17	0.0551559	-0.00483824			238	9.125	18.875	8	10	18.5	6	0.037275	-0.015975			238	26.6857	33.9429	35	18.4	33.4444	45	-0.2726	-0.0163978			237	5.5926	14.481	27	4.8605	10.744	43	-0.031041	-0.158449
	239	14.8182	10.2727	22	14.9167	7.58333	12	0.00324015	-0.0884811			239	14.644	27.8	45	12.807	24.596	57	-0.0782562	-0.13649			239	15.9	41.35	20	8.84211	40.2632	19	-0.232205	-0.0357571			238	18	42	21	19.478	39.783	23	0.0626672	-0.0940008
	240	34	43.5	10	35.2222	43.5556	9	0.0402111	0.00182778			240	11.744	6.0465	43	11.094	5.9375	32	-0.02769	-0.0046434			240	25.0851	44.8298	47	26.4516	44.871	31	0.0449581	0.00135484			239	39.812	12.688	16	40.875	13.333	24	0.0450712	0.027348
	241	36.2857	27.2143	14	35.75	23.25	8	-0.017625	-0.130425			241	10.111	38.489	45	9.6735	38.143	49	-0.0186375	-0.0147396			241	41.8462	40.5385	13	41.3636	39.0909	11	-0.0158748	-0.0476245			240	12.167	16.833	6	14.182	13.727	11	0.085436	-0.131694
	242	7.05	33.55	20	4.53846	34.0769	13	-0.0826296	0.0173358			242	11.094	5.9375	32	12.086	6.2	35	0.0422592	0.0111825			242	22.7021	34.2553	47	24.9265	33.6029	68	0.0731809	-0.0214632			241	40.875	13.333	24	40.059	13.235	17	-0.0345984	-0.0041552
	243	25.85	9.15	20	25.2	12.55	40	-0.021385	0.11186			243	31.674	32.721	43	38.802	38.558	86	0.303653	0.248656			243	26.2069	13.3448	29	24.8	13.2	20	-0.0462869	-0.00476483			242	5.88	39.4	25	5.8621	40.828	29	-0.00075896	0.0605472
	244	30.4286	44.2857	7	30.8333	47	6	0.0133167	0.0893			244	40.929	28.357	42	37.688	23.266	64	-0.138067	-0.216877			244	26.4516	44.871	31	15.25	42.5893	56	-0.368533	-0.0750673			243	7	13	21	5.3462	9.9615	26	-0.0701211	-0.128832
	245	3.41176	35.1765	17	5.3	36.75	20	0.0621229	0.0517691			245	9.6735	38.143	49	11.84	38.72	50	0.0922929	0.0245802			245	41.3636	39.0909	11	39	39.5	6	-0.0777636	0.0134591			244	41.838	41.622	37	42.5	38.375	40	0.0280688	-0.137673
	246	15.619	24.7619	21	12.0857	25.5714	35	-0.116247	0.0266333			246	12.086	6.2	35	12.068	6.1525	59	-0.0007668	-0.0020235			246	24.1	41.2333	30	34	40.8837	43	0.32571	-0.0115022			245	20.513	46.077	39	16	43.607	28	-0.191351	-0.104728
	247	13.9615	39.6731	52	13.6977	34.6512	43	-0.00868113	-0.165221			247	25.196	38.696	46	24.267	38.756	45	-0.0395754	0.002556			247	34	40.8837	43	28.1429	40.2571	35	-0.1927	-0.0206144			246	42.273	15.364	22	44.037	15.37	27	0.0747936	0.0002544
	248	15.6667	7.93333	30	13.2353	14.0588	17	-0.0799922	0.201529			248	43.242	36.515	33	44.5	35.444	36	0.0535908	-0.0456246			248	28.1429	40.2571	35	33.9355	41.5484	62	0.190577	0.0424819			247	16	43.607	28	15.739	43	23	-0.0110664	-0.0257368
	249	19.5714	12.2857	7	18.1	10.7	10	-0.04841	-0.05217			249	11.225	6.975	40	10.788	6.0909	33	-0.0186162	-0.0376627			249	16.3333	9.22222	18	14.6364	11.0909	11	-0.0558303	0.0614798			248	32.944	11	18	31	13.5	12	-0.0824256	0.106
	250	33.5	22	8	33.4444	21.2222	9	-0.00182778	-0.0255889			250	24.267	38.756	45	25.5	39.7	40	0.0525258	0.0402144			250	28.3846	34.5897	39	30.4375	35.7812	32	0.0675399	0.0392006			249	44.037	15.37	27	42.756	18.488	41	-0.0543144	0.132203
	251	3.06667	44.9333	15	3.8	40.5	10	0.0241267	-0.145857			251	10.788	6.0909	33	11.745	5.8723	47	0.0407682	-0.00931236			251	30.4375	35.7812	32	30.9111	34.9111	45	0.0155818	-0.0286276			250	23.692	7.6154	13	23.3	8.7	10	-0.0166208	0.045987
	252	3.8	40.5	10	3.82353	36.2353	17	0.000774118	-0.140309			252	15.903	27.774	31	15.407	28.237	59	-0.0211296	0.0197238			252	24.3571	45.2143	14	27.3462	42.4231	26	0.0983385	-0.0918308			251	42.756	18.488	41	43.862	17.552	29	0.0468944	-0.0396864
	253	15.0833	40.375	24	13.6667	41.2083	24	-0.0466083	0.0274167			253	25.5	39.7	40	23.951	39.659	41	-0.0659874	-0.0017466			253	30.9111	34.9111	45	32.9259	36.3704	27	0.0662874	0.0480096			252	4.8333	7.8889	36	5.15	9.3	20	0.0134281	0.0598306
	254	16.5	6.85714	14	14.3158	5.10526	19	-0.0718605	-0.0576368			254	11.745	5.8723	47	11.486	5.7027	37	-0.0110334	-0.00722496			254	39.9231	44.2564	39	37.4444	42.963	27	-0.081547	-0.0425544			253	25.333	24.071	42	27.02	26.061	49	0.0715288	0.084376
	255	9.08333	39.5833	12	8.63158	37.5789	19	-0.0148627	-0.0659443			255	11.486	5.7027	37	10.744	6.3333	39	-0.0316092	0.0268636			255	19.75	16.0625	32	18.9057	16.3962	53	-0.0277788	0.0109796			254	5.72	41	25	5.4118	41.118	17	-0.0130677	0.0050032
	256	8.63158	37.5789	19	11.4444	39.9444	18	0.0925433	0.0778249			256	10.744	6.3333	39	11.171	6.3143	35	0.0181902	-0.0008094			256	27.3462	42.4231	26	31.878	38.6341	41	0.149099	-0.124656			255	34.357	17.357	14	37.083	18.167	12	0.115582	0.034344
	257	6.27778	37.5	18	7.52941	40.3824	34	0.0411788	0.0948294			257	11.171	6.3143	35	10.844	6.3125	32	-0.0139302	-7.668e-05			257	26.75	12.9583	24	30.1667	17.0833	12	0.112408	0.135712			256	38.267	13.933	15	42.87	17.826	23	0.195167	0.165063
	258	13.7097	11.8387	31	16.1304	7.30435	23	0.0796429	-0.149181			258	10.844	6.3125	32	10.86	6.4651	43	0.0006816	0.00650076			258	32.9259	36.3704	27	31.878	38.6341	41	-0.0344752	0.0744782			257	42.733	20.067	15	42.87	17.826	23	0.0058088	-0.0950184
	259	6.35897	43.4359	39	9.35135	37.7703	74	0.0984492	-0.186399			259	34.455	43.091	22	33.64	42.88	25	-0.034719	-0.0089886			259	37.4444	42.963	27	40.9565	43.0435	23	0.115547	0.00264895			258	6.2143	40.357	14	8.3636	41.545	11	0.0911303	0.0503712
	260	16.1304	7.30435	23	14.4583	10.625	24	-0.0550121	0.109249			260	22.667	5.4444	9	23.875	6.0625	16	0.0514608	0.0263311			260	31.878	38.6341	41	31.1897	39.3621	58	-0.0226481	0.0239487			259	42.87	17.826	23	41.083	16.167	12	-0.0757688	-0.0703416
	261	46.4222	21.5111	45	44.8205	14.8462	39	-0.0526962	-0.219277			261	33.64	42.88	25	36.308	41.462	13	0.113657	-0.0604068			261	22.0784	27.1373	51	22.0962	26.5577	52	0.000583069	-0.0190676			260	25.75	26.812	32	29.583	24.583	24	0.162519	-0.0945096
	262	4.30303	32.2424	33	5.54348	31.1304	46	0.0408107	-0.0365845			262	15.81	16.714	21	17.773	17.273	22	0.0836238	0.0238134			262	14.2353	34.5882	17	12.25	34.5	16	-0.0653162	-0.00290294			261	38.762	26.619	42	40.364	33.136	22	0.0679248	0.276321
	263	6.11111	43.4444	9	5.06667	41.2667	15	-0.0343622	-0.0716489			263	23.875	6.0625	16	23.067	8.6	15	-0.0344208	0.108097			263	22.0962	26.5577	52	20.7818	25.7455	55	-0.0432416	-0.0267226			262	45.158	18.158	19	45.389	18.944	18	0.0097944	0.0333264
	264	5.54348	31.1304	46	7.7037	37.2222	27	0.0710714	0.20042			264	37.981	35.075	53	25.455	34.803	66	-0.533608	-0.0115872			264	42.5217	46.2174	23	33.5455	47.5455	22	-0.29532	0.0436933			263	17.152	10.804	46	17.404	11.618	89	0.0106848	0.0345136
	265	5.06667	41.2667	15	7.7037	37.2222	27	0.0867585	-0.133062			265	11.389	6.1667	36	11.121	6.1818	33	-0.0114168	0.00064326			265	22.9	16.4	10	24.5714	16	7	0.05499	-0.01316			264	47.167	9.7222	18	42.64	12.44	25	-0.191945	0.115235
	266	7.64706	35.0588	17	5.8	33.15	20	-0.0607682	-0.0628003			266	17.773	17.273	22	18	19	23	0.0096702	0.0735702			266	23.8333	38	6	21.5	39.3333	6	-0.0767667	0.0438667			265	4.6111	40.278	18	4.3333	41.333	9	-0.0117787	0.044732
	267	20.875	33.125	8	20.75	33	4	-0.0041125	-0.0041125			267	23.067	8.6	15	23.111	8.5926	27	0.0018744	-0.00031524			267	33.0222	39.1556	45	32.5244	42.6585	82	-0.0163787	0.115248			266	4.3333	41.333	9	3.3	40.3	10	-0.0438119	-0.0437992
	268	19.9355	30.2903	31	21.125	26.125	16	0.0391351	-0.137039			268	33.489	39	45	36.264	34.425	87	0.118215	-0.194895			268	43.5217	43.5217	46	32.5244	42.6585	82	-0.361813	-0.0283994			267	45	19.5	8	45	17.75	4	0	-0.0742
	269	31.4286	36.7143	7	31.4545	36.4545	11	0.000854545	-0.00854545			269	11.121	6.1818	33	12.911	5.5778	45	0.076254	-0.0257304			269	9.64286	26	14	6.22222	25.5	18	-0.112539	-0.01645			268	17.773	43.045	22	17.5	37.5	20	-0.0115752	-0.235108
	270	34.0526	6.78947	19	31.25	8	16	-0.0922066	0.0398263			270	15.075	26.725	40	17.825	24.938	80	0.11715	-0.0761262			270	6.22222	25.5	18	7.1875	24.8125	16	0.0317576	-0.0226187			269	9.381	19.857	21	7.9062	18.969	32	-0.0625315	-0.0376512
	271	31.25	8	16	29.9667	11.6667	30	-0.0422217	0.120633			271	23.111	8.5926	27	25.606	14.212	33	0.106287	0.239386			271	19.875	25.7292	48	19.5686	26.4706	51	-0.0100797	0.0243928			270	44.875	17.062	16	43.5	14.227	22	-0.0583	-0.120204
	272	31.6429	27.2857	14	33.7143	29	7	0.06815	0.0564			272	30.682	41.136	22	35.567	42.533	30	0.208101	0.0595122			272	19.5686	26.4706	51	19.6522	26.5217	46	0.00274868	0.00168286			271	19.8	42	10	19	43	7	-0.03392	0.0424
	273	9.75	39.25	8	10	39.5	4	0.008225	0.008225			273	9.1667	14.778	18	9.85	17.05	20	0.0291086	0.0967872			273	28.6957	10.3478	23	30.3171	10.3659	41	0.0533448	0.000593107			272	10.059	42.235	17	10.111	44.333	9	0.0022048	0.0889552
	274	22.2	19.25	40	23.2264	22.8302	53	0.0337691	0.117788			274	12.911	5.5778	45	10.048	6.7143	42	-0.121964	0.0484149			274	19.6522	26.5217	46	18.8269	26.5385	52	-0.0271508	0.000550167			273	19.208	43.333	24	20.5	47	26	0.0547808	0.155481
	275	6.65385	12.3462	26	5.58333	12.7917	24	-0.0352199	0.0146574			275	35.567	42.533	30	31.935	43.161	31	-0.154723	0.0267528			275	5.71429	25.4286	7	5.76923	26.1538	13	0.00180769	0.0238615			274	24.5	8.5	12	24.095	7.8571	21	-0.017172	-0.027259
	276	5.58333	12.7917	24	6.38095	12.9048	21	0.0262417	0.00372083			276	10.048	6.7143	42	11.783	5.8696	46	0.073911	-0.0359842			276	6.86957	29.4348	23	6.5	33.7895	38	-0.0121587	0.143269			275	42.969	42.656	32	40.721	38.744	43	-0.0953152	-0.165869
	277	21.85	13.9	20	24.4	13.6	10	0.083895	-0.00987			277	5.1081	39.135	37	9.1493	37.836	67	0.172155	-0.0553374			277	9.09524	37.2381	21	6.5	33.7895	38	-0.0853833	-0.11346			276	9.1667	40.095	42	16.095	39.905	21	0.29376	-0.008056
	278	22.3636	17.1364	44	25.8333	19.375	24	0.114153	0.0736511			278	11.783	5.8696	46	10.2	6.45	40	-0.0674358	0.024725			278	9.33333	21.1111	9	9.92857	19.7143	14	0.0195833	-0.0459556			277	16.208	10.472	53	20.222	12.847	72	0.170194	0.1007
	279	40.3333	44.9444	18	38.9091	46.3636	11	-0.0468576	0.0466914			279	21.938	39.25	48	25	35.333	54	0.130441	-0.166864			279	18.8269	26.5385	52	18.614	25.7018	57	-0.00700401	-0.0275277			278	6.4082	41	49	5	41.1	30	-0.0597077	0.00424
	280	23.0196	15.8235	51	22.8462	12.3846	26	-0.00570664	-0.11314			280	10.2	6.45	40	10.45	6.45	40	0.01065	0			280	9.92857	19.7143	14	8.07692	22.2308	13	-0.0609192	0.0827923			279	21.385	22.923	13	21.75	21.3	20	0.015476	-0.0688152
	281	44.7917	15.3333	24	45.2593	12.8519	27	0.0153838	-0.0816407			281	9.9512	34.951	41	7.625	35.181	72	-0.0990961	0.009798			281	8.07692	22.2308	13	7.76923	27.4615	13	-0.0101231	0.172092			280	15.917	44.917	12	16.792	42.917	24	0.0371	-0.0848
	282	42.9	6	10	43.2	10.1	20	0.00987	0.13489			282	10.45	6.45	40	11.455	5.5	44	0.042813	-0.04047			282	17.6667	24.8431	51	17.3889	24.6296	54	-0.00913889	-0.0070244			281	16.792	42.917	24	15.5	41.765	34	-0.0547808	-0.0488448
	283	45.7143	12.5	14	43.2	10.1	20	-0.08272	-0.07896			283	17	15	7	17.333	16.333	12	0.0141858	0.0567858			283	7.76923	27.4615	13	8.15385	28.9231	13	0.0126538	0.0480846			282	42.789	12.368	38	39.923	8.4231	26	-0.121518	-0.167264
	284	44.7143	18.7857	14	43.5	17.6667	12	-0.03995	-0.0368167			284	9.125	13.812	16	6	14.154	13	-0.133125	0.0145692			284	9.21429	19.1429	14	13.3846	18.3846	13	0.137204	-0.0249462			283	16.25	14.425	40	19.328	14.791	67	0.130507	0.0155184
	285	42.875	10.3125	16	44.1667	6.83333	18	0.0424958	-0.114465			285	11.455	5.5	44	10.761	6.1304	46	-0.0295644	0.026855			285	20.1622	15.3514	37	19.1364	15.8182	22	-0.0337488	0.0153587			284	15.235	40.706	17	18.125	43	16	0.122536	0.0972656
	286	41.9091	6.36364	11	42.8889	6.44444	9	0.0322354	0.00265859			286	21.136	39.455	44	19.464	38.643	28	-0.0712272	-0.0345912			286	19.1364	15.8182	22	20.6364	18.3636	22	0.04935	0.0837455			285	18.125	43	16	16.615	39.615	13	-0.064024	-0.143524
	287	42.8889	6.44444	9	43.1429	6.57143	7	0.00835556	0.00417778			287	10.761	6.1304	46	10	6.3333	42	-0.0324186	0.00864354			287	23.375	29.375	48	22.8028	26.6479	71	-0.0188248	-0.089722			286	5.7188	11.562	32	5.5	14	16	-0.00927712	0.103371
	288	41.6774	41.871	31	43.72	41.56	25	0.0672009	-0.0102308			288	10	6.3333	42	10.128	6.2821	39	0.0054528	-0.00218112			288	17.0286	10.0286	35	18.4545	14.7727	22	0.0469145	0.156083			287	17.067	15.7	30	15.5	12.094	32	-0.0664408	-0.152894
	289	26.3077	36.4615	13	25.5	37.375	8	-0.0265731	0.0300529			289	10.128	6.2821	39	10.025	6.55	40	-0.0043878	0.0114125			289	39.9	10.7	10	41.6667	10.3333	6	0.0581233	-0.0120633			288	18	9.2	20	15.5	12.094	32	-0.106	0.122706
	290	43.5926	18.8148	27	43.0625	17.9375	16	-0.01744	-0.0288637			290	32.762	40.571	21	31.923	41.231	13	-0.0357414	0.028116			290	22.7451	26.4118	51	22.8235	26.7843	51	0.00258039	0.0122569			289	18	22.353	17	18.636	24.364	22	0.0269664	0.0852664
	291	25.5556	34.7778	9	25.3333	36.5	12	-0.00731111	0.0566611			291	10.025	6.55	40	9.8293	6.5366	41	-0.00833682	-0.00057084			291	35	35	9	35.3333	30.6667	12	0.0109667	-0.142567			290	29.333	17.889	9	27.667	16.111	9	-0.0706384	-0.0753872
	292	43.0625	17.9375	16	42.75	16.75	8	-0.0102812	-0.0390687			292	9.8293	6.5366	41	10.829	5.7714	35	0.0425872	-0.0325975			292	22.8235	26.7843	51	23.0952	26.9365	63	0.00893922	0.00500719			291	46	30	21	44.615	27.615	13	-0.058724	-0.101124
	293	41.8333	6.83333	6	41.8182	8.09091	11	-0.000498485	0.0413742			293	26.844	38.222	45	29.513	40.359	39	0.113699	0.0910362			293	13.0833	38.0833	12	11.6154	36.4615	13	-0.0482955	-0.0533571			292	15.286	44	7	13.692	45	13	-0.0675856	0.0424
	294	43.2222	18.1111	27	42.5455	19.3333	33	-0.0222657	0.0402111			294	10.829	5.7714	35	10.343	5.8857	35	-0.0207036	0.00486918			294	11.08	40.38	50	9.77778	44.7778	27	-0.0428431	0.144687			293	22.71	35.452	31	29	39.472	36	0.266696	0.170448
	295	29.9231	37.8462	13	26	37.1905	21	-0.129069	-0.0215718			295	29.513	40.359	39	32.931	40.276	29	0.145607	-0.0035358			295	30.1176	23.4706	17	28.1429	21.619	21	-0.0649706	-0.0609157			294	45.667	20.111	9	44.933	19.733	15	-0.0311216	-0.0160272
	296	42.0556	20.1667	36	42.449	17.1633	49	0.0129437	-0.0988119			296	10.343	5.8857	35	10.949	6.0256	39	0.0258156	0.00595974			296	18	26.3958	48	17.5854	26.0732	41	-0.0136415	-0.0106156			295	17.077	13.538	52	19.125	14.477	88	0.0868352	0.0398136
	297	40	22	35	40.6774	21.5484	31	0.0222871	-0.0148581			297	31.871	42.129	31	31.952	40.81	21	0.0034506	-0.0561894			297	28.1429	21.619	21	27.9167	19.7083	24	-0.00744167	-0.0628625			296	44.933	19.733	15	44.071	21.107	28	-0.0365488	0.0582576
	298	25.1379	45.5172	29	23.1731	44.7692	52	-0.0646437	-0.0246095			298	10.073	5.8537	41	9.8444	6	45	-0.00973836	0.00623238			298	17.5854	26.0732	41	16.4043	26.4255	47	-0.0388585	0.0115927			297	43.545	5.9545	22	40.75	8.75	16	-0.118508	0.118529
	299	19	45	15	19.5	44	12	0.01645	-0.0329			299	9.8444	6	45	10.094	5.9375	32	0.010633	-0.0026625			299	24.4667	10.8667	15	21.2609	9.95652	23	-0.105471	-0.0299438			298	14.812	43.562	32	19.733	43.333	30	0.20865	-0.0097096
	300	21.1	21.6333	30	21.0357	24.1429	28	-0.002115	0.0825633			300	10.094	5.9375	32	10.026	5.641	39	-0.0028968	-0.0126309			300	32.7619	42.3095	42	27.9859	37.6761	71	-0.15713	-0.152441			299	4.7083	42.583	24	4.875	41.188	32	0.00706808	-0.059148
	301	21.0357	24.1429	28	20.64	23.12	25	-0.013019	-0.033652			301	28	28.286	7	29.333	26.111	9	0.0567858	-0.092655			301	16.4043	26.4255	47	14.9333	25.9111	45	-0.0483933	-0.0169244			300	18.714	24	7	16.636	20.727	11	-0.0881072	-0.138775
	302	20.64	23.12	25	21.0857	21.8	35	0.014664	-0.043428			302	10.026	5.641	39	10.956	5.5111	45	0.039618	-0.00553374			302	20.2581	11.5806	31	18.72	10.8	25	-0.0506023	-0.0256832			301	43.879	22.788	33	42.226	20.613	31	-0.0700872	-0.09222
	303	21.0857	21.8	35	21	22.8276	29	-0.00282	0.0338076			303	17.736	37.528	53	20.879	37.939	33	0.133892	0.0175086			303	25.25	43.9688	32	22.3889	40.2222	18	-0.0941306	-0.123261			302	38.414	27.241	29	36.75	23.833	24	-0.0705536	-0.144499
	304	20.7083	21.5417	24	20.3462	20.8077	26	-0.0119157	-0.0241478			304	10.956	5.5111	45	10	5.7619	42	-0.0407256	0.0106841			304	18.72	10.8	25	18.875	10.4167	24	0.0050995	-0.0126117			303	36.75	23.833	24	35.296	27.259	27	-0.0616496	0.145262
	305	20.3462	20.8077	26	20.3226	22.2903	31	-0.000775558	0.0487785			305	10	5.7619	42	9.5	6	36	-0.0213	0.0101431			305	22.3889	40.2222	18	28	40.4231	26	0.184606	0.00660812			304	35.296	27.259	27	36.359	28.205	39	0.0450712	0.0401104
	306	20.3226	22.2903	31	20.4848	22.8788	33	0.00533861	0.0193605			306	33.385	29.462	13	31.875	30.875	8	-0.064326	0.0601938			306	28	40.4231	26	29.5333	43.3333	30	0.0504467	0.0957474			305	5.6562	14.375	32	5.8254	13.841	63	0.00717408	-0.0226416
	307	19.9062	23.0625	32	19.875	21.375	24	-0.00102812	-0.0555187			307	44.875	18.125	8	45.133	18.467	15	0.0109908	0.0145692			307	21.7391	40.7826	23	21.0263	44.1316	38	-0.0234516	0.110181			306	5.129	29.839	31	8.5581	25.651	43	0.145394	-0.177571
	308	19.875	21.375	24	19.875	23.2812	32	0	0.0627156			308	9.5	6	36	9.4103	5.5897	39	-0.00382122	-0.0174788			308	29.5333	43.3333	30	30.125	44.1667	24	0.0194658	0.0274167			307	9.8919	23.351	37	8.5581	25.651	43	-0.0565531	0.09752
	309	20.1053	21.4211	19	20.1364	22.4545	22	0.00102321	0.0340019			309	31.875	30.875	8	29.286	29	7	-0.110291	-0.079875			309	19.5455	10.2727	33	18.5333	9.9	30	-0.0332988	-0.0122627			308	39.321	27.811	53	40.579	31.368	38	0.0533392	0.150817
	310	20.5	14	6	20.75	13.9167	12	0.008225	-0.00274167			310	9.4103	5.5897	39	9.8947	6.0526	38	0.0206354	0.0197195			310	18.5333	9.9	30	19.3125	9.375	16	0.0256346	-0.0172725			309	8.5581	25.651	43	9.2105	26.93	57	0.0276618	0.0542296
	311	36.1633	16.9388	49	37.9474	25.3421	38	0.058697	0.27647			311	47.625	43.875	24	47.111	45.944	18	-0.0218964	0.0881394			311	21.1176	46.5882	17	21.0357	45.8214	28	-0.00269559	-0.0252279			310	31	29.895	19	30.1	30	30	-0.03816	0.004452
	312	20.55	21.6	20	20	18	13	-0.018095	-0.11844			312	9.8947	6.0526	38	9.5769	5.75	52	-0.0135383	-0.0128908			312	21.0357	45.8214	28	22.5	47.3889	18	0.048175	0.0515694			311	3.6429	37.786	14	3.9167	40.792	24	0.0116091	0.127454
	313	37.9474	25.3421	38	39.7692	28.2885	52	0.0599393	0.0969351			313	14.118	14.412	17	15.364	15.091	11	0.0530796	0.0289254			313	19.3125	9.375	16	19	8.86667	15	-0.0102812	-0.0167242			312	30.1	30	30	35.892	32.486	37	0.245581	0.105406
	314	20	18	13	20.6471	18.4706	17	0.0212882	0.0154824			314	21.75	9.9167	12	21	10.625	8	-0.03195	0.0301736			314	19	8.86667	15	18	8.76923	13	-0.0329	-0.00320564			313	10.265	25.735	34	9.8	24.9	40	-0.019716	-0.035404
	315	21.2941	7.76471	17	21.45	6.8	20	0.00512853	-0.0317388			315	31.58	39.28	50	36.255	44.137	51	0.199155	0.206908			315	19.6154	9.61538	13	18.4375	10.75	16	-0.0387524	0.0373288			314	6.5	41.5	12	4.1111	42.333	9	-0.101289	0.0353192
	316	36.625	13.9583	24	36.4878	15.5854	41	-0.00451372	0.0535294			316	9.5769	5.75	52	8.925	5.575	40	-0.0277709	-0.007455			316	29.5	47.4545	22	23.8261	47.1304	23	-0.186672	-0.0106632			315	38.63	45.667	27	42.8	43.533	45	0.176808	-0.0904816
	317	37.48	25.04	25	36.4878	15.5854	41	-0.0326432	-0.311057			317	15.364	15.091	11	13.529	13.529	17	-0.078171	-0.0665412			317	40.7547	45.9057	53	25.7183	42.5634	71	-0.494698	-0.109961			316	42.8	43.533	45	39.133	37.5	30	-0.155481	-0.255799
	318	19.9024	22.561	41	21.16	20.56	25	0.0413738	-0.0658321			318	31.192	33.885	26	38.706	35.51	51	0.320096	0.069225			318	17.8462	10.3846	13	17.24	9.84	25	-0.0199425	-0.0179178			317	21.137	15.843	51	17.282	13.782	78	-0.163452	-0.0873864
	319	21.16	20.56	25	21.5	20.7368	38	0.011186	0.00581811			319	36.255	44.137	51	38.367	45.767	30	0.0899712	0.069438			319	17.24	9.84	25	20.3125	10.9375	16	0.101085	0.0361078			318	27.867	6.1333	15	25.842	5.1579	19	-0.08586	-0.041357
	320	21.6667	31.6667	6	21.5	32.5	4	-0.00548333	0.0274167			320	8.925	5.575	40	9.1111	5.7778	45	0.00792786	0.00863928			320	38.2041	45.0204	49	28.1833	45.2333	60	-0.329683	0.00700524			319	31.5	34.5	20	30.95	32.4	40	-0.02332	-0.08904
	321	38.3333	10.7333	30	37.8837	12.1163	43	-0.0147922	0.0454989			321	38.367	45.767	30	39.27	45.189	37	0.0384678	-0.0246228			321	18.6471	11.7647	17	18.5714	10.381	21	-0.00248824	-0.0455255			320	34.652	41.478	23	34.704	43.519	27	0.0022048	0.0865384
	322	43.5778	15.9111	45	43.4324	17.7568	37	-0.00478186	0.0607217			322	46.077	19.154	13	44.3	18.3	20	-0.0757002	-0.0363804			322	22.2703	44.7297	37	26.6818	41.2273	22	0.14514	-0.115231			321	13.724	13.414	29	13.184	11.895	38	-0.022896	-0.0644056
	323	14.5641	30.2821	39	11.7273	22.6364	44	-0.0933317	-0.251543			323	9.1111	5.7778	45	9.875	5.375	32	0.0325421	-0.0171593			323	35.5429	43.6286	35	42.9677	40.0323	31	0.244279	-0.118319			322	32.5	36.5	12	31.714	33.905	21	-0.0333264	-0.110028
	324	39.1778	18.6	45	38.0545	19.2545	55	-0.0369543	0.0215345			324	6.9333	15.667	15	5.1667	14.083	12	-0.0752572	-0.0674784			324	37.3571	44.2857	14	36.1579	41.8421	19	-0.0394553	-0.0803947			323	46.722	43.389	18	42.147	43.559	34	-0.19398	0.007208
	325	5.66667	21.5	6	5	22.7143	7	-0.0219333	0.03995			325	14.32	41.44	25	12.333	41.267	15	-0.0846462	-0.0073698			325	18.4091	11.2273	22	18.0278	9.69444	36	-0.0125452	-0.0504301			324	21.706	23.824	17	21.633	24.167	30	-0.0030952	0.0145432
	326	9	24.9286	14	7.23077	22.1923	26	-0.0582077	-0.0900231			326	19.815	34.815	27	19.789	34.026	38	-0.0011076	-0.0336114			326	36.1579	41.8421	19	39.1739	42.9565	23	0.099227	0.0366643			325	21.643	29.786	14	19.857	32.429	28	-0.0757264	0.112063
	327	7.48148	34.1481	27	6.70588	33.7941	34	-0.0255172	-0.0116476			327	27.412	39.647	17	25.76	38.04	25	-0.0703752	-0.0684582			327	5.61538	33.4615	13	3.91667	32.4167	12	-0.0558878	-0.0343763			326	31.714	33.905	21	30.412	32.971	34	-0.0552048	-0.0396016
	328	6.9375	32.3125	16	8	30.5	12	0.0349563	-0.0596312			328	39.27	45.189	37	38.548	46.387	31	-0.0307572	0.0510348			328	18.0278	9.69444	36	18.2963	11.7037	27	0.00883426	0.0661046			327	42.147	43.559	34	41.357	41.071	28	-0.033496	-0.105491
	329	4.33333	20.5333	15	5.64286	22	14	0.0430833	0.0482533			329	5.1667	14.083	12	3.8462	14.385	13	-0.0562533	0.0128652			329	17.3	9.7	10	16.5882	12.5882	17	-0.0234171	0.0950229			328	40.159	28.659	44	41.94	30.68	50	0.0755144	0.0856904
	330	9.28125	22.25	32	5.67857	24.6786	28	-0.118528	0.0799			330	9.875	5.375	32	9.1562	5.5625	32	-0.0306209	0.0079875			330	35.7547	45.3396	53	35.6383	44.7234	47	-0.00383019	-0.0202736			329	8.3333	37.3	30	6.1515	41.152	33	-0.0925083	0.163325
	331	44.25	24.75	8	45	25.5	4	0.024675	0.024675			331	12.333	41.267	15	13.889	40.889	9	0.0662856	-0.0161028			331	28	42.7692	13	27.2857	44	7	-0.0235	0.0404923			330	11.154	27.231	39	10.542	29.167	72	-0.0259488	0.0820864
	332	9.95652	22.1739	23	8.25	21	20	-0.0561446	-0.0386217			332	38.548	46.387	31	39.154	45.923	26	0.0258156	-0.0197664			332	15.7551	44.5306	49	22.2162	43.2703	37	0.212571	-0.0414653			331	32	34.167	30	36.736	32.057	53	0.200806	-0.089464
	333	8.25	21	20	10.0909	21.3636	11	0.0605659	0.0119636			333	3.8462	14.385	13	5.8824	14.529	17	0.0867421	0.0061344			333	34.1	44.8	10	37.7692	44.1538	13	0.120718	-0.0212585			332	36.736	32.057	53	34.953	33.2	85	-0.0755992	0.0484632
	334	10.0909	21.3636	11	8	23.125	16	-0.0687909	0.0579489			334	9.1562	5.5625	32	9.5854	5.1951	41	0.0182839	-0.0156512			334	41.3333	11.8667	15	39.8571	8.85714	14	-0.0485667	-0.0990133			333	33	36.533	30	31.696	34.554	56	-0.0552896	-0.0839096
	335	8	23.125	16	8.6	26.3333	15	0.01974	0.105554			335	39.154	45.923	26	38.963	45.074	27	-0.0081366	-0.0361674			335	12.7576	24.303	33	11.5263	24.2368	38	-0.0405085	-0.00217759			334	7.0909	46.364	11	4.1429	46.333	21	-0.124995	-0.0013144
	336	38.2115	40.1154	52	37.8871	40.4516	62	-0.0106741	0.0110619			336	44.714	18	7	45.2	17.6	5	0.0207036	-0.01704			336	20.3448	43.4828	29	22.9348	40.3261	46	0.0852095	-0.103854			335	14.341	10.409	44	14.791	12.047	43	0.01908	0.0694512
	337	9.375	22.7812	32	8.19048	20.5238	42	-0.0389708	-0.0742698			337	9.5854	5.1951	41	9.1333	5.4444	45	-0.0192595	0.0106202			337	34.1667	44.6111	18	35.2143	43.3571	14	0.0344667	-0.0412556			336	27.5	7.5	12	25	6.5	8	-0.106	-0.0424
	338	8.19048	20.5238	42	9.89189	24.1622	37	0.0559766	0.119702			338	23.286	25.571	7	24.833	26.25	12	0.0659022	0.0289254			338	19.8077	22.8077	26	18.9677	21.0645	31	-0.0276344	-0.0573505			337	6.625	45.75	8	7.1111	45.667	9	0.0206106	-0.0035192
	339	9.89189	24.1622	37	10.1111	21.6296	27	0.00721231	-0.0833203			339	27.867	37.533	15	26.273	38.545	22	-0.0679044	0.0431112			339	24.2	47.6	15	23.32	43.2	25	-0.028952	-0.14476			338	7.1111	45.667	9	5.5	44.5	12	-0.0683106	-0.0494808
	340	21.5	11.7143	28	20.7083	10.5	24	-0.0260458	-0.03995			340	44.833	8.9167	12	41.85	9.15	20	-0.127076	0.00993858			340	18.9677	21.0645	31	20.2927	21.6585	41	0.0435906	0.0195433			339	26.882	6.5882	17	25.364	8	11	-0.0643632	0.0598603
	341	10.64	37.28	25	10.8571	35.2381	21	0.007144	-0.0671787			341	9.1333	5.4444	45	9.05	5.425	40	-0.00354858	-0.00082644			341	33.0952	42.9048	21	36.6552	42.0345	29	0.117122	-0.0286322			340	15.107	41.75	28	17.905	38.286	21	0.118635	-0.146874
	342	13.907	46	43	15.7671	42.3425	73	0.0611988	-0.120333			342	24.833	26.25	12	21.455	30.091	22	-0.143903	0.163627			342	10.7714	24.5143	35	10.4444	23.2222	45	-0.0107578	-0.0425089			341	11	41	17	8.8421	40.158	19	-0.091495	-0.0357008
	343	20.6061	31.5152	33	19.8421	32.4211	19	-0.0251341	0.0298041			343	26.273	38.545	22	23.421	37.737	19	-0.121495	-0.0344208			343	19.3	10.9	10	21.1667	11.3333	6	0.0614133	0.0142567			342	16.125	7.425	40	14.98	11.549	51	-0.048548	0.174858
	344	22.6286	20.9143	35	22.4872	20.8718	39	-0.00465179	-0.00139795			344	9.05	5.425	40	9.8837	4.8372	43	0.0355156	-0.0250403			344	21.1667	11.3333	6	19.75	9.875	8	-0.0466083	-0.0479792			343	37.875	40.875	8	35.5	43.833	12	-0.1007	0.125419
	345	19.8421	32.4211	19	19.6522	32.3043	23	-0.00624874	-0.00383959			345	9.8837	4.8372	43	8.9167	5.0556	36	-0.0411942	0.00930384			345	19.75	9.875	8	19.8333	9.83333	6	0.00274167	-0.00137083			344	34.256	20.186	43	35.744	15.146	82	0.0630912	-0.213696
	346	22.4872	20.8718	39	22.5902	21.623	61	0.00338819	0.024713			346	8.9167	5.0556	36	8.6977	4.9302	43	-0.0093294	-0.00534204			346	20.0488	39.6829	41	19.0833	42.875	24	-0.0317632	0.105019			345	23.838	16.216	37	23.591	14.114	44	-0.0104728	-0.0891248
	347	41.1042	39.9583	48	41.5088	41.2982	57	0.0133115	0.0440831			347	7.7778	38.333	9	6.2667	37.867	15	-0.0643729	-0.0198516			347	28.2857	11.619	21	29.825	12.7	40	0.0506425	0.0355633			346	38.3	44	40	35.636	45.273	22	-0.112954	0.0539752
	348	19.6522	32.3043	23	19.2308	33.5385	13	-0.0138642	0.0406023			348	8.6977	4.9302	43	9.0667	5.0667	30	0.0157194	0.0058149			348	26	38	15	30.8333	39.5833	12	0.159017	0.0520917			347	15.702	14.17	47	15.794	13.382	34	0.0039008	-0.0334112
	349	40.5455	24.0909	11	39.3	27.75	20	-0.0409755	0.120384			349	9.0667	5.0667	30	7.7209	5.1395	43	-0.0573311	0.00310128			349	33.4828	45.4483	29	33.7647	43.9412	17	0.00927606	-0.0495836			348	25.795	13.023	44	25.767	12.814	43	-0.0011872	-0.0088616
	350	19.2308	33.5385	13	18.8571	34.4286	7	-0.0122923	0.0292846			350	7.7209	5.1395	43	9.1026	4.8205	39	0.0588604	-0.0135894			350	30.975	42.575	40	32	45.2857	21	0.0337225	0.0891825			349	15.794	13.382	34	15.742	13.548	31	-0.0022048	0.0070384
	351	39.3	27.75	20	40.9	28.7	10	0.05264	0.031255			351	30.714	30.571	21	31.308	30.615	13	0.0253044	0.0018744			351	13.6	39.28	50	14.65	33.54	100	0.034545	-0.188846			350	25.767	12.814	43	25.778	11.022	45	0.0004664	-0.0759808
	352	34.881	11.7619	42	34.6197	14.6479	71	-0.0085946	0.0949488			352	29.955	37.682	22	27.76	40.04	25	-0.093507	0.100451			352	31.0976	27.5366	41	30.6463	28.378	82	-0.0148451	0.0276841			351	44.028	44.361	36	39.35	43.25	40	-0.198347	-0.0471064
	353	20.75	34.375	16	19.7742	34.6774	31	-0.032104	0.0099496			353	9.1026	4.8205	39	8.2727	5.2727	33	-0.0353537	0.0192637			353	33.4286	43.4286	35	30.2836	41.3134	67	-0.10347	-0.0695881			352	44.231	19	52	45.892	10.324	37	0.0704264	-0.367862
	354	18.4231	27.4615	26	20.2778	32.1111	18	0.0610197	0.152971			354	8.2727	5.2727	33	8.6579	5.0789	38	0.0164095	-0.00825588			354	29.75	38.75	52	37.6	41.2571	35	0.258265	0.082485			353	25.778	11.022	45	23.191	18.441	68	-0.109689	0.314566
	355	20.9714	24.1143	35	22.5	23.0179	56	0.05029	-0.0360725			355	8.6579	5.0789	38	8.122	4.7561	41	-0.0228293	-0.0137513			355	14.6667	35.303	33	16.1273	32.0545	55	0.0480539	-0.106875			354	45.892	10.324	37	44.614	17.018	57	-0.0541872	0.283826
	356	41.8947	30.3684	19	42.0952	31.5714	21	0.00659649	0.0395789			356	8.122	4.7561	41	9.3333	4.9333	30	0.0516014	0.00754872			356	37.6	41.2571	35	36.6279	41.2558	43	-0.0319819	-4.37209e-05			355	7.5	44	8	7.7143	46	7	0.00908632	0.0848
	357	42.0952	31.5714	21	41.7143	30.0476	21	-0.0125333	-0.0501333			357	9.3333	4.9333	30	7.7179	5.1026	39	-0.068816	0.00721218			357	16.2059	42.6765	34	18.4889	42.8222	45	0.0751109	0.00479523			356	31.5	7.7917	24	27.143	9.2143	14	-0.184737	0.0603182
	358	41.85	33.25	20	41.8438	30.9688	32	-0.000205625	-0.0750531			358	15.643	38.25	28	14.562	40	16	-0.0460506	0.07455			358	8.13636	37.0909	22	8.90909	36.1818	11	0.0254227	-0.0299091			357	15.306	40.939	49	15.353	43.686	51	0.0019928	0.116473
	359	42.7391	23.1739	23	42.5833	26.3333	12	-0.00512572	0.103945			359	25.373	38.333	51	27.319	40.766	47	0.0828996	0.103646			359	25.8333	37.5833	12	27.5556	38.2222	9	0.0566611	0.0210194			358	33.18	20.5	50	34.705	17.4	95	0.06466	-0.13144
	360	42.5833	26.3333	12	42.25	27.5	12	-0.0109667	0.0383833			360	7.7179	5.1026	39	8.0526	4.2368	38	0.0142582	-0.0368831			360	41.3	36	20	41.2286	32.1714	35	-0.00235	-0.12596			359	5.1622	17.676	37	6.234	15.66	47	0.0454443	-0.0854784
	361	14.9375	31.25	16	15.3214	28.2857	28	0.0126313	-0.097525			361	27.319	40.766	47	26.5	39.5	26	-0.0348894	-0.0539316			361	42.5758	29.303	33	41.2286	32.1714	35	-0.0443224	0.0943703			360	28.8	6.44	25	30.139	6.3611	36	0.0567736	-0.00334536
	362	15.3214	28.2857	28	14.9706	28.8529	34	-0.0115426	0.0186618			362	8.0526	4.2368	38	9.0465	4.3256	43	0.0423401	0.00378288			362	8.90909	36.1818	11	11.625	36.375	8	0.0893534	0.00635568			361	44.282	17.205	39	45.681	16.447	47	0.0593176	-0.0321392
	363	15	30.7778	18	14.72	30.52	25	-0.009212	-0.00848089			363	9.0465	4.3256	43	8.093	4.186	43	-0.0406191	-0.00594696			363	30.0227	45.8409	44	33.2826	42.1957	46	0.10725	-0.119929			362	30.139	6.3611	36	25.236	14.319	72	-0.207887	0.337415
	364	14.4	31.3667	30	14.3929	31.5357	28	-0.000235	0.00556167			364	8.093	4.186	43	7.5952	4.7857	42	-0.0212063	0.0255472			364	42.9245	31.2453	53	41.6279	29.8372	43	-0.0426588	-0.0463256			363	25.375	15.531	32	25.5	14.5	16	0.0053	-0.0437144
	365	14.4444	34	9	13.8667	29.6667	15	-0.0190089	-0.142567			365	20.9	33.58	50	20.112	38.388	98	-0.0335688	0.204821			365	18.9	8.7	10	17.5	6.5	6	-0.04606	-0.07238			364	15.978	12.609	46	15.404	14.737	57	-0.0243376	0.0902272
	366	14.7	32.6	20	14.2308	31.6923	13	-0.0154377	-0.0298631			366	29.92	40.84	50	20.112	38.388	98	-0.417821	-0.104455			366	26.9286	47.7143	14	24	45.1429	14	-0.09635	-0.0846			365	27.281	14.188	32	24.875	16.333	24	-0.102014	0.090948
	367	14.2308	31.6923	13	14.3333	30.6	15	0.00337436	-0.0359369			367	7.5952	4.7857	42	8.6667	5.0833	36	0.0456459	0.0126778			367	7.86957	36.9565	23	11.0952	36.8095	21	0.106125	-0.00483623			366	24.875	16.333	24	25.425	16.15	40	0.02332	-0.0077592
	368	14.3333	30.6	15	14.8889	28.5556	9	0.0182778	-0.0672622			368	8.6667	5.0833	36	7.75	4.7812	32	-0.0390514	-0.0128695			368	16.8438	35.9688	32	11.0952	36.8095	21	-0.189126	0.0276615			367	27.32	44.04	50	31.657	36.771	35	0.183889	-0.308206
	369	32.3333	34.3846	39	32.1304	35.2826	46	-0.00667536	0.029544			369	25.647	39.824	17	24.917	41.042	24	-0.031098	0.0518868			369	15.1053	44.3158	19	17.6364	43.5455	11	0.0832732	-0.025344			368	34.978	33.217	46	31.657	36.771	35	-0.14081	0.15069
	370	7.21053	31.6842	38	6.42105	33.3421	38	-0.0259737	0.0545447			370	45.76	44.56	25	46.533	45.433	30	0.0329298	0.0371898			370	43.0857	30.7714	35	42.55	29.425	40	-0.017625	-0.0442975			369	24.8	14.44	25	25.098	14.805	41	0.0126352	0.015476
	371	32.3913	34.6522	23	32.5526	34.4474	38	0.00530767	-0.0067381			371	7.75	4.7812	32	8.4828	5.0345	29	0.0312173	0.0107906			371	29.439	11.8049	41	29.8615	13.7385	65	0.0139007	0.0636149			370	34.16	36.04	25	34.5	35	22	0.014416	-0.044096
	372	7.84615	19.7692	13	7.42857	20.2857	7	-0.0137385	0.0169923			372	13.417	13.778	36	15.55	14.95	20	0.0908658	0.0499272			372	36.4054	41.7838	37	32.0488	39.122	41	-0.143333	-0.0875743			371	42.737	33.316	19	44.8	31.867	15	0.0874712	-0.0614376
	373	7.42857	20.2857	7	10.4286	15.2857	14	0.0987	-0.1645			373	8.4828	5.0345	29	8.2188	4.9062	32	-0.0112464	-0.00546558			373	32.0488	39.122	41	37.7308	39.5385	26	0.186937	0.0137032			372	34.5	35	22	35.028	36.889	36	0.0223872	0.0800936
	374	10.7692	40.7308	26	7.29787	34.4255	47	-0.114208	-0.207442			374	26.231	13.205	39	26.733	12.633	30	0.0213852	-0.0243672			374	29.0645	10.5806	31	30.9649	10.2105	57	0.062523	-0.0121769			373	18.52	41.96	25	19.838	42.784	37	0.0558832	0.0349376
	375	14.9583	34.6667	24	14.2667	33.9333	15	-0.0227558	-0.0241267			375	26.733	12.633	30	25.875	14.031	32	-0.0365508	0.0595548			375	37.7308	39.5385	26	31.8421	37.4737	19	-0.193737	-0.0679312			374	10.667	39.417	24	13.417	42	12	0.1166	0.109519
	376	33.16	8.9	50	33.5	8.32609	46	0.011186	-0.0188817			376	6.5	46	34	6.1143	45.686	35	-0.0164308	-0.0133764			376	12.26	39.54	50	15.4918	43.6557	61	0.106326	0.135408			375	27.621	43.483	29	32.175	38.509	57	0.19309	-0.210898
	377	32.5641	33.8718	39	32.381	34.9048	21	-0.00602564	0.0339846			377	25.875	14.031	32	23.442	15.535	43	-0.103646	0.0640704			377	30.5	11.58	50	31.5625	9.9375	48	0.0349563	-0.0540383			376	29.935	5.9355	31	28.977	8.2955	44	-0.0406192	0.100064
	378	32.381	34.9048	21	32.4667	34.1667	30	0.00282	-0.0242833			378	6.1143	45.686	35	6.3846	45.744	39	0.0115148	0.0024708			378	35.1622	42.5405	37	33	46	39	-0.0711351	0.113816			377	32	37.366	41	31.305	35.508	59	-0.029468	-0.0787792
	379	13.5714	36.7143	7	14	35	7	0.0141	-0.0564			379	23.442	15.535	43	26.207	13.069	29	0.117789	-0.105052			379	31.5625	9.9375	48	30.3562	12.8356	73	-0.0396884	0.095348			378	42.871	44.355	31	42.586	45.586	29	-0.012084	0.0521944
	380	47.0909	27.4545	11	47.8333	26.1667	6	0.0244258	-0.0423712			380	26.207	13.069	29	24.13	13.481	54	-0.0884802	0.0175512			380	20.8889	44.8519	27	17.0714	44.8571	14	-0.125594	0.000174074			379	42.586	45.586	29	42.875	44.667	24	0.0122536	-0.0389656
	381	33.6667	35.2857	21	34.5357	34.2857	28	0.0285917	-0.0329			381	25.468	12.915	47	24.95	12	40	-0.0220668	-0.038979			381	20.5	10	10	19.2353	8.64706	17	-0.0416088	-0.0445118			380	4.8889	46.333	9	7.6875	44.875	16	0.118661	-0.0618192
	382	34.5357	34.2857	28	33.96	35.8	25	-0.018941	0.04982			382	31.103	34.172	29	28.093	34.741	54	-0.128226	0.0242394			382	35.1429	39.5714	21	38.35	38.45	20	0.105515	-0.036895			381	25	17.273	22	24	17	21	-0.0424	-0.0115752
	383	15.3684	32.1053	19	14.2727	34.4545	11	-0.0360483	0.0772914			383	24.128	13.436	39	25.36	11.6	50	0.0524832	-0.0782136			383	29.9697	8.9697	33	32.6222	10.0667	45	0.0872681	0.0360903			382	41.22	44.39	41	43.125	44.667	24	0.080772	0.0117448
	384	25.25	19.25	16	24.2222	20.7778	9	-0.0338139	0.0502639			384	12.781	4.4688	32	13.269	4.4231	26	0.0207888	-0.00194682			384	11.5	34	16	16.5385	34.9231	26	0.165765	0.0303692			383	22.56	25.32	25	21.263	26.842	19	-0.0549928	0.0645328
	385	33.96	35.8	25	34.1852	35.3704	27	0.00740859	-0.0141348			385	32.188	24.562	16	31.769	27	26	-0.0178494	0.103859			385	16.6429	41.25	28	15.5111	42.2889	45	-0.0372344	0.0341794			384	44.455	5.1818	33	41.905	12.714	42	-0.10812	0.319365
	386	22.6154	11.1538	13	22.8	12.5	10	0.00607385	0.0442885			386	13.269	4.4231	26	14.429	4.6429	28	0.049416	0.00936348			386	22.3902	31.2927	41	16.5385	34.9231	26	-0.192524	0.11944			385	12.509	18.981	53	16.091	10.515	33	0.151877	-0.358958
	387	11.5909	32.9091	22	9.19048	32.1429	21	-0.0789742	-0.0252091			387	31.769	27	26	33	25.19	21	0.0524406	-0.077106			387	23	43.2353	17	24	44.7391	23	0.0329	0.0494762			386	34	10.5	16	32.5	11	12	-0.0636	0.0212
	388	12.7647	33.0588	17	11.2143	30.5714	14	-0.0510088	-0.0818353			388	33	25.19	21	33.579	25.579	19	0.0246654	0.0165714			388	43.1	29.75	40	43.8958	28.6875	48	0.0261829	-0.0349563			387	47.125	44.875	8	45.846	45.462	13	-0.0542296	0.0248888
	389	30.9474	19.8421	19	30.7407	19.2593	27	-0.00679805	-0.0191756			389	24.87	13.022	46	26.27	11.486	37	0.05964	-0.0654336			389	15.5111	42.2889	45	16.9286	38.2381	42	0.0466344	-0.133271			388	22	10	7	23.5	9	6	0.0636	-0.0424
	390	30.7407	19.2593	27	30.5926	20	27	-0.00487407	0.0243704			390	26.27	11.486	37	24.788	12.346	52	-0.0631332	0.036636			390	16.5385	34.9231	26	16.9286	38.2381	42	0.0128346	0.109064			389	43.5	15	16	42.208	14.75	24	-0.0547808	-0.0106
	391	11.5278	22.8889	36	11.7561	23.0244	41	0.00751172	0.00445799			391	43.211	27.211	38	41.581	26.558	43	-0.069438	-0.0278178			391	43.8958	28.6875	48	43.725	28.325	40	-0.00562042	-0.0119263			390	18.559	35.118	34	21.429	36.333	42	0.121688	0.051516
	392	30.5926	20	27	30.3333	20.9167	24	-0.00852963	0.0301583			392	41	4.625	16	41.143	5.7857	28	0.0060918	0.0494458			392	14.5	44.5	22	12.4	43.5	20	-0.06909	-0.0329			391	47.294	44.235	17	44.7	45.7	10	-0.109986	0.062116
	393	30.3333	20.9167	24	30.3696	19.3913	46	0.00119203	-0.0501844			393	34.579	4.6842	19	36.5	3.5625	16	0.0818346	-0.0477844			393	16.9286	38.2381	42	17.56	38.96	25	0.020774	0.0237507			392	44.7	45.7	10	44.125	45.875	8	-0.02438	0.00742
	394	18.4688	18.3438	32	18.3714	18.8286	35	-0.00320187	0.0159506			394	33.611	32.944	18	32.714	34.5	14	-0.0382122	0.0662856			394	28.4286	33.1429	7	30.5	33.5	6	0.06815	0.01175			393	3.5714	23.619	21	5.5789	23.579	19	0.085118	-0.001696
	395	39	12.1667	6	38	9.6	5	-0.0329	-0.0844433			395	36.5	3.5625	16	35.636	3.7273	11	-0.0368064	0.00702048			395	38.8378	39.9189	37	34.7368	39	19	-0.134923	-0.0302324			394	25.083	12.167	12	23.818	11.545	11	-0.053636	-0.0263728
	396	30.8571	15.6429	14	30.875	12.625	8	0.0005875	-0.0992875			396	42.891	28.152	46	42.318	27.841	44	-0.0244098	-0.0132486			396	11.8868	43.5283	53	17.1023	41.375	88	0.171589	-0.0708436			395	7.3333	11.875	24	6.6765	13.5	34	-0.0278483	0.0689
	397	39.5	32	22	39	31.2667	15	-0.01645	-0.0241267			397	35.167	10.667	6	34.889	11.333	9	-0.0118428	0.0283716			397	17.2157	37.5686	51	17.1023	41.375	88	-0.00373131	0.12523			396	32.902	9.2549	51	34.933	11.933	30	0.0861144	0.113551
	398	30.875	12.625	8	28.5	15.4	10	-0.0781375	0.0912975			398	25.933	46.667	15	28	47.636	11	0.0880542	0.0412794			398	33.1316	38.0526	38	32.3333	41.3333	24	-0.0262623	0.107935			397	42.286	18.357	14	43.083	16.25	24	0.0337928	-0.0893368
	399	39	31.2667	15	39.1667	30.1111	18	0.00548333	-0.0380178			399	35	4	21	35.125	9.375	32	0.005325	0.228975			399	33.6897	44.8966	29	32.3333	41.3333	24	-0.044623	-0.11723			398	45.222	11.611	18	43.083	16.25	24	-0.0906936	0.196694
	400	38.75	31.125	8	38.5556	29.7778	9	-0.00639722	-0.0443236			400	44.075	30.019	53	43.719	28.86	57	-0.0151656	-0.0493734			400	36.92	14.36	25	37.6087	15.2609	23	0.0226581	0.0296386			399	27.333	15.222	27	33.884	14.488	43	0.277762	-0.0311216
	401	36.963	36.2222	27	36.4419	34.2093	43	-0.0171443	-0.0662251			401	4.8125	5.75	32	5.3667	5.3667	30	0.0236089	-0.0163286			401	29.5	36.0714	14	36.8462	41.1154	26	0.241688	0.165946			400	11.395	44.579	38	13.391	39.913	46	0.0846304	-0.197838
	402	37.6	32.2	15	38.5652	30.8696	23	0.0317557	-0.0437713			402	28.767	38.833	30	29.5	38.786	28	0.0312258	-0.0020022			402	24.6452	38.6129	31	17.5306	38.7347	49	-0.234069	0.00400691			401	14.263	35.158	38	13.391	39.913	46	-0.0369728	0.201612
	403	20.6667	26.3778	45	20.4828	26.7586	29	-0.00605057	0.0125297			403	35.125	9.375	32	37.438	6.2708	48	0.0985338	-0.132239			403	36.878	13.9756	41	33.2051	12.8718	78	-0.120839	-0.0363155			402	11.15	32.2	20	9.75	32.05	20	-0.05936	-0.00636
	404	39	31.8333	6	39.0833	32.8333	12	0.00274167	0.0329			404	34.545	26.455	11	32.444	24.333	18	-0.0895026	-0.0903972			404	41.2222	36.4444	9	37.8571	35.0714	14	-0.110711	-0.0451722			403	21.5	21.5	12	24.05	19.1	20	0.10812	-0.10176
	405	20.32	39.52	25	20.5	40	28	0.005922	0.015792			405	41.5	42.792	48	36.552	46.517	29	-0.210785	0.158685			405	13.3953	11.6047	43	19.1884	22.9565	69	0.190592	0.373477			404	45.688	46.938	16	47.417	46.333	12	0.0733096	-0.025652
	406	24.5556	43.7778	9	22.8571	45.7143	7	-0.0558778	0.0637111			406	41.926	6.5926	27	37.438	6.2708	48	-0.191189	-0.0137087			406	31.1818	37.1818	22	28.1905	38.2143	42	-0.0984152	0.0339682			405	11.351	5.8108	37	9.9048	9.4762	21	-0.0613189	0.155413
	407	20.5	40	28	21.5263	39.8421	19	0.0337658	-0.00519474			407	5.3667	5.3667	30	6.1562	5.375	32	0.0336327	0.00035358			407	28.1905	38.2143	42	23.1724	38.2759	29	-0.165094	0.00202586			406	17.972	21.611	36	14.25	22.091	44	-0.157813	0.020352
	408	22.8571	45.7143	7	23.6	46.2	5	0.02444	0.01598			408	6.1562	5.375	32	6.027	5.7568	37	-0.00550392	0.0162647			408	23.1724	38.2759	29	27.1765	38.2353	17	0.131733	-0.00133469			407	14.25	22.091	44	15.1	24.62	50	0.03604	0.10723
	409	21.5263	39.8421	19	20.1111	39.9167	36	-0.0465602	0.00245307			409	6.027	5.7568	37	5.9375	5.1562	32	-0.0038127	-0.0255856			409	31.5556	46.1852	27	30.0357	46.75	28	-0.0500028	0.0185824			408	25.286	46.905	21	25.75	46.062	32	0.0196736	-0.0357432
	410	20.1111	39.9167	36	22.28	41.16	25	0.0713564	0.0409057			410	33.5	28.273	22	36.917	27.667	12	0.145564	-0.0258156			410	13.1818	47.0303	33	17.0909	45.4242	33	0.128609	-0.0528394			409	28.833	12.167	6	28.571	10.286	7	-0.0111088	-0.0797544
	411	22.28	41.16	25	22.913	41.6087	23	0.0208271	0.0147621			411	5.9375	5.1562	32	5.5152	5.8485	33	-0.01799	0.029492			411	25.9048	36.7143	42	22.1111	39	27	-0.124811	0.0752			410	35.139	18.833	36	34.65	12.9	40	-0.0207336	-0.251559
	412	12.5	21.25	8	13.625	22.5	8	0.0370125	0.041125			412	15.139	7.8056	36	16.016	11.344	64	0.0373602	0.150736			412	22.1111	39	27	26.6667	38.6111	36	0.149878	-0.0127944			411	34.65	12.9	40	41.6	16.8	75	0.29468	0.16536
	413	13.7647	18.5294	17	14.3704	18.963	27	0.0199264	0.0142638			413	38.629	10.171	35	43.261	8.9565	23	0.197323	-0.0517377			413	12.5135	9.59459	37	12.3469	9.93878	49	-0.00548031	0.0113236			412	26.581	22.065	31	28.359	21.667	39	0.0753872	-0.0168752
	414	14.3704	18.963	27	13.0513	16.7179	39	-0.043398	-0.073861			414	5.5152	5.8485	33	5.3158	5.6316	38	-0.00849444	-0.00923994			414	30.5172	20.931	29	29.8077	21.0385	26	-0.0233442	0.00353435			413	28.359	21.667	39	25.273	24.636	22	-0.130846	0.125886
	415	31.4091	34.8182	22	29.7955	37.6136	44	-0.0530886	0.0919705			415	32.933	36.867	30	38.022	42.711	45	0.216791	0.248954			415	39.0833	16.5	24	36.9459	13.3243	37	-0.07032	-0.10448			414	36.516	13.452	31	36.488	20.902	41	-0.0011872	0.31588
	416	13.0513	16.7179	39	11.7302	16.0159	63	-0.043465	-0.0230983			416	13	42	24	10.268	42.707	41	-0.116383	0.0301182			416	35.8571	39.5	14	35.2222	40.7222	18	-0.0208889	0.0402111			415	34.914	16.971	35	34.722	18.111	18	-0.0081408	0.048336
	417	18	40.2162	37	21.2121	42.1818	33	0.105679	0.0646683			417	38.022	42.711	45	41.983	44.397	58	0.168739	0.0718236			417	38.875	46.125	8	39.3846	48.1538	13	0.0167663	0.066749			416	24.818	26.341	44	23.611	28.722	36	-0.0511768	0.100954
	418	21.2121	42.1818	33	19.85	42.575	40	-0.0448138	0.0129357			418	17.188	16.5	16	15.889	15.333	9	-0.0553374	-0.0497142			418	20.4375	26.5625	48	20.7833	22.2	60	0.0113779	-0.143526			417	25.696	16.783	23	27.533	21.933	30	0.0778888	0.21836
	419	30.375	38.075	40	31.3659	35.6829	41	0.0325991	-0.0786992			419	6.5	39	6	7	39.2	5	0.0213	0.00852			419	28.3929	18.4286	28	32.3696	25.7609	46	0.130834	0.241233			418	27.533	21.933	30	30.84	21.96	25	0.140217	0.0011448
	420	41.1667	37.8333	6	42	36.2857	7	0.0274167	-0.0509167			420	44.533	4.8667	15	42.5	5	12	-0.0866058	0.00567858			420	30.7647	8.70588	17	32	7.7	10	0.0406412	-0.0330935			419	42	13.353	17	42.28	11.64	25	0.011872	-0.0726312
	421	31.7143	37.7429	35	32.0476	38.4524	42	0.0109667	0.0233433			421	43.478	28.152	46	43.344	27.969	32	-0.0057084	-0.0077958			421	32.525	27.45	40	32.3696	25.7609	46	-0.0051138	-0.0555724			420	42.28	11.64	25	43.517	13.586	29	0.0524488	0.0825104
	422	32.381	27.5714	21	31.9259	27.8889	27	-0.0149704	0.0104444			422	42.5	5	12	44.182	6.8182	11	0.0716532	0.0774553			422	35.6286	43.3714	35	33.75	40.2083	24	-0.061805	-0.104066			421	45.115	19.615	26	43.517	13.586	29	-0.0677552	-0.25563
	423	32.0476	38.4524	42	31.1569	33.0392	51	-0.0293059	-0.178093			423	43.344	27.969	32	43.209	27.651	43	-0.005751	-0.0135468			423	37.9355	12.6774	31	37.1176	14.9412	34	-0.0269068	0.0744776			422	14.5	36	8	13.5	33.214	14	-0.0424	-0.118126
	424	31.9259	27.8889	27	31.1569	33.0392	51	-0.0253022	0.169446			424	43.209	27.651	43	43.519	28.611	54	0.013206	0.040896			424	38	33.2222	9	39.25	35.3333	12	0.041125	0.0694556			423	43.517	13.586	29	44.833	8.3333	30	0.0557984	-0.222714
	425	32.8462	14.2308	13	31.4615	18.1538	13	-0.0455538	0.129069			425	44.037	4.963	27	44	5.2812	32	-0.0015762	0.0135553			425	33.75	40.2083	24	32.1818	41.4091	22	-0.0515932	0.0395049			424	14.067	5.3333	15	14.636	8.0909	11	0.0241256	0.116922
	426	31.1569	33.0392	51	32.3784	37.5405	37	0.0401879	0.148094			426	42.673	6.9615	52	43.412	12.98	51	0.0314814	0.256388			426	37.1176	14.9412	34	36.4074	12.8333	54	-0.0233669	-0.069348			425	20.854	36.049	41	21.069	41.345	29	0.009116	0.22455
	427	32.3784	37.5405	37	33.8333	38.9333	60	0.047868	0.0458229			427	11.654	43.712	52	10.878	43.415	41	-0.0330576	-0.0126522			427	4	12	7	3.8	12.6	5	-0.00658	0.01974			426	44.833	8.3333	30	44.382	13.618	34	-0.0191224	0.224071
	428	31.2	25.9	10	31.7143	21.4286	7	0.01692	-0.14711			428	35.917	6.8333	12	34.25	7.0833	12	-0.0710142	0.01065			428	33.4857	41.7143	35	33.7879	45.2727	33	0.00994121	0.117073			427	40.786	13.357	14	41.385	16.385	13	0.0253976	0.128387
	429	31.7143	21.4286	7	31	25	11	-0.0235	0.1175			429	14.118	6.7059	34	13.4	8.325	40	-0.0305868	0.0689737			429	20.8421	25.5526	38	20.8784	22.2027	74	0.00119339	-0.110213			428	47.2	24.2	15	46.345	26.172	29	-0.036252	0.0836128
	430	45.7674	19	43	45.7059	17.9118	34	-0.00202531	-0.0358029			430	42.833	7.8333	42	40.167	8.9722	36	-0.113572	0.0485171			430	27.5	36.5	6	26.3333	36.6667	3	-0.0383833	0.00548333			429	17.255	16.596	47	18.397	10.75	68	0.0484208	-0.24787
	431	28	23.5	10	27	24	13	-0.0329	0.01645			431	42.614	30.045	44	41.549	30.176	51	-0.045369	0.0055806			431	32.7959	29.5306	49	31.9767	29.3256	43	-0.0269508	-0.00674551			430	22.083	33.833	12	24.083	33.833	12	0.0848	0
	432	45.24	18.72	25	44.9487	15.7692	39	-0.00958318	-0.0970803			432	11.286	43.107	28	10.286	40.643	14	-0.0426	-0.104966			432	33.7368	40.5789	19	32.6667	41.5	24	-0.0352088	0.0303026			431	21	40	15	22	40.167	18	0.0424	0.0070808
	433	17.4286	40.5714	49	18.4	41.35	40	0.03196	0.025615			433	20.75	41.885	52	18.957	41.565	46	-0.0763818	-0.013632			433	32.6667	41.5	24	32.48	43.08	25	-0.00614133	0.051982			432	17.5	36.05	40	11	34.74	50	-0.2756	-0.055544
	434	27	24	13	28.7	25.2	20	0.05593	0.03948			434	38.759	8.5517	29	35.455	6.1818	22	-0.14075	-0.100958			434	13.8936	10.7021	47	10.8413	9.98413	63	-0.100422	-0.0236222			433	11	31.81	21	13	35	11	0.0848	0.135256
	435	18.4	41.35	40	17.931	42.1724	58	-0.015429	0.0270574			435	10.286	40.643	14	11.25	37.625	8	0.0410664	-0.128567			435	27	10.9524	21	25.2222	13.6667	27	-0.0584889	0.0893			434	20.81	40	21	21.28	36.08	25	0.019928	-0.166208
	436	30.8966	44.4828	29	32.1923	43.3846	26	0.0426304	-0.0361289			436	18.957	41.565	46	19.116	42.209	43	0.0067734	0.0274344			436	36.9556	41.3778	45	34.6119	40.9104	67	-0.0771049	-0.0153752			435	40.976	7.3095	42	41.381	5.5714	21	0.017172	-0.0736954
	437	28.9767	35.3721	43	29.1304	35.4783	23	0.00505642	0.00349292			437	19.116	42.209	43	18.702	41.912	57	-0.0176364	-0.0126522			437	12.4762	47.3333	21	9.76923	45.3846	13	-0.089059	-0.0641128			436	22.2	39.3	10	21.154	39	13	-0.0443504	-0.01272
	438	45.2069	16.2069	29	45.7778	15	18	0.018782	-0.0397069			438	34.9	6.2	10	33.611	6.2778	18	-0.0549114	0.00331428			438	21.0682	27.0682	44	21.2075	25.6604	53	0.00458512	-0.0463168			437	23.222	36.944	18	20.481	41.63	27	-0.116218	0.198686
	439	45.7778	15	18	44.75	13.9167	12	-0.0338139	-0.0356417			439	36.667	37.667	12	35	36	9	-0.0710142	-0.0710142			439	30.8723	14.2766	47	28.0588	11.1471	34	-0.0925647	-0.102962			438	41.52	7.88	25	42.75	5.4167	24	0.052152	-0.104444
	440	46.1667	16.7667	30	46.6667	17.3704	27	0.01645	0.0198619			440	35	36	9	38	35.118	17	0.1278	-0.0375732			440	17.1591	43.1364	44	15.8333	42.5625	48	-0.0436174	-0.0188801			439	39.464	11.321	28	42.412	10.118	17	0.124995	-0.0510072
	441	46.6667	17.3704	27	46.0714	17.2143	14	-0.0195833	-0.00513519			441	43.758	7	33	42.621	5.5172	29	-0.0484362	-0.0631673			441	12.2273	34.9773	44	13.4432	38.75	88	0.0400034	0.124123			440	8.6923	18	13	12.5	18.5	14	0.161446	0.0212
	442	47.1786	27.1071	28	46.381	27.4048	42	-0.0262417	0.00979167			442	12.176	7.9608	51	12.63	8.1852	54	0.0193404	0.00955944			442	15.8333	42.5625	48	13.4432	38.75	88	-0.078636	-0.125431			441	41.158	7.1579	19	41.562	8.375	16	0.0171296	0.051605
	443	46.0714	17.2143	14	46	15.3846	13	-0.00235	-0.0601962			443	4.3	10.3	10	5.0588	11.588	17	0.0323249	0.0548688			443	27.6923	39.4231	26	26.6429	40.0714	14	-0.0345269	0.0213308			442	14.04	26.8	25	13.387	25.419	31	-0.0276872	-0.0585544
	444	22.0294	45.5882	34	29.9615	45.7692	26	0.260967	0.00595475			444	18.19	42.929	42	18.208	42.755	53	0.0007668	-0.0074124			444	21.2857	17.5714	7	21.125	15.875	8	-0.0052875	-0.0558125			443	43.9	17.2	20	46	17.636	11	0.08904	0.0184864
	445	31.5556	16.2222	9	31.4	17.1	10	-0.00511778	0.0288789			445	34.938	9.875	32	40.724	7.5172	58	0.246484	-0.100442			445	23.5385	44.0577	52	24.5106	40.7234	47	0.0319846	-0.109698			444	46	17.636	11	46.222	14.056	18	0.0094128	-0.151792
	446	19.6087	43.6957	46	21.48	43.32	25	0.0615659	-0.012359			446	12.966	7.069	29	11.429	6.8	35	-0.0654762	-0.0114594			446	37.5312	15.4688	32	38.6818	13.4318	44	0.0378537	-0.0670151			445	8.7174	6.7391	46	5.55	9.65	40	-0.134298	0.123422
	447	31.4	17.1	10	30.2353	21.5882	17	-0.0383188	0.147663			447	11.429	6.8	35	12.929	7.3929	28	0.0639	0.0252575			447	24.5106	40.7234	47	33.3692	41.6154	65	0.291448	0.0293462			446	40.51	17.196	51	41.558	25.5	52	0.0444352	0.35209
	448	30.1429	20.2857	7	31.5	19	8	0.04465	-0.0423			448	12.5	14	6	10.333	14.333	3	-0.0923142	0.0141858			448	36.0606	40.0909	33	33.3692	41.6154	65	-0.0885462	0.0501552			447	12.674	36.283	46	13.02	34.529	51	0.0146704	-0.0743696
	449	30.2857	45.75	28	32.2	46.35	20	0.06298	0.01974			449	12.929	7.3929	28	11.926	9.1111	54	-0.0427278	0.0731953			449	36.075	11.15	40	37	10.3448	29	0.0304325	-0.0264902			448	20.615	30.615	13	21.111	32.667	9	0.0210304	0.0870048
	450	31.5	19	8	31.125	17.75	8	-0.0123375	-0.041125			450	6.2391	18.239	46	11.294	10.559	68	0.215339	-0.327168			450	22.5	34	16	25.3333	36.2667	15	0.0932167	0.0745733			449	30.379	16.172	29	30.083	18.25	24	-0.0125504	0.0881072
	451	20	44.8108	37	21.3793	44.5862	29	0.0453793	-0.00738947			451	11.694	9.7755	49	11.04	6.24	25	-0.0278604	-0.150612			451	13.1887	36.4717	53	13.4516	32.6452	31	0.00865052	-0.125893			450	38.069	19.345	29	37.571	21.857	28	-0.0211152	0.106509
	452	31.7143	46.1905	21	32.7692	46.3077	26	0.0347077	0.00385641			452	17.886	43.364	44	16.745	42.787	47	-0.0486066	-0.0245802			452	27.7	38.5	20	22.9231	40.4231	26	-0.157161	0.0632692			451	37.571	21.857	28	39.882	23.529	34	0.0979864	0.0708928
	453	32.7692	46.3077	26	29.7391	46.0435	23	-0.0996903	-0.00869264			453	16.745	42.787	47	17.78	44.878	41	0.044091	0.0890766			453	25.6786	36.25	28	25.7179	41.0769	39	0.00129551	0.158806			452	23.2	41.68	25	23.143	46.524	21	-0.0024168	0.205386
	454	20.4118	47.1765	17	23.3	46.3	20	0.0950229	-0.0288359			454	17.78	44.878	41	17.808	44.192	52	0.0011928	-0.0292236			454	35.1842	41.8947	38	35.3636	43.0606	66	0.00590311	0.0383571			453	40.733	44.767	30	41	43.97	33	0.0113208	-0.0337928
	455	23.3	46.3	20	21.0789	44.9211	38	-0.0730726	-0.0453674			455	17.808	44.192	52	19.667	42.5	72	0.0791934	-0.0720792			455	17.1818	42.4091	22	20.92	46.48	25	0.122986	0.133933			454	30.351	22.216	37	28.345	21.545	55	-0.0850544	-0.0284504
	456	45.1875	44.5938	32	44.814	43.6047	43	-0.0122897	-0.0325414			456	18.244	45.195	41	18.204	44.571	49	-0.001704	-0.0265824			456	37.6458	11.8958	48	36.254	11.3968	63	-0.0457924	-0.0164174			455	30.88	11.8	25	31.31	10.405	42	0.018232	-0.059148
	457	44.814	43.6047	43	44.875	43.5	32	0.00200843	-0.00344302			457	31.59	21.59	39	30.762	21.286	42	-0.0352728	-0.0129504			457	36.7381	14.1667	42	35.6207	13.1379	29	-0.0367626	-0.0338454			456	31.31	10.405	42	30.195	10.561	41	-0.047276	0.0066144
	458	23.8235	44.7059	17	23.8333	43.5833	12	0.000322549	-0.0369319			458	39.595	28.262	42	39.143	28.878	49	-0.0192552	0.0262416			458	4.48649	45	37	4.25714	45.1143	35	-0.00754541	0.00376			457	22.4	32.943	35	20.077	28.654	26	-0.0984952	-0.181854
	459	44.875	43.5	32	45.3243	44.4865	37	0.0147828	0.0324554			459	11.848	8.2121	33	11.5	6.3043	46	-0.0148248	-0.0812723			459	23.4444	39.8889	18	25.3548	36.3871	31	0.062852	-0.115209			458	20.077	28.654	26	21.222	26.722	18	0.048548	-0.0819168
	460	45.3243	44.4865	37	45.4242	42.0606	33	0.00328731	-0.0798115			460	39.143	28.878	49	41.133	28.933	45	0.084774	0.002343			460	31.625	8.6875	16	33.8667	7.53333	15	0.0737508	-0.0379721			459	10.933	44.267	45	11.714	44.914	35	0.0331144	0.0274328
	461	45.4242	42.0606	33	43.6667	44.7	30	-0.0578242	0.0868361			461	12.429	6.381	21	12.407	6.9259	27	-0.0009372	0.0232127			461	16.0222	43.3333	45	16.2	36.3111	90	0.00584889	-0.231031			460	17	36.636	22	12.944	35.25	36	-0.171974	-0.0587664
	462	26.2143	46.5714	14	23.4444	43.5556	9	-0.0911278	-0.0992222			462	34	39	7	33.6	40.2	5	-0.01704	0.05112			462	36.3095	11.6667	42	31.3194	15.7222	72	-0.164174	0.133428			461	21.222	26.722	18	20.808	29.115	26	-0.0175536	0.101463
	463	43.6667	44.7	30	42	43.65	60	-0.0548333	-0.034545			463	34	10	9	36.125	8.125	8	0.090525	-0.079875			463	25.7619	16.3333	21	24.6154	14.1538	13	-0.0377205	-0.0717051			462	39.958	19	24	41.333	16.267	15	0.0583	-0.115879
	464	25.52	46.68	25	22.0417	43.7083	24	-0.114437	-0.0977678														464	36.6889	16.4444	45	37.2623	15.7705	61	0.0188651	-0.022173			463	23.333	41.974	39	22.821	39.179	28	-0.0217088	-0.118508
	465	33.2143	44.8571	28	31.0465	45.6977	43	-0.0713198	0.0276535														465	29.1538	14.7115	52	19.8276	18.7931	29	-0.306834	0.134283			464	41.333	16.267	15	43	14.5	16	0.0706808	-0.0749208
	466	31	34	44	30.3929	29.2381	84	-0.019975	-0.156667														466	32.1064	41.9787	47	28.525	39.625	80	-0.117827	-0.0774375			465	22.821	39.179	28	20.765	39.118	34	-0.0871744	-0.0025864
	467	39.7857	32.5	14	38.6667	32.2222	9	-0.0368167	-0.00913889														467	19.8276	18.7931	29	27	14.973	37	0.235972	-0.125682			466	43	14.5	16	42.719	14.469	32	-0.0119144	-0.0013144
	468	34.2	44.7	20	35.5	47.5	14	0.04277	0.09212														468	27	14.973	37	27.1143	13.8571	35	0.00376	-0.0367108			467	10.211	37	38	11.633	36.367	49	0.0602928	-0.0268392
	469	40.5	37.8333	24	44.3902	37.0244	41	0.127989	-0.0266142														469	31.1569	28.3333	51	31.5962	26.8269	52	0.0144527	-0.0495609			468	21.037	40.889	27	22.053	37.763	38	0.0430784	-0.132542
	470	32.8571	14.4286	14	30.75	15.8	20	-0.069325	0.04512														470	23.2143	45.8571	14	24.0417	46.2917	24	0.0272208	0.0142958			469	21.385	29.615	13	21.588	26.882	17	0.0086072	-0.115879
	471	39.4286	35.5714	21	38.5333	35.4667	15	-0.0294533	-0.00344667														471	28.2692	15.1154	26	26.9444	14.8333	18	-0.0435855	-0.00927949			470	33.643	18.214	14	35.357	15.214	14	0.0726736	-0.1272
	472	29.6429	14.7857	14	28.5	17.5	20	-0.0376	0.0893														472	43.9111	32.3778	45	43.1739	33.6957	23	-0.0242538	0.0433581			471	21.588	26.882	17	23.882	24	17	0.0972656	-0.122197
	473	38.5667	32.2667	30	40.1	38.7333	30	0.0504467	0.212753														473	35.1667	11.0417	24	34.5833	15.2083	24	-0.0191917	0.137083			472	22.333	38.467	15	22.25	35.95	20	-0.0035192	-0.106721
	474	43.6667	7.88889	9	44.3125	8.875	16	0.0212479	0.0324431														474	7.86667	34.6	15	8.55556	30.3889	18	0.0226644	-0.138546			473	23.882	24	17	22.905	27.905	21	-0.0414248	0.165572
	475	4.45	31.375	40	4.375	31.4375	32	-0.0024675	0.00205625														475	8.55556	30.3889	18	5.92308	29.3846	13	-0.0866085	-0.0330406			474	22.25	35.95	20	20.619	40.095	21	-0.0691544	0.175748
	476	35.1875	34.1875	16	36.1071	39.2143	28	0.0302563	0.165381														476	43.1538	43.2308	13	44	41.3077	13	0.0278385	-0.0632692			475	44.375	17.25	16	42.5	17.5	12	-0.0795	0.0106
	477	23.2	48	10	24.1667	47.8333	6	0.0318033	-0.00548333														477	44	41.3077	13	43.9091	40.4545	11	-0.00299091	-0.0280685			476	39.553	26.532	47	38.92	23.74	50	-0.0268392	-0.118381
	478	36.1071	39.2143	28	35.4348	35.4348	23	-0.0221207	-0.124346														478	43.9091	40.4545	11	42.7143	42	7	-0.0393091	0.0508455			477	39.767	8.5333	30	40.946	8.5946	37	0.0499896	0.00259912
	479	26.2368	31.4474	38	27.05	25	20	0.0267529	-0.212118														479	25.5	31.0625	16	26.1429	32.5714	21	0.02115	0.0496438			478	40.312	44	32	39.2	45.5	20	-0.0471488	0.0636
	480	43.9655	21.3793	29	43.119	20.0238	42	-0.0278489	-0.044596														480	41.625	41.75	8	41.8182	41.5455	11	0.00635568	-0.00672955			479	42.5	17.5	12	40.444	17.111	9	-0.0871744	-0.0164936
	481	35.4706	37.2353	17	35.9	40.6	20	0.0141276	0.110699														481	20.6667	11.1212	33	23.64	11.54	50	0.0978227	0.0137781			480	11.585	9.7358	53	13.057	11.793	87	0.0624128	0.0872253
	482	35.9	40.6	20	36.25	40.375	16	0.011515	-0.0074025														482	24.2927	30.8537	41	24.1579	34.7105	38	-0.00443453	0.126891			481	40.946	8.5946	37	40.493	11.479	73	-0.0192072	0.122299
	483	26.6667	15	9	27.875	13.25	8	0.0397542	-0.057575														483	43.4444	38.1481	27	44.2069	33.6552	29	0.0250847	-0.147819			482	5.2	8.8	20	4.3	10.7	10	-0.03816	0.08056
	484	27.875	13.25	8	28.25	11.375	8	0.0123375	-0.0616875														484	24.1579	34.7105	38	24.2381	32	21	0.0026386	-0.0891763			483	43	36.5	24	44.643	34.214	14	0.0696632	-0.0969264
	485	27.5333	18.4667	15	27.2667	15.6667	15	-0.00877333	-0.09212														485	24.2381	32	21	23.5	32.6389	36	-0.0242833	0.0210194			484	20	42.5	8	21.188	41	16	0.0503712	-0.0636
	486	36.2857	32.1429	7	36.5	30.875	8	0.00705	-0.0417125														486	24.5556	30.7778	9	25.5	28.25	8	0.0310722	-0.0831639			485	40.714	45.429	28	42.412	43.118	17	0.0719952	-0.0979864
	487	29.4167	9.08333	12	29.5455	9.63636	11	0.00423712	0.0181947														487	42.4	42.6	10	43.4706	39.7647	17	0.0352224	-0.0932812			486	44.256	15.359	39	38.971	18.294	34	-0.224084	0.124444
	488	29.5455	9.63636	11	28.5	13.7143	14	-0.0343955	0.134164														488	44.66	38.44	50	44.7073	37.3659	41	0.00155673	-0.0353394			487	11.364	23.091	44	8.5185	25.444	54	-0.120649	0.0997672
	489	44.7143	43	7	43.875	42.875	8	-0.0276125	-0.0041125														489	28.3333	36.1111	9	26.2941	35.0588	17	-0.0670902	-0.0346203			488	22.023	29.86	43	21.933	25.378	45	-0.003816	-0.190037
	490	44.5	23.8409	44	44.4364	23.7091	55	-0.00209364	-0.00433682														490	21.75	11.4583	24	23.5294	11.6176	34	0.0585426	0.00524142			489	21.933	25.378	45	24.655	21.276	29	0.115413	-0.173925
	491	45	46.5263	19	44.6842	47.3158	19	-0.0103895	0.0259737														491	24.5909	35.3182	22	25.32	33.48	25	0.0239871	-0.0604762			490	24.655	21.276	29	20.917	26	36	-0.158491	0.200298
	492	44.6842	47.3158	19	44.9394	45.2424	33	0.00839553	-0.0682137														492	23.5294	11.6176	34	19.4167	9.69444	36	-0.135309	-0.0632734			491	3.5333	11.667	15	4.9	9.4	20	0.0579481	-0.0961208
	493	44.9394	45.2424	33	45.0556	40.8889	18	0.00382172	-0.143231														493	43.5556	40.8333	18	44.2857	40.9286	14	0.0240222	0.00313333			492	8.5882	9.8824	34	7.9167	9.9167	24	-0.0284716	0.00145432
	494	47	12.8	10	48.125	11.125	8	0.0370125	-0.0551075														494	38.7083	14.5833	24	41.7857	12.2857	14	0.101246	-0.0755917			493	23.056	5.9722	36	20.372	5.5581	43	-0.113802	-0.0175578
	495	37.9688	45.1875	32	39.4419	44.3488	43	0.0484653	-0.027592														495	41.875	23.875	8	43	24.5	10	0.0370125	0.0205625			494	28.026	37.737	38	29.542	37.559	59	0.0642784	-0.0075472
	496	13.45	9.35	20	14.3913	7.65217	23	0.0309689	-0.0558585														496	41.3462	20.4231	26	43.45	25.25	20	0.0692165	0.158806			495	11.5	39.625	24	16.023	36.205	44	0.191775	-0.145008
	497	39.4419	44.3488	43	38.7222	40.0926	54	-0.0236761	-0.14003														497	41.1333	16.1	30	42.8125	22.3125	16	0.0552446	0.204391			496	16.023	36.205	44	12.485	43.03	33	-0.150011	0.28938
																							498	42.8125	22.3125	16	43.6667	21	9	0.0281021	-0.0431812			497	37.208	8.0189	53	36.179	7.1071	28	-0.0436296	-0.0386603
																							499	42.7	40.4	10	44.3077	40.6154	13	0.0528931	0.00708615			498	24.857	46.81	21	25.778	42.852	27	0.0390504	-0.167819
																							500	21	32.6364	11	23.5	31.875	8	0.08225	-0.0250489			499	11.044	42.022	45	10.247	41.012	85	-0.0337928	-0.042824
																							501	12.4286	34.8571	7	12.2	34.2	5	-0.00752	-0.02162			500	24	41.636	11	25.294	43.235	17	0.0548656	0.0677976
																							502	43.6842	33.9474	38	43.1212	31.7273	33	-0.0185226	-0.0730411			501	25.294	43.235	17	25.5	40.909	22	0.0087344	-0.0986224
																							503	19.6875	38.7188	32	17.9423	40.1923	52	-0.0574168	0.04848			502	31.5	35	10	31.556	35.667	9	0.0023744	0.0282808
																							504	24.1875	30.5	16	24	30	13	-0.00616875	-0.01645			503	8.1111	11.333	9	8	10.5	8	-0.00471064	-0.0353192
																							505	17.9423	40.1923	52	17.5625	40.2125	80	-0.0124957	0.000664327			504	25.5	40.909	22	26.656	44.812	32	0.0490144	0.165487
																							506	24	30	13	23.0909	29.5455	11	-0.0299091	-0.0149545			505	25.105	42.684	38	25.556	41.481	27	0.0191224	-0.0510072
																							507	42.7209	34.814	43	43	34.234	47	0.0091814	-0.0190791			506	23.5	25.107	28	22.73	25.486	37	-0.032648	0.0160696
																							508	43.9167	21.75	12	42.1818	24.0909	22	-0.0570765	0.0770159			507	25.556	41.481	27	27.36	41.56	25	0.0764896	0.0033496
																							509	43	34.234	47	44.375	32.375	32	0.0452375	-0.0611625			508	27.36	41.56	25	23.353	43.412	17	-0.169897	0.0785248
																							510	4.14286	34.7143	7	4.33333	33.1667	6	0.00626667	-0.0509167			509	47.385	41.615	13	43.762	44.429	21	-0.153615	0.119314
																							511	43.1944	33.9167	36	42.9388	33.898	49	-0.00841151	-0.000615476			510	8.32	4.32	25	8.5116	6.4419	43	0.00812384	0.0899686
																							512	42.9038	32.6923	52	37.5591	30.9677	93	-0.175841	-0.0567382			511	23.353	43.412	17	25.143	42.714	21	0.075896	-0.0295952
																							513	9.54	32.68	50	11.8286	33.9714	35	0.075294	0.042488			512	29.429	31.286	7	28.5	33	6	-0.0393896	0.0726736
																							514	40.3333	22.1111	9	42.5556	23.6667	18	0.0731111	0.0511778			513	22.361	22.5	36	23.767	24.07	43	0.0596144	0.066568
																							515	41.8085	31.9362	47	41.5814	27.1744	86	-0.00747209	-0.156662			514	23.767	24.07	43	22.711	22.184	38	-0.0447744	-0.0799664
																							516	43.12	33.22	50	43.0333	31.4667	60	-0.00285133	-0.0576847			515	9.4	4.75	20	7.8929	3.6786	28	-0.063901	-0.0454274
																							517	7.73333	35.8	15	7.93333	33.6667	15	0.00658	-0.0701867			516	23.59	43.744	39	22.188	45.531	32	-0.0594448	0.0757688
																							518	43.4545	13.4545	22	40.3846	14.4615	13	-0.101001	0.0331301			517	39.737	47.158	19	40.5	46	18	0.0323512	-0.0490992
																							519	41.6	12.9	30	43.0667	14.2	30	0.0482533	0.04277			518	22.188	45.531	32	24.222	42.056	18	0.0862416	-0.14734
																							520	40.7619	14.4762	42	41.6842	26.193	57	0.0303439	0.385482			519	40.5	8	8	40.769	9.7692	13	0.0114056	0.0750141
																							521	13.0769	42.4231	26	13.4375	45.375	32	0.011863	0.0971183			520	40.5	14.5	20	40.769	9.7692	13	0.0114056	-0.200586
																							522	42.7381	31.5952	42	40.963	29.9259	27	-0.0584019	-0.0549204			521	23.19	22.786	42	23.974	23.342	38	0.0332416	0.0235744
																							523	14.1591	42.5455	44	21.0492	31.3934	61	0.226684	-0.366901			522	24.222	42.056	18	26.111	41.556	18	0.0800936	-0.0212
																							524	22.7111	36.4667	45	21.0492	31.3934	61	-0.0546775	-0.166909			523	34.857	5.5	28	38.61	8.6098	41	0.159127	0.131856
																							525	15.9091	5.45455	11	19.25	4.375	16	0.109916	-0.035517			524	23.974	23.342	38	23.083	21	24	-0.0377784	-0.0993008
																							526	40.5909	34.8182	22	41.5152	34.2424	33	0.0304076	-0.0189424			525	38.61	8.6098	41	38.784	7.6757	37	0.0073776	-0.0396058
																							527	28.75	15.2188	32	30.7143	18.4762	42	0.064625	0.10717			526	46.706	39.765	17	48	39.5	10	0.0548656	-0.011236
																							528	24.3478	7.17391	23	24.5556	5.74074	27	0.0068343	-0.0471514			527	25.111	44.333	27	25.091	42.212	33	-0.000848	-0.0899304
																							529	37.973	14	37	39	19.175	40	0.0337892	0.170258			528	25.091	42.212	33	24.286	41.976	42	-0.034132	-0.0100064
																							530	39.1622	22.6216	37	40.029	32.0725	69	0.0285185	0.310933			529	24.286	41.976	42	26.182	42.303	33	0.0803904	0.0138648
																							531	39.4054	38.4324	37	40.7907	42.4651	43	0.0455761	0.132675			530	18.444	7.4444	36	15.594	14.766	64	-0.12084	0.310436
																							532	11.1633	15.9184	49	11.95	19.2	60	0.0258836	0.107966			531	23	3.875	16	24.5	4.5	12	0.0636	0.0265
																							533	13.8667	26.5333	15	12.4	25.7	10	-0.0482533	-0.0274167			532	26.182	42.303	33	26.219	40.062	32	0.0015688	-0.0950184
																							534	12.6222	18.4	45	11.4516	15.7097	31	-0.038513	-0.0885116			533	29.406	33.5	32	32.75	28.028	36	0.141786	-0.232013
																							535	24.9362	12.3191	47	24.8364	14.3091	55	-0.00328364	0.0654691			534	26.219	40.062	32	25.914	42.829	35	-0.012932	0.117321
																							536	24.1143	26.1143	35	23.9459	26.8378	37	-0.00553838	0.0238049			535	25.914	42.829	35	28.065	40.29	31	0.0912024	-0.107654
																							537	23.1111	31.5	36	22.913	26.6087	46	-0.00651643	-0.160924			536	30	27.5	16	29.524	30.619	21	-0.0201824	0.132246
																							538	22.913	26.6087	46	22.6744	26.6279	43	-0.00785076	0.000632053			537	24.389	21.278	18	24	24.111	27	-0.0164936	0.120119
																							539	22.6744	26.6279	43	23.4	28.8909	55	0.0238716	0.0744528			538	44.333	22.333	12	43.455	19.636	11	-0.0372272	-0.114353
																							540	43.2	12.0667	45	42.6667	18.7778	81	-0.0175467	0.220796			539	26.171	43.743	35	31.045	42.091	22	0.206658	-0.0700448
																							541	43.5366	33.7805	41	44.9259	30.1852	27	0.0457093	-0.118285			540	43.455	19.636	11	44.167	21.833	6	0.0301888	0.0931528
																							542	44.9259	30.1852	27	43.6538	32.5385	26	-0.0418514	0.0774228			541	10.255	41.882	51	12.055	42.345	55	0.07632	0.0196312
																							543	41.2558	5.4186	43	41.6842	8.03509	57	0.0140942	0.0860823			542	44.167	21.833	6	46.111	20.333	9	0.0824256	-0.0636
																							544	14.4545	43.1818	11	12.4545	45.1818	11	-0.0658	0.0658			543	7.9118	4.7353	34	7.1707	6.6585	41	-0.0314226	0.0815437
																							545	44.5217	45.6522	46	45.0164	44.1803	61	0.0162741	-0.0484237			544	26.979	41.875	48	27.537	41.146	41	0.0236592	-0.0309096
																							546	40.1463	8.53659	41	41.84	14.24	50	0.0557214	0.187642			545	27.537	41.146	41	27.314	39.743	35	-0.0094552	-0.0594872
																							547	41.0333	13.8333	30	40.3818	10	55	-0.0214348	-0.126117			546	27.314	39.743	35	27.636	38.955	44	0.0136528	-0.0334112
																							548	47.6667	22.8889	9	46.4286	22.7143	7	-0.0407333	-0.00574444			547	27.636	38.955	44	22.957	43.478	23	-0.19839	0.191775
																							549	39.0294	24.7647	34	39.1818	25.1818	22	0.00501417	0.013723			548	4.9333	39.289	45	5.3725	42.373	51	0.0186221	0.130762
																							550	39.1818	25.1818	22	41.6	28.4571	35	0.0795582	0.107758			549	22.957	43.478	23	29.024	41.786	42	0.257241	-0.0717408
																							551	38.5	34.2857	14	38.8125	35.5625	16	0.0102812	0.0420062			550	30.273	29.909	11	29.889	32.667	9	-0.0162816	0.116939
																							552	46.4091	30.0455	22	41.6	28.4571	35	-0.158219	-0.0522555			551	5.3725	42.373	51	13.02	40.66	50	0.324254	-0.0726312
																							553	17.8491	24.4151	53	18.1148	14.2459	61	0.00874145	-0.334566			552	13.02	40.66	50	16.862	35.508	65	0.162901	-0.218445
																							554	32.5	9.40909	22	35.4783	11.5652	23	0.0979848	0.0709366			553	21.111	25.778	18	22.824	22.941	17	0.0726312	-0.120289
																							555	39.2	11.85	20	35.4783	11.5652	23	-0.122445	-0.00936935			554	22.824	22.941	17	21.719	23.312	32	-0.046852	0.0157304
																							556	11.3	5.3	10	10.1667	4.66667	6	-0.0372867	-0.0208367			555	21.719	23.312	32	22.792	22.417	24	0.0454952	-0.037948
																							557	8.75	8.125	8	10.7143	7.64286	14	0.064625	-0.0158625			556	22.792	22.417	24	22.216	25.054	37	-0.0244224	0.111809
																							558	37.6296	17.8519	27	38.625	15.375	16	0.0327477	-0.0814884			557	25.963	41.704	27	25.44	43.68	25	-0.0221752	0.0837824
																							559	11.1818	3.72727	11	11	6	11	-0.00598182	0.0747727			558	26.255	42.294	51	26.162	42.459	37	-0.0039432	0.006996
																							560	34.5	11.5	12	33.8571	9.28571	21	-0.02115	-0.07285			559	20.652	24.348	23	20.5	24	16	-0.0064448	-0.0147552
																							561	39.6923	16.8718	39	37.9103	21.1026	78	-0.0586295	0.139192			560	26.162	42.459	37	25.286	43.964	28	-0.0371424	0.063812
																							562	45.1818	23.4545	11	45.55	24.8	20	0.0121132	0.0442655			561	8.5111	45.4	45	11.637	42.225	80	0.132538	-0.13462
																							563	46.3571	32.4286	14	45.7333	33.0667	15	-0.0205233	0.0209933			562	26.451	40.941	51	28.325	41.05	40	0.0794576	0.0046216
																							564	30.95	11.175	40	28.7778	12.7037	27	-0.0714661	0.0502944			563	43.758	25.364	33	42.762	23.476	21	-0.0422304	-0.0800512
																							565	40.8261	28.8261	23	41.4615	25.8462	39	0.0209064	-0.0980398			564	28.325	41.05	40	24.774	42.019	53	-0.150562	0.0410856
																							566	31.35	39.5	20	32.641	40.3846	39	0.0424747	0.0291038			565	22.083	25.75	12	23.458	22.208	24	0.0583	-0.150181
																							567	32.5	5.91667	24	33	7.89655	29	0.01645	0.0651382			566	23.458	22.208	24	21.844	20.875	32	-0.0684336	-0.0565192
																							568	41.9231	11.4615	13	44.95	7.9	20	0.0995858	-0.117175			567	38.481	47.593	27	34.704	45.111	27	-0.160145	-0.105237
																							569	33	7.89655	29	36.4	11.2	15	0.11186	0.108683			568	25.184	24.469	49	29.353	15.985	68	0.176766	-0.359722
																							570	38.4	34.7	30	40.5122	33.6829	41	0.0694912	-0.0334617			569	7.5455	13.182	11	8.3846	12.385	13	0.0355778	-0.0337928
																							571	36.027	7.86486	37	31.72	6.76	25	-0.141701	-0.0363501			570	14.021	15.298	47	12.633	20.4	90	-0.0588512	0.216325
																							572	31.72	6.76	25	37.2273	5.68182	22	0.181189	-0.0354722			571	21.429	26.214	28	23.167	26.778	18	0.0736912	0.0239136
																							573	41.7	9.5	10	43.2857	6	7	0.05217	-0.11515			572	17.8	46.2	20	24.457	43.171	35	0.282257	-0.12843
																							574	22.4667	10.6	30	19.425	17.225	40	-0.100071	0.217963			573	21.574	19.064	47	22.792	24.625	24	0.0516432	0.235786
																							575	30.3667	8.13333	30	30.6842	11	19	0.0104472	0.0943133			574	22.852	28.63	27	24	32.394	33	0.0486752	0.159594
																							576	18.3256	16.8372	43	18.8718	18.8077	78	0.0179704	0.0648289			575	24.457	43.171	35	28.414	41.69	29	0.167777	-0.0627944
																							577	19.2593	32.037	27	18.7959	31.4082	49	-0.0152439	-0.0206899			576	12.579	44	38	12.348	42.348	23	-0.0097944	-0.0700448
																							578	43.9804	29.9216	51	41.9765	32.0353	85	-0.065929	0.0695416			577	14.057	13.566	53	10.286	22.8	70	-0.15989	0.391522
																							579	30.9545	39.2273	44	29.9	40	70	-0.0346945	0.0254227			578	14.65	35.15	40	16.1	33.12	50	0.06148	-0.086072
																							580	38.375	18.4375	32	38.0833	21.25	48	-0.00959583	0.0925312			579	38	19	25	43.481	20.519	27	0.232394	0.0644056
																							581	5.55172	14.4828	29	5.94737	14.2632	19	0.0130167	-0.00722486			580	20.167	23.833	6	21.75	23	4	0.0671192	-0.0353192
																							582	8.625	26.1875	16	8.8125	27.25	16	0.00616875	0.0349563			581	15.075	13.509	53	17.457	10.266	94	0.100997	-0.137503
																							583	5.94737	14.2632	19	6.3125	11.1875	16	0.0120128	-0.101189			582	16.351	34.865	37	15.76	34.6	25	-0.0250584	-0.011236
																							584	8.5	38	6	9	39	7	0.01645	0.0329			583	20.875	24.6	40	21.608	22.667	51	0.0310792	-0.0819592
																							585	30.8182	21.9091	11	29.5	18.5	14	-0.0433682	-0.112159			584	26.549	40.922	51	27.186	39.721	43	0.0270088	-0.0509224
																							586	8.63636	27.9091	11	8.5	23.7778	18	-0.00448636	-0.13592			585	21.608	22.667	51	21.509	18.545	55	-0.0041976	-0.174773
																							587	8.5	23.7778	18	7.5	25.5	12	-0.0329	0.0566611			586	27.186	39.721	43	27.491	41.17	53	0.012932	0.0614376
																							588	9.5	34	10	8.31579	37.6842	19	-0.0389605	0.121211			587	8.32	4.32	25	9.1176	4.5882	17	0.0338182	0.0113717
																							589	6.60417	14.1667	48	5.70833	10.1042	48	-0.0294729	-0.133656			588	14.19	8.4286	21	12.038	12.692	26	-0.0912448	0.180768
																							590	29.5172	19.8276	29	29.6154	23.2308	26	0.00322891	0.111965			589	21.425	19.55	40	24.864	27.5	22	0.145814	0.33708
																							591	5.70833	10.1042	48	5.2	10.0857	35	-0.0167242	-0.000607083			590	11.435	15.609	46	14.867	13.622	45	0.145517	-0.0842488
																							592	29.6154	23.2308	26	29.4	22.04	25	-0.00708615	-0.0391763			591	45.125	42.125	8	47	40.5	16	0.0795	-0.0689
																							593	5.2	10.0857	35	4.7	13.95	20	-0.01645	0.127135			592	6.7857	39.643	14	5.1429	36.667	21	-0.0696547	-0.126182
																							594	5.75	17.4167	12	4.7	13.95	20	-0.034545	-0.114053			593	31.565	40.043	23	29.267	43.833	30	-0.0974352	0.160696
																							595	29.4	22.04	25	29.24	20.6	25	-0.005264	-0.047376			594	14.769	33	26	12.333	31.267	15	-0.103286	-0.0734792
																							596	8.72727	39.2727	11	8.83333	38.0833	12	0.00348939	-0.0391311			595	19.615	15.846	39	16.708	21.375	24	-0.123257	0.23443
																							597	29.24	20.6	25	29.3571	24.7857	14	0.003854	0.13771			596	34.932	18.818	44	37.65	13.3	60	0.115243	-0.233963
																							598	29.2857	18.7143	7	29	21.2	10	-0.0094	0.08178			597	15.681	31.511	47	12.676	33.029	34	-0.127412	0.0643632
																							599	29.3571	24.7857	14	29	21.2	10	-0.01175	-0.11797			598	39.4	13.24	25	42.464	14.714	28	0.129914	0.0624976
																							600	4.57143	12.9048	21	4.875	11.7917	24	0.0099875	-0.0366208			599	12.676	33.029	34	12.897	30.128	39	0.0093704	-0.123002
																							601	29	21.2	10	28	23.2857	7	-0.0329	0.06862			600	12.897	30.128	39	13.204	33.852	54	0.0130168	0.157898
																							602	17.9167	37.4167	24	16.7368	39.8421	19	-0.0388162	0.0797969			601	25.532	33.128	47	30.136	40.545	44	0.19521	0.314481
																							603	39.4839	40.3226	31	36.6833	42.5167	60	-0.0921377	0.0721854			602	5.5	39.5	12	4.3846	37.615	13	-0.047293	-0.079924
																							604	31.9	35.75	20	30	37.2	30	-0.06251	0.047705			603	30.136	40.545	44	28.553	39.329	76	-0.0671192	-0.0515584
																							605	14.9667	29.3	30	15.5102	29.9184	49	0.0178824	0.0203443			604	12.842	14.474	19	15.667	16.889	27	0.11978	0.102396
																							606	20.5714	15.9643	28	21.4815	19.8148	27	0.0299407	0.126682			605	16.84	21.64	25	14.83	29.574	47	-0.085224	0.336402
																							607	36.8261	10.1304	23	35.0556	18.2222	36	-0.0582505	0.26622			606	15.667	16.889	27	16.727	16.455	44	0.044944	-0.0184016
																							608	35.0556	18.2222	36	33.4821	21.4643	56	-0.0517653	0.106664			607	29.303	42.061	33	30.103	37.207	29	0.03392	-0.20581
																							609	14.8444	26.1556	45	15.8947	29.3158	76	0.0345546	0.103972			608	30.103	37.207	29	28.917	42.792	24	-0.0502864	0.236804
																							610	31.6667	36.2917	24	35.5532	34.9787	47	0.127867	-0.0431958			609	17.37	29.407	27	20	32	21	0.111512	0.109943
																							611	14.8571	23.4286	14	13.5	22.5	10	-0.04465	-0.03055			610	20	32	21	21.167	35.833	36	0.0494808	0.162519
																							612	16.3571	39.2857	14	18.2857	37.7143	7	0.06345	-0.0517			611	20.37	39.926	27	21.167	35.833	36	0.0337928	-0.173543
																							613	14.5	32.3654	52	15.3077	32.5641	39	0.0265731	0.00653782			612	41.095	19.095	21	43.267	15.533	15	0.0920928	-0.151029
																							614	37.6739	36.8913	46	38.75	41.8929	56	0.0354033	0.164551			613	28.857	38.531	49	24.12	37.391	92	-0.200849	-0.048336
																							615	15.38	35.66	50	15.2025	32.7089	79	-0.00583871	-0.0970925			614	42.385	10.385	13	43.429	9.7143	14	0.0442656	-0.0284377
																							616	35.3125	33.25	16	37.625	30.8333	24	0.0760813	-0.0795083			615	29.5	44.5	20	28.278	44.611	18	-0.0518128	0.0047064
																							617	37.625	30.8333	24	39.3958	31.9792	48	0.0582604	0.0376979			616	3.4545	13.318	22	5.9333	15.6	15	0.105101	0.0967568
																							618	11.0244	15.2195	41	10.0959	13.6027	73	-0.0305476	-0.0531918			617	13.174	25.565	23	12.611	22.667	18	-0.0238712	-0.122875
																							619	39.3958	31.9792	48	40.9574	39.8085	47	0.0513771	0.257585			618	13.188	14.312	16	16.133	17.533	15	0.124868	0.13657
																							620	13.625	22.5833	24	15.1176	22.6471	17	0.0491081	0.00209657			619	17.615	18.615	13	16.133	17.533	15	-0.0628368	-0.0458768
																							621	6.5641	41.8205	39	6.88571	42.6571	35	0.010581	0.0275251			620	30.971	45.088	34	29.13	45.478	23	-0.0780584	0.016536
																							622	37.6522	39.587	46	39.1892	38.1081	37	0.0505678	-0.0486541			621	6.1905	33.905	21	9.3333	32.533	15	0.133255	-0.0581728
																							623	40.0882	16.9706	34	38.2881	20.1186	59	-0.0592233	0.103571			622	4.75	38.4	20	5.2381	36.571	21	0.0206954	-0.0775496
																							624	6.75862	41.7586	29	5.47826	41.5217	23	-0.0421238	-0.0077934			623	14.5	34	16	17.455	33.182	11	0.125292	-0.0346832
																							625	11.2414	25.6207	29	4.43333	27.3667	30	-0.223985	0.0574426			624	5.92	31.52	25	10.158	31.158	19	0.179691	-0.0153488
																							626	37.7292	11.5833	48	42.5926	11.2593	27	0.160007	-0.010662			625	31.818	45.727	11	28.611	43.722	18	-0.135977	-0.085012
																							627	44.8108	25.8378	37	42.9863	21.6849	73	-0.0600264	-0.136631			626	43.286	12	7	42.917	10.167	12	-0.0156456	-0.0777192
																							628	19.8788	12	33	22.3077	11.8846	26	0.079911	-0.00379615			627	15	4.4706	34	16.095	9.746	63	0.046428	0.223677
																							629	42.5926	11.2593	27	39.4375	14.375	16	-0.103803	0.102508			628	7	30.5	24	6.5	29	16	-0.0212	-0.0636
																							630	6.90476	39.8095	21	6.7	39.75	20	-0.00673667	-0.00195833			629	16.889	8.8333	18	10.343	9.1143	35	-0.27755	0.0119144
																							631	34.6327	19.6939	49	23.1163	22.4651	43	-0.378889	0.0911738			630	33.364	42.909	11	29.647	43	17	-0.157601	0.0038584
																							632	43.7273	9.81818	11	41.6667	11	9	-0.0677939	0.0388818			631	25.837	29.605	43	25.975	40.278	79	0.0058512	0.452535
																							633	23.1163	22.4651	43	17.0492	24.8361	61	-0.199608	0.0780042			632	3.8462	45	13	3	41.5	8	-0.0358789	-0.1484
																							634	23.2273	12.5	44	21.6786	19.0536	56	-0.0509523	0.215612			633	40.818	15.455	33	38.536	13.714	28	-0.0967568	-0.0738184
																							635	34	14.7143	7	34.875	12.875	8	0.0287875	-0.0605125			634	3	41.5	8	4.6429	40.214	14	0.069659	-0.0545264
																							636	4.07143	16.5714	14	3.5	15	10	-0.0188	-0.0517			635	38.536	13.714	28	41	10.222	27	0.104474	-0.148061
																							637	14.0556	19.9167	36	11.5349	18.4419	43	-0.0829301	-0.0485211			636	4.88	6.16	25	4.6429	9.7857	14	-0.010053	0.15373
																							638	42.5	32.5	36	37.5556	32.2222	45	-0.162672	-0.00913889			637	8.7931	27.966	29	17.182	31.418	55	0.355689	0.146365
																							639	12.5	20.6458	48	12.2326	17.7907	43	-0.00879884	-0.093934			638	8.1667	28.944	36	11.171	24.457	35	0.127382	-0.190249
																							640	41.8889	35.8333	18	40.5556	32.2222	27	-0.0438667	-0.118806			639	29.304	44.261	23	27.125	39.917	24	-0.0923896	-0.184186
																							641	41	36.9375	16	38.3846	38.5769	26	-0.0860462	0.053937			640	22.44	28.64	25	20.812	25	16	-0.0690272	-0.154336
																							642	38.6667	32.8	15	36.3571	34.4286	14	-0.0759833	0.05358			641	12.308	19.346	26	8.8065	21.387	31	-0.148464	0.0865384
																							643	38.3846	38.5769	26	36.3571	34.4286	14	-0.0667038	-0.136481			642	5.6667	13.125	24	3.5	14	16	-0.0918681	0.0371
																							644	33	18.7143	7	33	21	9	0	0.0752			643	12	9	17	13.478	9.6522	23	0.0626672	0.0276533
																							645	40.3667	17.8333	30	39.3404	16.2979	47	-0.0337633	-0.0505167			644	12.8	18.68	50	8.875	18.75	48	-0.16642	0.002968
																							646	32.4545	40.7273	11	32.7143	41.2857	7	0.00854545	0.0183727			645	13.478	9.6522	23	12.5	6	20	-0.0414672	-0.154853
																							647	30.9149	10.0213	47	30.3404	10.6809	47	-0.0189	0.0217			646	8.875	18.75	48	5.6667	16.718	39	-0.136032	-0.0861568
																							648	28.6	28.6286	35	28	29.7857	28	-0.01974	0.03807			647	12.5	6	20	12	8.2308	26	-0.0212	0.0945859
																							649	17.6957	34.087	23	17.7222	39.6111	18	0.000874155	0.181745			648	5.6667	16.718	39	8.7705	17.754	61	0.131601	0.0439264
																							650	9.62069	40.8276	29	9.25	40.55	20	-0.0121957	-0.00913259			649	12	8.2308	26	11.4	6.4	20	-0.02544	-0.0776259
																							651	9.25	40.55	20	8.5	41.0625	16	-0.024675	0.0168613			650	12.784	20.784	37	8.7705	17.754	61	-0.170172	-0.128472
																							652	27.3333	36.5333	15	27.9	36.65	20	0.0186433	0.00383833			651	7.8889	10.667	9	8.5	8.5	12	0.0259106	-0.0918808
																							653	8.5	41.0625	16	9.30769	41.7308	26	0.0265731	0.0219861			652	25.355	8.2581	31	29.095	5.5238	21	0.158576	-0.115934
																							654	23.2632	9.84211	19	23.7857	8.67857	28	0.0171921	-0.0382803			653	6.3333	25.333	12	9.5789	26.421	19	0.137613	0.0461312
																							655	27.9	36.65	20	28.6364	38.3636	11	0.0242264	0.0563786			654	34.667	42.889	9	33	40.333	18	-0.0706808	-0.108374
																							656	17.5714	30.2286	35	16.2812	28.75	32	-0.0424469	-0.048645			655	42.857	20.429	14	45.476	23.095	21	0.111046	0.113038
																							657	28.6364	38.3636	11	25.25	38.6875	16	-0.111411	0.0106551			656	39.333	13.481	27	37.56	15.58	50	-0.0751752	0.0889976
																							658	25.25	38.6875	16	27.0714	37	14	0.059925	-0.0555187			657	12.188	37.438	16	10.656	40.375	32	-0.0649568	0.124529
																							659	37.6	8.5	10	38.5	10	8	0.02961	0.04935			658	37.56	15.58	50	37.321	16	53	-0.0101336	0.017808
																							660	38.5	10	8	38.2	11.6	5	-0.00987	0.05264			659	7.5	9	10	4	8	11	-0.1484	-0.0424
																							661	26	37	13	27.7692	38.1538	13	0.0582077	0.0379615			660	12	31.3	20	4.7097	29.645	31	-0.309109	-0.070172
																							662	34.6667	40.2963	27	38.6286	39.5429	35	0.130347	-0.0247881			661	29.167	44.5	12	27.833	44.167	6	-0.0565616	-0.0141192
																							663	15.5556	30.2778	36	18.4583	33.2083	24	0.0955014	0.0964153			662	26	43.5	16	26	44.5	16	0	0.0424
																							664	18.7222	31.1944	36	19.6875	32.4375	32	0.0317576	0.0408965			663	8.7917	41.75	24	10.75	39.583	24	0.0830319	-0.0918808
																							665	19.6875	32.4375	32	12.8276	31.069	58	-0.225691	-0.0450248			664	13.296	17.185	27	16.294	17.294	17	0.127115	0.0046216
																							666	40.0233	32.1628	43	40.0278	29.3889	36	0.000148773	-0.0912614			665	10.75	39.583	24	8.95	42.65	40	-0.07632	0.130041
																							667	19.4667	30.1	30	17.3	31.45	20	-0.0712833	0.044415			666	10.5	34.5	8	13.375	34.938	16	0.1219	0.0185712
																							668	15.4286	28.9048	21	17.6154	27.5385	13	0.0719462	-0.0449513			667	16.294	17.294	17	17.8	19	10	0.0638544	0.0723344
																							669	36.9	8.8	20	35.8333	8.83333	30	-0.0350933	0.00109667			668	46.417	43.25	12	47.214	41.357	14	0.0337928	-0.0802632
																							670	18.6111	28.4444	36	19.5	27.1	20	0.0292444	-0.0442322			669	8.95	42.65	40	10.444	41.667	45	0.0633456	-0.0416792
																							671	16.3333	19.8148	27	16.069	21.069	29	-0.0086977	0.0412616			670	26.615	43.615	13	26.857	43.714	14	0.0102608	0.0041976
																							672	13.6765	16.2059	34	15.85	18.9167	60	0.0715091	0.0891848			671	4.3	30.15	20	4.1818	32.682	22	-0.00501168	0.107357
																							673	37.2143	5.71429	14	38.6923	8	13	0.0486269	0.0752			672	13.5	17	10	15.889	17.667	9	0.101294	0.0282808
																							674	38.0789	39.6053	38	39.2549	39.1569	51	0.0386889	-0.0147524			673	47	38.5	16	47.615	39.385	13	0.026076	0.037524
																							675	22.6364	30.8182	11	19.9444	30	18	-0.0885641	-0.0269182			674	11.056	32.889	18	11.154	28.385	13	0.0041552	-0.19097
																							676	19	28.64	25	18.5	28.1667	24	-0.01645	-0.0155727			675	47.143	9.3571	14	45.842	6.8421	19	-0.0551624	-0.106636
																							677	18.5	28.1667	24	18.6552	28.1379	29	0.00510517	-0.000945402			676	41.571	22.735	49	41.714	21.286	28	0.0060632	-0.0614376
																							678	31.2222	25.2222	27	33.05	22.65	20	0.0601339	-0.0846261			677	27	46.353	17	28.053	46.368	19	0.0446472	0.000636
																							679	29.6154	33.3846	13	30.6364	30.6364	11	0.0335902	-0.0904175			678	14.455	26.091	11	19.857	25.571	14	0.229045	-0.022048
																							680	11.8421	14.5263	19	10.3077	15.7692	13	-0.0504822	0.0408919			679	22.647	45.941	17	24.387	46.581	31	0.073776	0.027136
																							681	34.1944	32.6111	36	36.9545	36.2576	66	0.0908073	0.119969			680	41.788	18.848	33	44.412	19.059	34	0.111258	0.0089464
																							682	39.1143	38.0857	35	36.9545	36.2576	66	-0.0710555	-0.0601458			681	13.5	24.5	12	13.556	22.778	9	0.0023744	-0.0730128
																							683	15.3846	18.6923	39	14.5312	19.5156	64	-0.0280757	0.0270871			682	44.103	41.385	39	42.727	40.424	33	-0.0583424	-0.0407464
																							684	33.4667	26.3	30	34.3333	27.1282	39	0.0285133	0.0272479			683	42.727	40.424	33	34.86	38.512	43	-0.333561	-0.0810688
																							685	19.9412	28.0588	34	21.04	26.84	25	0.0361513	-0.0400993			684	46.5	15	42	46.16	12.52	25	-0.014416	-0.105152
																							686	32	30.7692	26	31.4706	31.2353	17	-0.0174176	0.0153335			685	44.364	6.7273	11	44.083	8.8333	12	-0.0119144	0.0892944
																							687	32.8864	23.0909	44	31.4545	26.8182	33	-0.0471068	0.122627			686	28	27.021	48	23.925	31.6	40	-0.17278	0.19415
																							688	31.4706	31.2353	17	31.4545	26.8182	33	-0.000527807	-0.145323			687	44.083	8.8333	12	43.5	10.5	16	-0.0247192	0.0706681
																							689	20.9091	31.8864	44	21.0909	33.1818	22	0.00598182	0.0426205			688	47.5	13.5	8	45.5	13.6	10	-0.0848	0.00424
																							690	20.3429	18.2857	35	13.9091	22.2182	55	-0.211671	0.129378			689	31.958	21.25	24	32.276	15.69	29	0.0134832	-0.235744
																							691	31.2	25.8	15	30.9286	24.8571	14	-0.00893	-0.03102			690	27	22	21	28.697	25.697	33	0.0719528	0.156753
																							692	21.65	25.45	20	19.7143	30.2571	35	-0.063685	0.158155			691	27.467	40.4	15	27.545	43.182	11	0.0033072	0.117957
																							693	21.0909	33.1818	22	19.7143	30.2571	35	-0.0452909	-0.0962218			692	32.276	15.69	29	33.882	16.745	51	0.0680944	0.044732
																							694	38.8438	31.625	32	36.6222	34.3556	45	-0.0730883	0.0898353			693	22.429	24.333	21	19.136	24.136	22	-0.139623	-0.0083528
																							695	19.7143	30.2571	35	19.9091	31.2273	22	0.00640909	0.0319173			694	7.375	34.958	24	8.68	35.4	25	0.055332	0.0187408
																							696	28.72	32.8	25	30.1667	27.8333	30	0.0475953	-0.163403			695	11.5	30	8	11.5	30	16	0	0
																							697	36.6222	34.3556	45	34.7667	40.9333	30	-0.0610478	0.216409			696	39.931	22.517	29	40.633	22.3	30	0.0297648	-0.0092008
																							698	15.8974	16.1282	39	16.4103	16.5128	39	0.0168718	0.0126538			697	12.697	4.6667	33	14.033	5.1	30	0.0566464	0.0183719
																							699	30.1667	27.8333	30	33.3846	27.4231	26	0.105871	-0.0134974			698	44.14	10.326	43	43.324	15.324	37	-0.0345984	0.211915
																							700	34.7667	40.9333	30	36	40.25	16	0.0405767	-0.0224817			699	30.84	42.4	25	33.926	40.148	27	0.130846	-0.0954848
																							701	33.55	8.05	20	36.6154	7.61538	13	0.100851	-0.0142988			700	43.324	15.324	37	43.925	15.774	53	0.0254824	0.01908
																							702	31.5	36	8	31.8333	36.1667	6	0.0109667	0.00548333			701	38.714	11	7	40.167	9.8333	6	0.0616072	-0.0494681
																							703	36	40.25	16	33.05	41.9	20	-0.097055	0.054285			702	9.3256	34.628	43	8.3077	33.442	52	-0.043159	-0.0502864
																							704	18.3704	17.1852	27	18.4286	18.7857	42	0.00191481	0.0526574			703	31.25	42.286	28	32.464	37.607	28	0.0514736	-0.19839
																							705	33.9038	28.8269	52	23.9706	29.2451	102	-0.326804	0.013758			704	32.464	37.607	28	30.85	38.7	20	-0.0684336	0.0463432
																							706	18.4286	18.7857	42	19.2692	17.6731	52	0.0276577	-0.0366058			705	42.939	39.286	49	42.6	41.4	30	-0.0143736	0.0896336
																							707	19.2692	17.6731	52	21.2125	28.3625	80	0.0639336	0.351682			706	43.794	10.118	34	43.52	10.6	50	-0.0116176	0.0204368
																							708	33.4468	28.6596	47	32.5625	25.4688	32	-0.0290938	-0.104978			707	43.52	10.6	50	43.516	11.5	64	-0.0001696	0.03816
																							709	33.6842	41.3684	19	34.1333	41.5333	15	0.0147761	0.00542561			708	11.643	45.786	14	11.273	45.5	22	-0.015688	-0.0121264
																							710	39.1633	34.6939	49	39.3235	32.7941	34	0.00527269	-0.0625021			709	24.294	11.618	34	26.134	11.985	67	0.078016	0.0155608
																							711	34.1333	41.5333	15	33.5	41.7222	18	-0.0208367	0.00621444			710	4.2069	24.034	29	4	22	21	-0.00877256	-0.0862416
																							712	26.8333	32.6667	6	26.5	31.5	4	-0.0109667	-0.0383833			711	27	45.5	8	26.786	42.357	14	-0.0090736	-0.133263
																							713	31.9655	23.3793	29	32.8036	25.2321	56	0.027572	0.0609582			712	46.417	38.667	24	45	39	17	-0.0600808	0.0141192
																							714	8.27778	14.3333	18	9.66667	14.7619	21	0.0456944	0.0141			713	39.561	25	41	38.902	23.927	41	-0.0279416	-0.0454952
																							715	40.9091	41.5455	11	36.9091	42.3636	11	-0.1316	0.0269182			714	33.906	27.938	32	31.467	34.4	30	-0.103414	0.273989
																							716	29.2222	15.3889	18	31.4194	16.1613	31	0.0722857	0.025412			715	41.269	33.731	26	41.609	34.304	46	0.014416	0.0242952
																							717	32.4222	25.0889	45	37.6296	27.2963	54	0.171324	0.0726237			716	38.095	28.524	21	41	25.5	24	0.123172	-0.128218
																							718	31.4194	16.1613	31	30.55	16.4	20	-0.0286018	0.00785355			717	8.9592	33.347	49	10.488	34.395	43	0.0648211	0.0444352
																							719	33.9167	38.25	12	36.3	39.3	10	0.0784117	0.034545			718	41	25.5	24	39.905	28.524	21	-0.046428	0.128218
																							720	19.7778	11.7778	9	22.2667	11.8	15	0.0818844	0.000731111			719	10.488	34.395	43	8.4928	32.493	69	-0.0845965	-0.0806448
																							721	27.5	35	6	27.6667	35.6667	3	0.00548333	0.0219333			720	7.6667	43.111	9	10.786	42.357	14	0.132258	-0.0319696
																							722	19.9487	36.6667	39	21.84	38.14	50	0.0622232	0.0484727			721	42.17	24.745	47	38.672	23.375	64	-0.148315	-0.058088
																							723	27.0476	12.5714	21	20.4194	14.9355	31	-0.21807	0.0777774			722	42.391	13.109	46	38.672	23.375	64	-0.157686	0.435278
																							724	20.4194	14.9355	31	23.2	12.6	30	0.0914832	-0.0768374			723	40.227	21.091	44	39.717	30.883	60	-0.021624	0.415181
																							725	29.1944	19.0556	36	30.1628	17.4419	43	0.0318586	-0.0530906			724	9.3111	32.556	45	10.123	34.415	65	0.0344246	0.0788216
																							726	23.2	12.6	30	25.2917	8.54167	24	0.0688158	-0.133519			725	38.388	31.755	49	38.041	30.658	73	-0.0147128	-0.0465128
																							727	7.15	39.675	40	8.77922	36.0519	77	0.0536014	-0.119198			726	4.8	43.9	20	6.3704	42.111	27	0.066585	-0.0758536
																							728	36.1111	27.5	18	38.95	27.45	20	0.0933994	-0.001645			727	14.24	26.08	50	15.192	25.769	26	0.0403648	-0.0131864
																							729	13.2667	22.2667	15	10.7692	22.3846	13	-0.0821656	0.00388051			728	16.564	42.513	39	24.697	38.394	33	0.344839	-0.174646
																							730	29.5652	26.3478	23	31	29.2727	22	0.0472043	0.0962292			729	24.697	38.394	33	17.75	42.893	28	-0.294553	0.190758
																							731	31	29.2727	22	34.0333	27.5333	30	0.0997967	-0.0572261			730	17.75	42.893	28	23.295	42.773	44	0.235108	-0.005088
																							732	34.0333	27.5333	30	36.4091	28.1818	22	0.0781624	0.0213352			731	29.714	39.452	42	38.667	32.928	69	0.379607	-0.276618
																							733	8.28571	22	21	4.125	21.875	16	-0.136888	-0.0041125			732	41.708	17.833	24	40.615	21.269	26	-0.0463432	0.145686
																							734	20.8235	27.6176	34	20.7391	27.6522	23	-0.00277673	0.00113593			733	34.294	40.235	17	33	37.692	13	-0.0548656	-0.107823
																							735	45.625	12.125	8	46.25	12.75	8	0.0205625	0.0205625			734	18.208	41.17	53	22.562	41.688	80	0.18461	0.0219632
																							736	18.8824	19.4118	17	18.0769	19.3846	13	-0.0264986	-0.000893213			735	35.1	37.333	30	38.694	36.694	36	0.152386	-0.0270936
																							737	29.7692	13.2308	52	28.7241	19.3793	29	-0.0343836	0.202287			736	8.6176	33.029	34	13.029	31.382	34	0.187043	-0.0698328
																							738	37.2308	14.3462	26	38.2051	12.3077	39	0.0320564	-0.0670654			737	7	24.5	8	6.5	24.5	4	-0.0212	0
																							739	29.75	23.3333	12	27	23.8	10	-0.090475	0.0153533			738	21.429	35.571	21	23.8	35.2	15	0.10053	-0.0157304
																							740	16.1667	47	6	14.3333	48	3	-0.0603167	0.0329			739	21.455	36.864	22	23.842	34.842	19	0.101209	-0.0857328
																							741	7.15385	19	13	5.78571	21.0714	14	-0.0450115	0.06815			740	17.733	36.667	15	16.5	37.312	16	-0.0522792	0.027348
																							742	5.2	6.325	40	5.2963	6.48148	27	0.00316815	0.00514824			741	16.5	37.312	16	17.615	39.846	13	0.047276	0.107442
																							743	30.7619	15.3333	42	31.1795	14.1795	39	0.0137385	-0.0379615			742	3.6667	3.5	12	7.8261	3.2174	23	0.176359	-0.0119822
																							744	5.8	23.5	30	8.04444	22.3778	45	0.0738422	-0.0369211			743	11.429	6.6429	28	7.8261	3.2174	23	-0.152763	-0.145241
																							745	31.1795	14.1795	39	39.5952	10.8333	42	0.276878	-0.110088			744	7.8261	3.2174	23	4.7576	6.5455	33	-0.130104	0.141111
																							746	45	8.5	6	44.5	9.5	6	-0.01645	0.0329			745	39.36	19.12	25	41.227	20.136	22	0.0791608	0.0430784
																							747	24.1613	29.2258	31	21.2353	31.0784	51	-0.0962653	0.0609514			746	40.784	34.351	37	43.875	38.229	48	0.131058	0.164427
																							748	31.4667	9.93333	15	35.1724	9.93103	29	0.121919	-7.56322e-05			747	44.481	8.4074	27	44	14.5	26	-0.0203944	0.258326
																							749	21.2353	31.0784	51	19.3421	37.0526	38	-0.0622859	0.196551			748	42.889	33.815	27	42.19	36.857	21	-0.0296376	0.128981
																							750	30.1739	26	23	31.6087	27.2174	23	0.0472043	0.0400522			749	44	14.5	26	42.673	13.51	49	-0.0562648	-0.041976
																							751	42.875	9.875	24	40.0833	9.66667	12	-0.0918458	-0.00685417			750	19.385	32.103	39	19.227	29.409	22	-0.0066992	-0.114226
																							752	20.7843	9.11765	51	17.0769	17.0879	91	-0.121973	0.262222			751	23.067	32.4	30	23.714	31.381	21	0.0274328	-0.0432056
																							753	32.15	25.85	20	31.3636	28.4545	11	-0.0258714	0.0856895			752	17.944	36	18	18.389	29.917	36	0.018868	-0.257919
																							754	29.2727	17.6136	44	33.0172	15.2414	58	0.123195	-0.0780473			753	23.714	31.381	21	18.389	29.917	36	-0.22578	-0.0620736
																							755	22.1458	16.2917	48	21.6623	24.3117	77	-0.015907	0.263859			754	16.925	43.774	53	19.449	36.245	49	0.107018	-0.31923
																							756	38.9167	7.75	12	37.9286	8.85714	14	-0.0325083	0.036425			755	19.449	36.245	49	17.581	36.07	43	-0.0792032	-0.00742
																							757	37.9286	8.85714	14	40.625	9.25	8	0.0887125	0.012925			756	39.6	16.8	35	38.493	26.776	67	-0.0469368	0.422982
																							758	18.6923	18.8462	13	20.1111	21.1111	9	0.0466786	0.0745171			757	41	15.5	16	44.5	14	10	0.1484	-0.0636
																							759	35.4444	20.8889	9	35.1429	17.9286	14	-0.00992222	-0.0973944			758	21.385	25.846	13	23.5	26.5	12	0.089676	0.0277296
																							760	33.625	24.1875	16	36.0968	25.0645	31	0.0813214	0.0288538			759	39.703	13.946	37	41.114	14.943	35	0.0598264	0.0422728
																							761	40.3529	25.0588	34	36.0968	25.0645	31	-0.140028	0.000187287			760	7.9167	45.833	12	7.1176	46.235	17	-0.0338818	0.0170448
																							762	8.125	15.1562	32	11.2941	16.4118	17	0.104264	0.0413064			761	7	10.348	23	9.2308	13.385	13	0.0945859	0.128769
																							763	21.6667	18.75	24	20.3333	22.3333	12	-0.0438667	0.117892			762	7.1176	46.235	17	8.5	47.5	12	0.0586138	0.053636
																							764	18.8	25.5	10	20.3333	22.3333	12	0.0504467	-0.104183			763	5.4545	12.818	11	6.0833	14.833	12	0.0266611	0.085436
																							765	39.8889	24.0222	45	38.4	22.4	25	-0.0489844	-0.0533711			764	7.5263	40.316	19	8.2	41	10	0.0285649	0.0290016
																							766	23.5333	25.7667	30	22.6552	23.6207	29	-0.0288915	-0.0706026			765	16.755	35.547	53	16.303	38.182	66	-0.0191648	0.111724
																							767	22.6552	23.6207	29	21.1053	21.9474	19	-0.050992	-0.0550523			766	6.0833	14.833	12	6.6842	10.158	19	0.0254782	-0.19822
																							768	37.26	10.38	50	29.0417	12.3125	48	-0.270383	0.0635792			767	40.519	11	27	39.783	15.174	23	-0.0312064	0.176978
																							769	40	11.6087	23	37.125	16.3125	16	-0.0945875	0.154755			768	30.5	10.214	28	27.302	9.283	53	-0.135595	-0.0394744
																							770	23.7647	24	17	21.6087	22.7826	23	-0.0709327	-0.0400522			769	15.533	42.4	15	17.5	40	16	0.0834008	-0.10176
																							771	15.9091	18.6364	11	13.6429	19.2143	14	-0.0745591	0.0190136			770	44.167	46.167	6	43.833	46.167	6	-0.0141616	0
																							772	21.6087	22.7826	23	21.4	22.1333	15	-0.00686609	-0.0213612			771	43.833	46.167	6	43.917	43.167	12	0.0035616	-0.1272
																							773	30.5962	23.8077	52	32.2828	29	99	0.0554916	0.170827			772	42.364	13.758	33	41.216	14.059	51	-0.0486752	0.0127624
																							774	38	18.6667	12	38.5	17	8	0.01645	-0.0548333			773	8.5455	37.182	11	8.8333	38.389	18	0.0122027	0.0511768
																							775	27.375	39.375	8	24.7778	39.8889	9	-0.0854486	0.0169069			774	8.8333	38.389	18	9.5556	38	9	0.0306255	-0.0164936
																							776	24.2222	24.2222	18	22.48	22.96	25	-0.0573191	-0.0415271			775	41.341	11.244	41	41.016	10.902	61	-0.01378	-0.0145008
																							777	17.7619	12.6429	42	11.0606	15.7576	33	-0.220473	0.102474			776	6.5	9.5	16	8.2593	8.7778	27	0.0745943	-0.0306213
																							778	22.48	22.96	25	18.5263	21.7368	19	-0.130076	-0.0402419			777	8.68	38.24	25	12.355	40.129	31	0.15582	0.0800936
																							779	18.5263	21.7368	19	22.8824	22.8235	17	0.143314	0.035752			778	11	28.381	21	10.625	27.812	16	-0.0159	-0.0241256
																							780	21.1081	20.3514	37	20.1739	22.6304	46	-0.030735	0.0749818			779	11.136	9.5909	22	10.75	14.083	12	-0.0163664	0.190465
																							781	30.6667	20.8667	30	30.1739	22.1739	23	-0.0162116	0.0430084			780	34.571	4.7143	7	35.214	3.3571	14	0.0272632	-0.0575453
																							782	36.1176	25.8824	17	39.5556	24.6667	9	0.113107	-0.0399961			781	10.7	17.9	10	9	17.286	7	-0.07208	-0.0260336
																							783	41	22.7143	7	39.5556	24.6667	9	-0.0475222	0.0642333			782	29.143	23.6	35	29.667	27.333	30	0.0222176	0.158279
																							784	21.4118	17.5882	17	23.0625	16.6875	16	0.0543092	-0.0296342			783	8.2264	30.509	53	11.197	24.443	61	0.125953	-0.257198
																							785	39.5556	24.6667	9	37.1429	25.7143	7	-0.0793778	0.0344667			784	23.889	46.667	9	23.615	47.385	13	-0.0116176	0.0304432
																							786	34	20.5102	49	28.5455	23.5455	88	-0.179455	0.0998597			785	30.065	24.677	31	30.283	23.696	46	0.0092432	-0.0415944
																							787	17.5714	13.8214	28	17	15	14	-0.0188	0.038775			786	13.118	9.4412	34	17.714	8.1143	35	0.19487	-0.0562606
																							788	37.2727	7.72727	11	40	8.8	10	0.0897273	0.0352927			787	41.974	26.974	39	43.765	25.324	34	0.0759384	-0.06996
																							789	24.7907	29.0698	43	25.3793	25.931	29	0.0193654	-0.103264			788	35.583	32.028	36	38.603	34.897	58	0.128048	0.121646
																							790	22.7647	23.7059	17	25.3793	25.931	29	0.0860205	0.0732075			789	39.477	34.636	44	39.897	33.517	29	0.017808	-0.0474456
																							791	26.2353	19.2941	17	24.4483	22.1724	29	-0.0587929	0.0946959			790	46.6	30.5	20	45.714	27.5	14	-0.0375664	-0.1272
																							792	32.2	11.76	25	32.86	13.58	50	0.021714	0.059878			791	4.0625	32.688	16	4	34.5	8	-0.00265	0.0768288
																							793	22.9189	19.4865	37	24.6207	17.2069	29	0.0559883	-0.0749985			792	9.2941	41.824	17	9.1667	40.722	18	-0.00540176	-0.0467248
																							794	7	29	7	8	29.5	4	0.0329	0.01645			793	11	28.739	46	11.925	34.513	80	0.03922	0.244818
																							795	15.1613	21.6452	31	14.4762	21.619	21	-0.0225398	-0.00085914			794	36.5	43	8	34.5	43	8	-0.0848	0
																							796	23.1389	16.3611	36	23.8235	16.4706	34	0.0225247	0.0036018			795	47.5	27.2	10	46.889	26.333	9	-0.0259064	-0.0367608
																							797	23.8235	16.4706	34	22.72	22.02	50	-0.0363061	0.182576			796	45	22	11	45.05	21.8	20	0.00212	-0.00848
																							798	24.6522	16.6522	23	24.0938	19.375	32	-0.0183721	0.089581			797	45.05	21.8	20	42.526	20.737	19	-0.107018	-0.0450712
																							799	24.7368	22.7895	19	24.0938	19.375	32	-0.0211577	-0.112336			798	5.6364	11.182	11	7.5	11	8	0.0790166	-0.0077168
																							800	24.0938	19.375	32	23.1579	16.5263	19	-0.0307896	-0.0937217			799	21	25	17	20.385	23.385	13	-0.026076	-0.068476
																							801	32.8519	9.37037	27	33.9811	10.8113	53	0.0371533	0.0474073			800	47	9	17	46.75	5	24	-0.0106	-0.1696
																							802	9.25	44.875	8	10	43.5	6	0.024675	-0.0452375			801	16	9.2273	22	19.486	10.057	35	0.147806	0.0351793
																							803	42.1667	22.8333	12	39.5833	24.1667	12	-0.0849917	0.0438667			802	19.486	10.057	35	20.809	10.632	68	0.0560952	0.02438
																							804	10.4783	24.6957	23	11.6757	20.8108	37	0.0393949	-0.127811			803	8.6226	9.7736	53	7.2812	15.75	32	-0.0568754	0.253399
																							805	47	40.7143	7	48.125	39.125	8	0.0370125	-0.0522875			804	7.2308	18.308	39	7.2812	15.75	32	0.00213696	-0.108459
																							806	39.5	7.5	14	40.4545	4.63636	11	0.0314045	-0.0942136			805	7.875	7.875	8	10	8.5	6	0.0901	0.0265
																							807	44.8571	36.4286	7	46.0909	36.3636	11	0.0405909	-0.00213636			806	21.833	16.875	24	19.118	20.588	17	-0.115116	0.157431
																							808	24.1111	16.8889	9	24.6667	14.6667	6	0.0182778	-0.0731111			807	38	32	22	38.969	33.938	32	0.0410856	0.0821712
																							809	32.5641	38.0769	39	31.0303	41.4545	33	-0.050462	0.111124			808	7.8	17.76	25	8.2963	14.778	27	0.0210431	-0.126437
																							810	31.0303	41.4545	33	31.7273	42	22	0.0229303	0.0179455			809	12.286	11.071	14	8.2963	14.778	27	-0.169163	0.157177
																							811	13.6042	37.9583	48	13.25	39.3462	52	-0.0116521	0.0456593			810	38.969	33.938	32	36.907	37.535	43	-0.0874288	0.152513
																							812	22.875	41.125	8	23.25	42.4167	12	0.0123375	0.0424958			811	12.909	14.455	22	10.92	13.6	25	-0.0843336	-0.036252
																							813	13.25	39.3462	52	14.2456	39.5263	57	0.0327557	0.00592733			812	20.357	18.321	28	19.5	19	26	-0.0363368	0.0287896
																							814	23.5789	45.9211	38	25.9259	44.1852	27	0.0772156	-0.05711			813	33.938	31.688	32	31.588	27.118	17	-0.09964	-0.193768
																							815	28.6389	39.1667	36	25.9259	44.1852	27	-0.0892565	0.165109			814	31.955	38.273	22	34.654	34.962	26	0.114438	-0.140386
																							816	21.7143	36.8571	7	22.5	39	10	0.02585	0.0705			815	6.7778	17.333	27	7.0952	20.286	21	0.0134578	0.125207
																							817	25.9259	44.1852	27	23	45.25	32	-0.096263	0.0350324			816	12.611	37.722	18	12.636	41.409	22	0.00106	0.156329
																							818	31.4483	37.7241	29	30.9048	41.0476	21	-0.0178816	0.109343			817	12.636	41.409	22	10.769	42.769	13	-0.0791608	0.057664
																							819	30.9048	41.0476	21	26.8947	39.4211	19	-0.13193	-0.053514			818	28.531	27.344	32	27.261	26.696	23	-0.053848	-0.0274752
																							820	26.8947	39.4211	19	24.9286	40.7143	14	-0.0646868	0.0425474			819	5	40.407	27	10.25	39.312	32	0.2226	-0.046428
																							821	24.9286	40.7143	14	24.3571	42.1429	14	-0.0188	0.047			820	6.5	34	8	8.4	33.8	5	0.08056	-0.00848
																							822	10.5	33	10	9.125	31.875	8	-0.0452375	-0.0370125			821	42.562	41.021	48	42.161	33.643	56	-0.0170024	-0.312827
																							823	16.1429	40.3469	49	15.7547	42.4717	53	-0.0127698	0.0699046			822	6.6765	16.529	34	6.7188	13.688	32	0.00179352	-0.120458
																							824	15.7547	42.4717	53	15.8837	43.2326	43	0.00424423	0.0250323			823	6.7188	13.688	32	11.174	18.804	46	0.1889	0.216918
																							825	25.4	42.4667	30	25.8824	43.4118	17	0.0158694	0.0310937			824	6.5484	7.9032	31	5.8511	11.191	47	-0.0295655	0.139403
																							826	8.33333	40.5556	9	8.4	42.2	5	0.00219333	0.0541022			825	11.174	18.804	46	19.633	17.117	60	0.358662	-0.0715288
																							827	15.9804	42.1373	51	14.3294	39.2471	85	-0.0543173	-0.0950875			826	14.375	11.5	16	15.8	8.8	15	0.06042	-0.11448
																							828	35.3333	13.2222	9	37.3636	13.9091	11	0.066797	0.022598			827	25.774	40.065	31	24.545	39.8	55	-0.0521096	-0.011236
																							829	24.1176	40.5882	17	21.25	39.0833	12	-0.0943456	-0.0495113			828	7.549	39.706	51	7.0926	38.204	54	-0.0193514	-0.0636848
																							830	16.5238	38.6667	21	16.25	37.5	36	-0.00900833	-0.0383833			829	11.864	15.455	22	16.057	19.657	35	0.177783	0.178165
																							831	31.2857	37.8095	21	31.3333	37.8889	18	0.00156667	0.00261111			830	11.583	22.333	24	11.842	25.842	19	0.0109816	0.148782
																							832	16.25	37.5	36	17.8485	40.1212	33	0.0525902	0.0862379			831	20.5	17.15	40	18.906	11.585	53	-0.0675856	-0.235956
																							833	13.6818	37.7273	22	15.3095	41.2381	42	0.0535515	0.115506			832	20	41.5	14	21.059	38.471	17	0.0449016	-0.12843
																							834	14.6897	37.7586	29	17.7778	40.75	36	0.101599	0.0984164			833	11.842	25.842	19	13.158	22.158	19	0.0557984	-0.156202
																							835	17.7778	40.75	36	15.7727	36.7045	44	-0.0659662	-0.133095			834	16.057	19.657	35	7.4808	13.481	52	-0.363631	-0.261862
																							836	24.5789	21.6053	38	24.0938	29.1562	64	-0.015963	0.248427			835	12.688	33.625	16	14.5	31	16	0.0768288	-0.1113
																							837	21.7419	39.8387	31	19.3571	41.2857	42	-0.0784597	0.0476065			836	18.906	11.585	53	20.492	15.254	59	0.0672464	0.155566
																							838	19.3571	41.2857	42	23.9667	41.5333	30	0.151653	0.00814667			837	31.5	39.5	12	31.476	38.905	21	-0.0010176	-0.025228
																							839	18.6154	42.6154	13	22.6	41.8667	15	0.131094	-0.0246328			838	31.476	38.905	21	29	39.125	16	-0.104982	0.009328
																							840	15.5854	18.6341	41	12.3	16.3	30	-0.108089	-0.0767934			839	29	39.125	16	30.688	39.938	16	0.0715712	0.0344712
																							841	6.26316	11.0526	19	10.12	13.96	25	0.12689	0.0956524			840	22.686	44.657	35	25.742	39.71	31	0.129574	-0.209753
																							842	12.3061	12.9796	49	11.434	11.566	53	-0.0286941	-0.0465059			841	30.688	39.938	16	25.742	39.71	31	-0.20971	-0.0096672
																							843	15.5667	42.2	30	14.6486	39.7027	37	-0.0302028	-0.0821611			842	33	43.5	6	32	44.75	4	-0.0424	0.053
																							844	32.4667	40.5333	15	28.8846	38.9615	26	-0.117849	-0.0517121			843	6.7143	13.595	42	8.1905	17.857	21	0.0625909	0.180709
																							845	37.5	15.3333	6	34.7143	15.1429	7	-0.09165	-0.00626667			844	31.643	37.214	14	29.7	38.7	10	-0.0823832	0.0630064
																							846	15.4571	14.4857	35	14.7037	17.5926	27	-0.0247881	0.102216			845	22.61	46.61	41	21.522	42.836	67	-0.0461312	-0.160018
																							847	14.5	19.4286	14	14.7037	17.5926	27	0.00670185	-0.0604037			846	6.3462	32.269	26	4.125	29	16	-0.0941789	-0.138606
																							848	14.7037	17.5926	27	15.25	14.6923	52	0.0179731	-0.0954194			847	37.5	36	20	37.176	38.765	34	-0.0137376	0.117236
																							849	47	20.5	26	46.2609	20.9783	46	-0.0243174	0.0157348			848	30.714	39	7	29.333	38.667	9	-0.0585544	-0.0141192
																							850	10.3636	11.5455	33	12.4545	15.1818	33	0.0687909	0.119636			849	31.481	36.593	27	28.857	41.571	14	-0.111258	0.211067
																							851	9.88889	23.7778	9	9	22.8333	6	-0.0292444	-0.0310722			850	41.804	29	51	34.965	22.596	57	-0.289974	-0.27153
																							852	8.18182	43.4545	11	8.55556	45.3333	9	0.012296	0.0618121			851	9.6857	39.886	35	7	35.7	20	-0.113874	-0.177486
																							853	11.5	8.25	8	14	7.4	15	0.08225	-0.027965			852	31.444	32.778	18	32	36.444	18	0.0235744	0.155438
																							854	21.5	9.66667	12	19.3636	11.2727	11	-0.0702864	0.0528394			853	11.5	31.2	10	12	30	16	0.0212	-0.05088
																							855	23.2857	15.4286	7	20.75	16	8	-0.083425	0.0188			854	28.769	37	39	26.058	39.019	52	-0.114946	0.0856056
																							856	45.8333	11.6667	12	46.7917	13.375	24	0.0315292	0.0562042			855	3.5	8.45	20	4.8125	12.281	32	0.05565	0.162434
																							857	9.90909	9.45455	22	11.7241	8.96552	29	0.059715	-0.016089			856	12	30	16	9.1579	32.158	19	-0.120505	0.0914992
																							858	18.3125	10.625	16	22.5	13.875	16	0.137769	0.106925			857	26.058	39.019	52	24.655	40.724	29	-0.0594872	0.072292
																							859	33	35.4545	11	36.0526	36.8421	19	0.100432	0.0456507			858	18.086	28.771	35	10.59	28.538	39	-0.31783	-0.0098792
																							860	36.0526	36.8421	19	37	35.1667	12	0.0311684	-0.0551219			859	25.158	18.737	19	25.545	17.182	11	0.0164088	-0.065932
																							861	45.4444	35.2778	36	45.9333	34.4222	45	0.0160844	-0.0281478			860	26	32.296	27	23.795	32.744	39	-0.093492	0.0189952
																							862	36.5	42.5	8	34	41.5	4	-0.08225	-0.0329			861	9	27.5	16	6.7647	24.059	17	-0.0947767	-0.145898
																							863	28.7143	16.8571	7	30	16.75	4	0.0423	-0.003525			862	16.167	27.033	30	22.17	28.566	53	0.254527	0.0649992
																							864	15.2083	15.3542	48	15.2632	18.4474	38	0.00180373	0.101766			863	24.97	15.485	33	22.72	10.3	50	-0.0954	-0.219844
																							865	13	43.5	10	10.9	43.6	10	-0.06909	0.00329			864	12.125	41.333	24	12.412	40.118	17	0.0121688	-0.051516
																							866	18.1429	36.1143	35	13.9714	33.9429	35	-0.13724	-0.07144			865	22.17	28.566	53	17.122	29.816	49	-0.214035	0.053
																							867	26.0278	22.6667	36	21.0678	20.4407	59	-0.163183	-0.073235			866	22.72	10.3	50	30.036	8.9157	83	0.310198	-0.0586943
																							868	13.9714	33.9429	35	11.7302	25.0635	63	-0.0737378	-0.292131			867	21.64	39.56	50	27.233	40.209	43	0.237143	0.0275176
																							869	19.2105	19.3684	19	18.6571	18.2857	35	-0.0182063	-0.0356211			868	17.122	29.816	49	23.458	33.042	48	0.268646	0.136782
																							870	18.6571	18.2857	35	11.4643	22.75	28	-0.236645	0.146875			869	18.667	42.111	9	19	38.5	14	0.0141192	-0.153106
																							871	12	12.8333	12	15.1333	14.3333	15	0.103087	0.04935			870	27.233	40.209	43	34	42.178	73	0.286921	0.0834856
																							872	16.7317	28.9268	41	13.2581	27.0645	31	-0.114283	-0.0612701			871	25.174	20.13	23	25.219	16.156	32	0.001908	-0.168498
																							873	13.2581	27.0645	31	12.9429	28.2571	35	-0.0103703	0.0392374			872	27.345	30.621	29	23.458	33.042	48	-0.164809	0.10265
																							874	9.96	10.48	25	9.2	13.8	15	-0.025004	0.109228			873	23.458	33.042	48	17.826	25.717	46	-0.238797	-0.31058
																							875	9.2	13.8	15	9.33333	10.4667	15	0.00438667	-0.109667			874	27.786	24.429	28	28.222	25.933	45	0.0184864	0.0637696
																							876	17.56	38.88	25	17.6136	38.8864	44	0.00176464	0.000209364			875	17.826	25.717	46	23.525	34.038	80	0.241638	0.35281
																							877	9.31818	10.1818	22	8.8125	10	16	-0.0166369	-0.00598182			876	36.536	45.143	28	31.714	44.619	21	-0.204453	-0.0222176
																							878	16.8095	7.19048	42	12.1818	11.1364	44	-0.152252	0.12982			877	12	31.5	8	12.385	33.615	13	0.016324	0.089676
																							879	16.2143	29.1429	14	14.1765	29.7647	17	-0.0670441	0.0204588			878	26.786	12.357	14	25.85	10.3	20	-0.0396864	-0.0872168
																							880	14.1765	29.7647	17	13.7	31.4	10	-0.0156759	0.0538012			879	26.412	21.882	17	29.111	22.333	9	0.114438	0.0191224
																							881	10.5	21	14	11.375	22.125	16	0.0287875	0.0370125			880	21.273	39.5	22	24.69	37.69	29	0.144881	-0.076744
																							882	43.6	11.1	10	39.8571	8.21429	14	-0.12314	-0.09494			881	24.806	33.29	31	31.667	30.579	57	0.290906	-0.114946
																							883	39.8571	8.21429	14	38.8571	7.57143	7	-0.0329	-0.02115			882	29.111	22.333	9	27.188	21.312	16	-0.0815352	-0.0432904
																							884	23.56	44.22	50	31.65	43.9	40	0.266161	-0.010528			883	27.188	21.312	16	26.353	23.765	17	-0.035404	0.104007
																							885	33.4419	10.814	43	34.64	10.32	25	0.0394188	-0.0162511			884	23.5	16.25	16	23.19	19.048	21	-0.013144	0.118635
																							886	10.8	13.6	15	9.4	12.7	10	-0.04606	-0.02961			885	26.353	23.765	17	27.778	27.944	18	0.06042	0.17719
																							887	14.7273	26.5455	44	15.0588	23.0882	34	0.010908	-0.113743			886	27.818	30.818	11	27.778	27.944	18	-0.001696	-0.121858
																							888	33.129	38.5161	31	34	35.4348	23	0.0286548	-0.101376			887	23.19	19.048	21	23.783	18.783	23	0.0251432	-0.011236
																							889	15.0588	23.0882	34	18.5714	27.4286	21	0.115565	0.142797			888	20.917	28.222	36	19.344	32.844	64	-0.0666952	0.195973
																							890	18.5714	27.4286	21	20.7	26.25	20	0.07003	-0.038775			889	23.783	18.783	23	27.615	18.615	13	0.162477	-0.0071232
																							891	20.7353	34.5588	34	14.9189	30.4865	37	-0.191359	-0.13398			890	22.739	38.783	23	27.095	37.714	21	0.184694	-0.0453256
																							892	22.5333	33.6	15	24.7143	32.9286	14	0.0717533	-0.02209			891	34.611	30.722	18	36.486	30.343	35	0.0795	-0.0160696
																							893	24.8824	28.7647	17	23.8125	29.25	32	-0.0351982	0.0159662			892	11.5	11	14	8.1818	11.909	11	-0.140692	0.0385416
																							894	5.57143	9.95238	21	11.8333	9.88889	18	0.206017	-0.00208889			893	23.5	4	8	23.667	2.8889	9	0.0070808	-0.0471106
																							895	15.05	12.65	40	17.0208	15.8958	48	0.0648404	0.106788			894	25.412	17.118	17	27	16.5	12	0.0673312	-0.0262032
																							896	30.3125	13.9375	16	31.1667	12.9	30	0.0281021	-0.0341337			895	29.1	46.2	10	28.833	45.833	6	-0.0113208	-0.0155608
																							897	35.1622	9.54054	37	31.1667	12.9	30	-0.131452	0.110526			896	14	37.5	22	13.68	32.68	25	-0.013568	-0.204368
																							898	32	7.35714	14	27.2083	4.5	24	-0.157646	-0.094			897	31.5	24.278	18	33.286	27.381	21	0.0757264	0.131567
																							899	35.2414	35.8621	29	33.2	35.5333	15	-0.0671614	-0.0108154			898	13.68	32.68	25	15.111	34.704	27	0.0606744	0.0858176
																							900	37.8519	8.03704	27	37.3265	8.67347	49	-0.0172831	0.0209386			899	19.5	5	16	20.3	3.7	10	0.03392	-0.05512
																							901	40.2069	40	29	35.1905	39.7857	42	-0.16504	-0.00705			900	28.188	22.188	16	24.188	24.25	16	-0.1696	0.0874288
																							902	27.4286	33.1429	14	30.1053	35.8421	19	0.0880632	0.0888053			901	25.171	10.976	41	22.605	6.2093	43	-0.108798	-0.202108
																							903	35.6458	8.8125	48	31.5577	14.7692	52	-0.1345	0.195976			902	17.185	4.5926	27	17.467	5.3333	15	0.0119568	0.0314057
																							904	17.3333	11	9	20.8889	13.1667	18	0.116978	0.0712833			903	15	29.821	28	12.786	35.357	14	-0.0938736	0.234726
																							905	42.5455	38.0909	22	42.7381	40.7857	42	0.00633788	0.0886591			904	23	19	19	21.342	17.605	38	-0.0702992	-0.059148
																							906	9.14286	11	7	9.14286	8.92857	14	0	-0.06815			905	29	27.5	16	27.364	26.455	11	-0.0693664	-0.044308
																							907	9.14286	8.92857	14	11.1875	9.625	16	0.0672688	0.0229125			906	18.455	22.636	11	20.818	22.182	11	0.100191	-0.0192496
																							908	36.9444	3.33333	18	32.2222	2.66667	9	-0.155361	-0.0219333			907	25	39.9	40	24.929	39.786	28	-0.0030104	-0.0048336
																							909	40.7	35.2	20	32.625	33.025	40	-0.265668	-0.0715575			908	8.9149	4.8298	47	17.81	5.5238	63	0.377152	0.0294256
																							910	34.9	8.18	50	31.2308	7.80769	52	-0.120718	-0.0122489			909	43.229	27.714	35	36.532	27.298	47	-0.283953	-0.0176384
																							911	11.9286	30.1429	14	9.8125	28.8125	16	-0.0696187	-0.0437687			910	5.7778	25.963	27	6.2857	28.5	14	0.021535	0.107569
																							912	23.4118	34.6471	17	14.25	33.7083	24	-0.301422	-0.0308841			911	16.56	30.16	25	12.615	27.615	13	-0.167268	-0.107908
																							913	38.6818	16.6364	22	41.8947	14.9737	38	0.105705	-0.0547022			912	13.917	41.306	36	7.087	41.522	46	-0.289592	0.0091584
																							914	28.56	31.12	25	25.102	35.0408	49	-0.113767	0.128995			913	29.467	31	30	29.529	27	17	0.0026288	-0.1696
																							915	41.8947	14.9737	38	42.5312	13.5	32	0.0209413	-0.0484842			914	38	24.5	10	39	27.692	13	0.0424	0.135341
																							916	11.5161	41.2903	31	10.1429	39.7857	42	-0.0451806	-0.0495016			915	34.423	13.115	26	35.882	17.588	17	0.0618616	0.189655
																							917	9.5	25.0938	32	9.97059	32.0588	34	0.0154824	0.229151			916	13.192	19.077	26	16.188	22.375	16	0.12703	0.139835
																							918	17.3548	22.3871	31	15.9508	21.6066	61	-0.0461922	-0.0256797			917	21.366	35.024	41	27.528	36.333	36	0.261269	0.0555016
																							919	22.8214	14.3571	28	24.6667	14	15	0.0607083	-0.01175			918	9.8421	7.8421	19	14.381	9	21	0.192449	0.049095
																							920	24.7143	24.4286	7	23.8889	23.5556	9	-0.0271556	-0.0287222			919	14.194	35.323	31	15.111	32.278	18	0.0388808	-0.129108
																							921	35.6136	8.75	44	40.1552	12.6897	58	0.149417	0.129615			920	36.68	35.48	25	36.214	34.357	14	-0.0197584	-0.0476152
																							922	33	37	13	33.8333	37.7917	24	0.0274167	0.0260458			921	39.478	26.957	23	35.621	25.586	29	-0.163537	-0.0581304
																							923	44	8.9	10	44.1667	8.91667	12	0.00548333	0.000548333			922	35.621	25.586	29	38.533	27.133	30	0.123469	0.0655928
																							924	25.027	35.1081	37	23.1875	34	32	-0.0605204	-0.0364568			923	38.533	27.133	30	36.222	24.611	18	-0.0979864	-0.106933
																							925	39	17.6111	18	40.6667	19.8889	9	0.0548333	0.0749389			924	34.308	19.333	39	34.24	17.4	25	-0.0028832	-0.0819592
																							926	23.1875	34	32	22.875	35.1875	16	-0.0102812	0.0390687			925	21.421	29.947	38	17.825	30.263	57	-0.15247	0.0133984
																							927	24.913	7.91304	23	27.0588	9.58824	17	0.0705962	0.0551138			926	25.872	21.231	39	25.71	19.677	62	-0.0068688	-0.0658896
																							928	22.875	35.1875	16	23.75	33.8125	16	0.0287875	-0.0452375			927	17.033	4.6	30	17.158	5.3947	38	0.0053	0.0336953
																							929	35.2903	43.9355	31	30.5625	38.5625	32	-0.155545	-0.176771			928	7.25	5.5	28	5.1579	3.8421	19	-0.088705	-0.070295
																							930	19.1304	9.17391	23	16.1538	12.5385	39	-0.0979298	0.110694			929	13.03	33.636	33	11.045	36.136	22	-0.084164	0.106
																							931	23.75	33.8125	16	21.9091	33.4545	22	-0.0605659	-0.0117767			930	14.5	41.5	20	11.325	45.575	40	-0.13462	0.17278
																							932	33.3529	21.9804	51	34.7213	21.7705	61	0.0450194	-0.00690572			931	27.905	41.286	21	27.079	36.763	38	-0.0350224	-0.191775
																							933	43.1702	31.0426	47	34.9	33.54	50	-0.27209	0.082166			932	27.079	36.763	38	32.185	41.352	54	0.216494	0.194574
																							934	25.375	13.325	40	26.3333	10.5686	51	0.0315292	-0.0906847			933	5.6667	8.9167	12	8.6154	8.6154	13	0.125025	-0.0127751
																							935	28.3333	7.11111	27	26.3333	10.5686	51	-0.0658	0.113752			934	13.31	14.476	42	15.509	21.544	57	0.0932376	0.299683
																							936	34.9	33.54	50	27.9459	31.3784	37	-0.228788	-0.0711174			935	24.841	15.932	44	26.227	18.318	44	0.0587664	0.101166
																							937	27.9459	31.3784	37	28.6552	28.4483	29	0.0233336	-0.0964004			936	32.2	31.24	25	29.889	30.944	18	-0.0979864	-0.0125504
																							938	8.66667	11.1944	36	7.325	13.975	40	-0.0441408	0.0914803			937	29.889	30.944	18	25.692	30.846	13	-0.177953	-0.0041552
																							939	37.28	37.5	50	34.7802	38.3736	91	-0.0822428	0.0287423			938	14.435	24.37	46	10.314	21.451	51	-0.17473	-0.123766
																							940	28.5849	7.84906	53	34.8452	9.07143	84	0.205965	0.040216			939	25.267	12.933	15	24.519	14.444	27	-0.0317152	0.0640664
																							941	28.9655	31.0345	29	24	29.5294	17	-0.163366	-0.0495168			940	23.19	38.619	42	23.881	39.595	42	0.0292984	0.0413824
																							942	35.2581	22.1613	31	34.1935	24.4355	62	-0.0350226	0.074821			941	18.286	5.4286	28	17.517	4.7586	29	-0.0326056	-0.028408
																							943	34.3333	35.9167	12	36.2857	34.4286	7	0.0642333	-0.0489583			942	23.881	39.595	42	22.643	33.914	70	-0.0524912	-0.240874
																							944	40.3333	12.8333	12	42.4545	10.3636	22	0.0697879	-0.081253			943	19.455	8.3636	11	17	9	17	-0.104092	0.0269834
																							945	23.88	37.92	25	22.7037	38.6296	27	-0.0387001	0.0233468			944	28.286	31	7	29	31	5	0.0302736	0
																							946	34.7308	38.6154	26	34.8438	42.375	32	0.00371707	0.123691			945	16.816	4.9592	49	23.871	7.5161	31	0.299132	0.108413
																							947	36.0476	44.6667	21	34.8438	42.375	32	-0.0396073	-0.0753958			946	36	21	21	33.909	18.636	33	-0.0886584	-0.100234
																							948	6.61905	14.2381	21	7.48276	9.89655	29	0.0284161	-0.142837			947	31.909	43.364	11	34	41.5	8	0.0886584	-0.0790336
																							949	26.28	16.72	25	28.4643	18.8929	28	0.071863	0.071487			948	31.136	25.545	22	30.5	27	12	-0.0269664	0.061692
																							950	34.8438	42.375	32	31.8	40.4	25	-0.100139	-0.0649775			949	28.021	19.723	47	23.714	17.206	63	-0.182617	-0.106721
																							951	45.2941	17.8824	17	43.3571	17.1429	14	-0.0637265	-0.0243294			950	39.675	25.45	40	43.361	28.139	36	0.156286	0.114014
																							952	7.48276	9.89655	29	7.96154	10.4615	26	0.0157519	0.0185881			951	15.714	28.381	21	16.267	25.933	15	0.0234472	-0.103795
																							953	26.5	36.3333	6	28.4286	36	7	0.06345	-0.0109667			952	7.8182	11.455	22	8.4722	6.4444	36	0.0277296	-0.212449
																							954	28.1765	13.6471	17	29.1579	10.7368	19	0.0322889	-0.0957461			953	31.136	20.955	22	34.647	20.294	17	0.148866	-0.0280264
																							955	7.96154	10.4615	26	9.46429	9.78571	28	0.0494404	-0.0222346			954	28.233	32.133	30	29	28.278	18	0.0325208	-0.163452
																							956	9.46429	9.78571	28	5.78571	11.4286	14	-0.121025	0.05405			955	24.316	37.842	38	23.702	39.018	57	-0.0260336	0.0498624
																							957	25.9091	11.3636	22	24	11	11	-0.0628091	-0.0119636
																							958	15.8929	10.7143	28	10.8529	9.32353	34	-0.165813	-0.0457559
																							959	24	11	11	21.6364	12.0909	11	-0.0777636	0.0358909
																							960	17.6364	32.0909	11	17.5	33.25	8	-0.00448636	0.0381341
																							961	25.9677	18.0968	31	19.4062	16.8125	32	-0.215873	-0.0422526
																							962	29.8065	9.67742	31	33.4595	6.7027	37	0.120184	-0.0978682
																							963	26.4706	11.4118	17	26.9333	10.3	30	0.0152243	-0.0365771
																							964	33.4595	6.7027	37	40.377	9.22951	61	0.227589	0.0831319
																							965	7.52941	10.2941	17	10.0526	6	19	0.0830139	-0.141276
																							966	14.0303	30.7576	33	15.4048	35.1429	42	0.0452197	0.144276
																							967	15.75	7.125	8	17.7143	6	7	0.064625	-0.0370125
																							968	26.9333	10.3	30	29.5965	6.2807	57	0.0876179	-0.132235
																							969	44.2727	36.4545	33	36.24	38.72	25	-0.264277	0.0745335
																							970	35.9	23.26	50	36.3061	22.4694	49	0.0133614	-0.0260111
																							971	36.24	38.72	25	42.75	35.3611	36	0.214179	-0.110507
																							972	41.0789	9.36842	38	43.925	10.775	40	0.0936351	0.0462764
																							973	36.3061	22.4694	49	37.1628	19.6744	43	0.0281844	-0.0919545
																							974	42.75	35.3611	36	42.9677	38.5161	31	0.00716371	0.1038
																							975	21.25	39.5	12	22.75	38.75	8	0.04935	-0.024675
																							976	37.1628	19.6744	43	37.7467	19.5067	75	0.0192095	-0.00551904
																							977	42.9677	38.5161	31	41.5323	33.0484	62	-0.0472274	-0.179889
																							978	12.9375	10.3125	32	10.027	14.7297	37	-0.0957546	0.145327
																							979	27.2857	37.4286	7	27.4444	35.1111	9	0.00522222	-0.0762444
																							980	10.027	14.7297	37	6.88372	18.2791	43	-0.103415	0.116773
																							981	28.7273	32.2955	44	32.7222	41.4722	36	0.131434	0.301916
																							982	35	28.4048	42	32.7018	24.8596	57	-0.0756123	-0.116634
																							983	43.1667	29.1667	12	43.9375	29.4375	16	0.0253604	0.00891042
																							984	27.9434	11.8868	53	25.1515	10.7576	66	-0.0918529	-0.0371512
																							985	43.9375	29.4375	16	45.5862	30.8276	29	0.0542425	0.0457338
																							986	35.1176	39.7255	51	40.7143	40.5714	49	0.184129	0.0278314
																							987	37.3333	7.25	12	37	6.18182	11	-0.0109667	-0.0351432
																							988	9	41.4815	27	11.5	39.5	20	0.08225	-0.0651907
																							989	27.9189	31.3514	37	34.8421	30.4737	38	0.227773	-0.0288752
																							990	20.275	8.05	40	24.2609	13.5652	23	0.131135	0.181451
																							991	34.8421	30.4737	38	34.6316	27.4211	19	-0.00692632	-0.100432
																							992	35.5	34	14	34.2778	34.6111	18	-0.0402111	0.0201056
																							993	40.1053	39.4211	19	42.3636	41.0909	11	0.0743005	0.0549383
																							994	12.24	10.2	25	13.3571	11.9286	14	0.036754	0.05687
																							995	26	35.5	6	24.2857	36.8571	7	-0.0564	0.04465
																							996	23.6875	27.5	16	25.1364	28.7727	22	0.0476676	0.0418727
																							997	10.0909	11.8182	11	10	12.5714	14	-0.00299091	0.0247818
																							998	44	33	13	41.0769	30.1923	26	-0.0961692	-0.0923731
																							999	36.8462	7.80769	26	40	8.3	20	0.103762	0.0161969
																							1000	21.6111	18.2222	18	18.3077	15.7692	13	-0.108682	-0.0807034
																							1001	43.56	28.04	25	39.1923	29.1154	26	-0.143697	0.0353802
																							1002	30.15	7.8	20	31.5	7.5	12	0.044415	-0.00987
																							1003	7.92308	12.6538	26	9.06897	15.8276	29	0.0376997	0.104416
																							1004	9.06897	15.8276	29	10.9	17.85	20	0.060241	0.0665374
																							1005	22.5714	15.9429	35	29.7097	7.19355	62	0.234848	-0.287852
																							1006	39.5	39.25	12	42	42.9	20	0.08225	0.120085
																							1007	10.9	17.85	20	16	16.5429	35	0.16779	-0.043005
																							1008	45.5	30.0714	14	41.0909	32.9545	22	-0.145059	0.0948545
																							1009	20.027	36.027	37	25.8077	34.1154	26	0.190184	-0.062893
																							1010	22	9	13	25.1429	6.42857	14	0.1034	-0.0846
																							1011	36.7727	30.6818	22	37.35	27.65	20	0.0189923	-0.0997468
																							1012	18.5143	6.54286	35	12.36	8.08	25	-0.202476	0.050572
																							1013	12.45	40.6	40	15.6571	45.4857	35	0.105515	0.16074
																							1014	18.9388	35.2041	49	19.4375	30.875	32	0.016408	-0.142427
																							1015	38.8235	22.9412	51	42.125	17.85	40	0.108618	-0.1675
																							1016	8.6875	13.875	16	6.82609	14.2174	23	-0.0612405	0.0112647
																							1017	13.8519	21.6296	27	17.5667	21.0333	30	0.122217	-0.0196181
																							1018	30.1622	42.8108	37	31.3226	40.4194	31	0.0381778	-0.0786789
																							1019	35.6471	37.4706	17	38.5	36.2	10	0.0938618	-0.0418024
																							1020	42.8485	41.303	33	43	41.9048	21	0.00498485	0.019797
																							1021	31.3226	40.4194	31	38.5167	32.9667	60	0.236685	-0.245193
																							1022	25.2222	12.4444	9	24.8	14.1	10	-0.0138911	0.0544678
																							1023	25.7308	7.84615	26	23.0667	5.93333	15	-0.087649	-0.0629318
																							1024	23.0667	5.93333	15	21.8929	7.57143	28	-0.0386183	0.0538933
																							1025	7.3	13.6	10	12.5556	15.0556	18	0.172908	0.0478878
																							1026	21.8929	7.57143	28	20.04	4.16	25	-0.060959	-0.112236
																							1027	12.5556	15.0556	18	11.5714	14.8571	14	-0.0323778	-0.00652778
																							1028	20.04	4.16	25	19.8667	5.06667	15	-0.00570267	0.0298293
																							1029	19.8667	5.06667	15	21.6923	7.23077	13	0.0600636	0.071199
																							1030	22.72	14.92	25	26.3889	11.5	36	0.120706	-0.112518
																							1031	4.88889	14.6667	9	6.88889	16.8889	9	0.0658	0.0731111
																							1032	23.3077	3.92308	13	22.8421	4.05263	19	-0.0153178	0.00426235
																							1033	16.4118	18.1176	34	21.8182	18.3636	33	0.177871	0.00809305
																							1034	6.3	13.6	10	5.44444	13.2222	9	-0.0281478	-0.0124289
																							1035	42.4667	38.1333	15	40.6	37.5	20	-0.0614133	-0.0208367
																							1036	14.7778	17.4444	9	15	16	7	0.00731111	-0.0475222
																							1037	35.5116	34.6744	43	31.8367	32.2653	49	-0.120904	-0.0792598
																							1038	43.9286	14.7857	28	41.9048	19.5238	42	-0.0665833	0.155883
																							1039	5.5	15	8	4.7	16.8	10	-0.02632	0.05922
																							1040	22	40.3529	17	25.8077	41	26	0.125273	0.0212882
																							1041	22.6667	17.7273	33	22.7059	17.1765	51	0.0012902	-0.0181214
																							1042	25.8077	41	26	30.9286	42.3571	14	0.168477	0.04465
																							1043	4.82353	18.4706	17	7.30769	18	13	0.081729	-0.0154824
																							1044	45.7059	43.2353	17	46.7778	42.4444	9	0.0352654	-0.026019
																							1045	43.875	32.5	8	45.6667	34.5556	9	0.0589458	0.0676278
																							1046	43.3704	41.6296	27	39.9643	41.6071	28	-0.11206	-0.000739815
																							1047	45.6667	34.5556	9	44	36.5	6	-0.0548333	0.0639722
																							1048	33.931	4.48276	29	37.375	6	24	0.113306	0.0499172
																							1049	35.9565	11.0435	23	37.375	6	24	0.0466679	-0.16593
																							1050	13.566	34.2264	53	15.6512	33.2326	43	0.0686006	-0.0326979
																							1051	41.2273	31.2045	44	39.0476	34.9524	42	-0.0717106	0.123304
																							1052	39	4	13	34.1053	5.31579	19	-0.161037	0.0432895
																							1053	15.6512	33.2326	43	14.2826	37	46	-0.0450254	0.123949
																							1054	14.2826	37	46	14.2903	43.4839	31	0.000253787	0.213319
																							1055	21.7273	4.95455	22	27.7333	5.16667	30	0.197599	0.00697879
																							1056	25.4	4.44	25	22.5429	6.31429	35	-0.094	0.061664
																							1057	22.5429	6.31429	35	21.6774	5.87097	31	-0.0284729	-0.0145852
																							1058	21.6774	5.87097	31	19.9	6	20	-0.0584771	0.00424516
																							1059	44.9118	41.4412	34	44.1481	36.037	27	-0.025123	-0.177796
																							1060	30	26.5	8	28.5	28	6	-0.04935	0.04935
																							1061	44.1481	36.037	27	40.9	32.9	20	-0.106864	-0.103209
																							1062	40.9	32.9	20	43.375	36.4375	32	0.0814275	0.116384
																							1063	31.3019	17.7925	53	30.8889	18.3651	63	-0.0135876	0.0188394
																							1064	19.7407	22.2963	27	14	26.4	30	-0.18887	0.135012
																							1065	48	37.5	6	45.8	36.6	5	-0.07238	-0.02961
																							1066	17.6316	9.86842	38	17.36	14.98	50	-0.00893495	0.168171
																							1067	8.86957	17.087	23	8.76667	16.1333	30	-0.00338536	-0.0313742
																							1068	12.9512	28.878	41	17.7821	26.9615	78	0.158934	-0.0630532
																							1069	14.8913	38.9348	46	18.129	39.3226	31	0.106521	0.0127586
																							1070	36.2857	8.42857	7	38	8	11	0.0564	-0.0141
																							1071	29.6098	12.7073	41	30.0417	13.1667	48	0.0142099	0.0151126
																							1072	35.303	21.3939	33	34.1667	23.5152	66	-0.0373864	0.0697879
																							1073	45.2273	28	22	42.8065	30.7097	31	-0.079645	0.0891484
																							1074	44.5909	5.81818	22	39.6774	5.83871	31	-0.161654	0.000675367
																							1075	38.0476	22.1905	21	35.0323	21.871	31	-0.0992054	-0.0105118
																							1076	42.8065	30.7097	31	43.45	33.55	40	0.0211727	0.0934466
																							1077	23.6604	38.6981	53	20.581	39	105	-0.101313	0.00993208
																							1078	30.72	13.22	50	30.8704	14.1296	54	0.00494719	0.0299268
																							1079	43.45	33.55	40	41.2222	37.75	36	-0.0732939	0.13818
																							1080	41.2222	37.75	36	41.7105	36.1053	38	0.0160652	-0.0541118
																							1081	44	30.2143	14	41.8889	29.2222	9	-0.0694556	-0.0326389
																							1082	10.625	13.9375	16	14.5	15.7692	26	0.127488	0.0602639
																							1083	17.6	15.2667	15	14.5	15.7692	26	-0.10199	0.0165344
																							1084	23.7576	21.6364	33	25.3478	24.2609	23	0.0523192	0.0863462
																							1085	7.09091	11.0606	33	7.57143	13.4	35	0.0158091	0.0769661
																							1086	42.6667	27.4167	12	41.625	31.25	16	-0.0342708	0.126117
																							1087	15.9688	12.625	32	17.6364	14.6364	22	0.0548645	0.0661739
																							1088	42.1875	33.6875	16	43.2903	35.3548	31	0.0362829	0.0548554
																							1089	43.2903	35.3548	31	44.7297	35.1351	37	0.0473565	-0.00722825
																							1090	24	7	7	25.2727	5	11	0.0418727	-0.0658
																							1091	27.1667	42	6	28.7	42.7	10	0.0504467	0.02303
																							1092	37.5385	27.5385	13	36.6667	29.9333	15	-0.0286821	0.0787913
																							1093	28.625	31.625	24	31.6429	30.4643	28	0.0992875	-0.0381875
																							1094	36.6667	29.9333	15	31.6429	30.4643	28	-0.165283	0.0174683
																							1095	31.6429	30.4643	28	31.2778	33.8889	18	-0.0120111	0.112669
																							1096	14	5.5	8	15.1	6.1	10	0.03619	0.01974
																							1097	31.2778	33.8889	18	29.8571	31.9286	14	-0.0467389	-0.0644944
																							1098	33.3636	41.5	22	32.037	40.9259	27	-0.0436451	-0.018887
																							1099	36.5385	35	13	36.8571	35.9286	14	0.0104846	0.03055
																							1100	41.7	10.3	30	45.7419	9.41935	31	0.13298	-0.0289732
																							1101	16.3	10.5	50	16.3529	13.1294	85	0.00174176	0.0865076
																							1102	22.55	10.4	40	29.1897	14.7759	58	0.218445	0.143966
																							1103	36.0698	5.34884	43	35.1489	6.74468	47	-0.0302953	0.0459233
																							1104	43.1818	14.4242	33	45.45	11.3	20	0.0746232	-0.102788
																							1105	45.45	11.3	20	41.871	12.8065	31	-0.11775	0.0495623
																							1106	41.2105	36.9211	38	38.56	41.66	50	-0.0872023	0.155911
																							1107	41.871	12.8065	31	38.5	10.25	16	-0.110905	-0.0841073
																							1108	15.0652	15.1739	46	20.8226	9.17742	62	0.189417	-0.197285
																							1109	38.5	10.25	16	41.125	7.625	8	0.0863625	-0.0863625
																							1110	30.9259	15.7407	27	30.7647	14.1765	34	-0.00530414	-0.0514645
																							1111	6	39.5	10	9.5	39.4375	16	0.11515	-0.00205625
																							1112	30.7647	14.1765	34	30.85	17.6	20	0.00280618	0.112634
																							1113	22.4706	7.41176	17	21.2273	9.77273	22	-0.0409051	0.0776757
																							1114	22.5833	44.75	12	22.5833	43.5833	24	0	-0.0383833
																							1115	45.5294	37.4412	34	36.24	33.7	50	-0.305622	-0.123085
																							1116	21.2273	9.77273	22	15.8485	11.1818	33	-0.176962	0.0463591
																							1117	45.12	19.64	50	42.2	28.7667	30	-0.096068	0.300267
																							1118	14.3333	18.4286	21	18.8333	15.5	18	0.14805	-0.09635
																							1119	31.2632	34.9474	19	26.2895	34.2895	38	-0.163634	-0.0216447
																							1120	33.4615	14.7692	26	33.913	16.6522	23	0.0148545	0.0619488
																							1121	34.5	22.5	14	31.8571	25.0714	14	-0.08695	0.0846
																							1122	43.0588	25.9412	34	43.5	25.9062	32	0.0145147	-0.00114908
																							1123	24.6667	43.381	42	19.5161	41.7742	31	-0.169453	-0.0528624
																							1124	37.9459	34.5946	37	34.0385	33.4808	52	-0.128556	-0.0366449
																							1125	29.9149	40.9149	47	35.6133	33.7867	75	0.187479	-0.234519
																							1126	33.9024	32.7805	41	35.6133	33.7867	75	0.0562884	0.0331033
																							1127	45.3333	41.75	12	43.875	40.875	8	-0.0479792	-0.0287875
																							1128	24.5714	33.8571	7	24.7143	35	7	0.0047	0.0376
																							1129	42.5	12.2083	24	44.4348	9.86957	23	0.0636543	-0.0769455
																							1130	25.234	42.5957	47	26.2405	40.7468	79	0.0331127	-0.0608291
																							1131	29.05	40.9	40	23.7308	42.1731	52	-0.175003	0.0418842
																							1132	33.4615	16.8077	26	35.2941	19.0588	17	0.0602919	0.0740622
																							1133	23.7308	42.1731	52	23.1698	41.3208	53	-0.0184555	-0.0280414
																							1134	33.8421	43.4211	19	36.7895	43	19	0.0969684	-0.0138526
																							1135	36.7895	43	19	37.0769	40.6154	13	0.00945709	-0.0784538
																							1136	35.325	32.925	40	34.9412	34.4118	51	-0.0126278	0.0489146
																							1137	43.8	21.6	35	44.2	23.8667	30	0.01316	0.0745733
																							1138	22.75	12.7917	24	21.8333	11.0833	12	-0.0301583	-0.0562042
																							1139	5.58621	13.931	29	6.1	10.65	20	0.0169038	-0.107946
																							1140	27	31.8	10	28.1176	32.5294	17	0.0367706	0.0239976
																							1141	28.5	33	6	26.6364	31.0909	11	-0.0613136	-0.0628091
																							1142	39.7778	41.8889	9	35.4706	42.2941	17	-0.141707	0.013332
																							1143	46.75	48.375	8	47	47.2	10	0.008225	-0.0386575
																							1144	26.5	36.8333	48	27.9286	36.3333	42	0.047	-0.01645
																							1145	26.4444	35.6296	27	26.1364	33.9773	44	-0.0101359	-0.0543625
																							1146	35.0278	46.8056	36	36.1268	42.9437	71	0.0361565	-0.127056
																							1147	5.1	21.8	10	6.85714	21.8571	7	0.05781	0.00188
																							1148	8.75	16.125	8	8.3	16.2	10	-0.014805	0.0024675
																							1149	16.3958	17.6875	48	14.5526	19.2368	38	-0.0606413	0.0509734
																							1150	31.875	38	8	30.8	42.2	15	-0.0353675	0.13818
																							1151	26.7959	34.4082	49	26.1429	35.3333	42	-0.0214857	0.0304381
																							1152	41.4054	14.5676	37	39.3939	9.48485	33	-0.0661772	-0.167221
																							1153	21.2	44.9333	15	23.5	44.2857	14	0.07567	-0.0213067
																							1154	26.225	34.8	40	26.0909	36.0909	33	-0.00441159	0.0424709
																							1155	23.5	44.2857	14	26.1481	41.5185	27	0.0871241	-0.0910407
																							1156	26.0909	36.0909	33	26.1481	41.5185	27	0.00188316	0.178568
																							1157	14.25	28.0625	16	16.4118	30.9412	17	0.0711221	0.0947085
																							1158	37.8	22.3	10	38.4	19.8	5	0.01974	-0.08225
																							1159	36.9333	30.8889	45	37.4167	27.2222	36	0.0159017	-0.120633
																							1160	10.3846	22.6154	13	10.3889	21.1111	18	0.000140598	-0.0494906
																							1161	10.3889	21.1111	18	12.68	20.76	25	0.0753776	-0.0115516
																							1162	15.8333	30.0833	36	15.8421	27.9474	19	0.000288596	-0.0702732
																							1163	15.8421	27.9474	19	15.0357	30.5357	28	-0.0265303	0.0851566
																							1164	25.7619	37.4048	42	24.7	37.3333	60	-0.0349367	-0.00235
																							1165	36.8611	38.5	36	37.7551	39.9388	49	0.0294123	0.0473357
																							1166	15.0357	30.5357	28	15.7083	30.2083	24	0.0221292	-0.0107708
																							1167	37.7551	39.9388	49	38.122	38.2683	41	0.0120693	-0.0549589
																							1168	15.7083	30.2083	24	16.05	28.1	20	0.0112408	-0.0693642
																							1169	16.05	28.1	20	13.76	26.08	25	-0.075341	-0.066458
																							1170	13.76	26.08	25	14.7368	23.8421	19	0.0321381	-0.0736267
																							1171	16.5556	35.3333	9	16.8889	36.6667	9	0.0109667	0.0438667
																							1172	36.0444	30.6667	45	36.1356	36.4068	59	0.00299879	0.18885
																							1173	37.2308	39.7692	39	36.1356	36.4068	59	-0.0360313	-0.110625
																							1174	14.8333	25.4167	12	14.7692	24.8462	13	-0.00210897	-0.0187699
																							1175	22.7143	43.5952	42	22.25	44.3182	44	-0.015275	0.0237848
																							1176	16.5	29.8333	12	15.8636	29.9545	22	-0.0209364	0.00398788
																							1177	24.5	33.5	34	24.4688	32.25	32	-0.00102812	-0.041125
																							1178	24.4688	32.25	32	24.2632	31.7368	38	-0.00676398	-0.0168829
																							1179	15.975	26.9	40	17.0208	25.9375	48	0.0344079	-0.0316662
																							1180	4	24.375	24	5.7931	23.7931	29	0.0589931	-0.0191444
																							1181	37	29.303	33	37.48	24.96	25	0.015792	-0.142886
																							1182	35.8182	26.9545	22	36.7647	26.5	34	0.0311406	-0.0149545
																							1183	24.125	7.125	8	24	5	5	-0.0041125	-0.0699125
																							1184	29.6522	21.6957	46	29.3514	20.8108	37	-0.00989706	-0.0291113
																							1185	11.4286	47.8571	14	12.0833	45.6667	12	0.0215417	-0.0720667
																							1186	9.8125	23.0625	16	9	26.125	16	-0.0267312	0.100756
																							1187	14.6364	46.0909	11	16.65	46.55	20	0.0662486	0.0151041
																							1188	20.6667	29.1667	6	21.5	30.6667	6	0.0274167	0.04935
																							1189	16.6735	8.4898	49	18.5405	8.05405	37	0.0614266	-0.0143359
																							1190	9.5	10.1765	34	10.2857	8.97143	35	0.02585	-0.0396459
																							1191	43.6	8.2	10	44.7273	7.90909	11	0.0370873	-0.00957091
																							1192	17.7727	46	22	18.2667	46.8	15	0.0162506	0.02632
																							1193	28.4	42.3	10	26.7143	43.2857	7	-0.05546	0.03243
																							1194	28	11.6111	36	26.25	9.65	20	-0.057575	-0.0645206
																							1195	38.25	45.9167	12	38.0714	47.8571	14	-0.005875	0.0638417
																							1196	39.7442	36.9767	43	38.9756	38.5366	41	-0.0252862	0.0513188
																							1197	19.2857	25.8571	7	18.5	23.375	8	-0.02585	-0.0816625
																							1198	39.6154	30.2308	13	38.5714	31.2857	7	-0.0343462	0.0347077
																							1199	7.1	39.7	10	5.33333	41.5	6	-0.0581233	0.05922
																							1200	40.5	27.4062	32	38.25	29.7	20	-0.074025	0.0754644
																							1201	14.625	43.875	24	13.5385	46.3846	13	-0.0357471	0.0825663
																							1202	45.5333	20.5333	30	42.0741	20.7407	27	-0.11381	0.0068237
																							1203	42.0741	20.7407	27	40.725	26.125	40	-0.0443845	0.177142
																							1204	43.0303	41.4848	33	39.4828	37.9483	58	-0.116714	-0.116353
																							1205	38	31	9	38.6154	29.3846	13	0.0202462	-0.0531462
																							1206	41.9038	41.6346	52	43.4272	34.4951	103	0.0501178	-0.234889
																							1207	41.5172	42.1724	29	38.6667	40.6111	18	-0.0937839	-0.0513669
																							1208	38.6667	26.4444	9	38.8824	30.1176	17	0.00709608	0.120848
																							1209	40.9259	30.7407	27	38.8824	30.1176	17	-0.0672336	-0.0204998
																							1210	38.8824	30.1176	17	39.2	26.7333	15	0.0104506	-0.111344
																							1211	15	43.8889	18	17.5556	41.3333	9	0.0840778	-0.0840778
																							1212	38.0769	20.6154	13	39.8182	22.7273	11	0.0572874	0.0694811
																							1213	39.8182	22.7273	11	38.5	24.5	6	-0.0433682	0.0583227
																							1214	26.2778	16.2778	18	25.75	14.85	20	-0.0173639	-0.0469739
																							1215	3.5	33	10	6.44444	30.7778	9	0.0968722	-0.0731111
																							1216	38.6111	28.1667	18	37	29.8333	18	-0.0530056	0.0548333
																							1217	37	29.8333	18	38.75	30.75	16	0.057575	0.0301583
																							1218	35.1613	21.6452	31	37.3065	30.1613	62	0.0705758	0.280181
																							1219	45.8333	42.3333	6	46.3333	44.3333	3	0.01645	0.0658
																							1220	37.9474	18.3158	19	33.25	20.9643	28	-0.154543	0.0871355
																							1221	23.0556	17.7778	18	24.0588	18.0588	17	0.0330075	0.00924641
																							1222	33.25	20.9643	28	35.5294	22.2941	34	0.0749926	0.0437515
																							1223	36.3095	10.6429	42	32.9048	9.80952	21	-0.112017	-0.0274167
																							1224	40.75	23.5	20	35.5294	22.2941	34	-0.171757	-0.0396735
																							1225	24.0588	18.0588	17	24.8889	18.2222	9	0.0273092	0.00537582
																							1226	19.7273	43.5455	11	19.6111	44.6111	18	-0.00382172	0.0350601
																							1227	24.8889	18.2222	9	23	20	7	-0.0621444	0.0584889
																							1228	37.5	31.5	14	37.1429	28.4286	7	-0.01175	-0.10105
																							1229	34.2308	20.3846	13	34	21.5	8	-0.00759231	0.0366962
																							1230	37.2	25.5333	15	37.875	24.875	8	0.0222075	-0.0216592
																							1231	37.875	24.875	8	37	26	7	-0.0287875	0.0370125
																							1232	43.7857	25.1429	14	45.6364	21.6818	22	0.0608864	-0.113868
																							1233	27.5	39.6667	6	28.1667	38.5	6	0.0219333	-0.0383833
																							1234	17.5357	42.9643	28	21.3889	37.2222	18	0.126769	-0.188914
																							1235	33.1351	17.8378	37	34.2647	18.3235	34	0.0371629	0.0159793
																							1236	34.7692	22.6923	13	34.7727	21.2273	22	0.000115035	-0.0481997
																							1237	20	36	13	21.875	39.0625	16	0.0616875	0.100756
																							1238	21.875	39.0625	16	25	41	9	0.102813	0.0637438
																							1239	37.3571	25.6429	14	37.8824	27.4118	17	0.0172794	0.0581971
																							1240	43.9	26.05	20	44.8095	28.8095	21	0.0299233	0.0907883
																							1241	37.8824	27.4118	17	38.5714	27.3333	21	0.0226706	-0.00258039
																							1242	12.1333	22.1333	15	16.1818	22.3636	11	0.133195	0.00757697
																							1243	27.5714	15.4286	14	26.625	14.625	16	-0.0311375	-0.0264375
																							1244	31.5	36.9	10	32.7692	36.4615	13	0.0417577	-0.0144254
																							1245	38.5714	27.3333	21	35.2368	24.7368	38	-0.109708	-0.0854246
																							1246	9.7	21.2	10	7.84211	24.1579	19	-0.0611247	0.0973147
																							1247	34.5	21.5	18	35	22.5	16	0.01645	0.0329
																							1248	35	22.5	16	35.1304	20.9565	23	0.0042913	-0.0507804
																							1249	35.1304	20.9565	23	35.2778	21.8333	18	0.00484758	0.0288471
																							1250	4.73684	22.4737	19	7.45455	20.3636	11	0.0894124	-0.0694206
																							1251	20.1667	37.5	12	22	38.1111	18	0.0603167	0.0201056
																							1252	35.2778	21.8333	18	34.6452	21.7097	31	-0.0208131	-0.00406828
																							1253	22	38.1111	18	23.3333	39.8	15	0.0438667	0.0555644
																							1254	23.3333	39.8	15	23.7778	40.3333	9	0.0146222	0.0175467
																							1255	34.7667	32.6333	30	39.5	30.9545	22	0.155727	-0.0552321
																							1256	39.5	30.9545	22	42.7647	29.8529	34	0.107409	-0.0362428
																							1257	45.3529	33.9412	17	42.7647	29.8529	34	-0.0851529	-0.134503
																							1258	42.7647	29.8529	34	36.5806	30.4516	31	-0.203456	0.0196963
																							1259	14.9592	13.1837	49	14.8462	12.7885	52	-0.00371868	-0.0130025
																							1260	14.8462	12.7885	52	14.2759	12.8103	58	-0.0187626	0.00071996
																							1261	34.5238	20.5714	21	33.2903	20.7742	31	-0.0405817	0.00667097
																							1262	13.6905	12.6429	42	13.75	11.7	60	0.00195833	-0.03102
																							1263	22.95	35.725	40	26.6212	35.7121	66	0.120783	-0.000423712
																							1264	33.8444	37.1111	45	26.6212	35.7121	66	-0.237644	-0.0460268
																							1265	33.8	27.7	20	38.3143	28.2857	35	0.14852	0.01927
																							1266	42.3824	27.8824	34	38.3143	28.2857	35	-0.133839	0.0132706
																							1267	13.5962	9.84615	52	13.931	10.5	58	0.0110176	0.0215115
																							1268	41.9722	44.6667	36	41.1429	44.3393	56	-0.0272861	-0.0107708
																							1269	27.4884	37.0698	43	20.4828	34.4138	29	-0.230485	-0.0873816
																							1270	32.7188	19.9688	32	38.4091	25.8182	44	0.187212	0.192446
																							1271	36.6452	25.3548	31	38.4091	25.8182	44	0.0580333	0.015244
																							1272	44.68	25.68	25	40.5882	26.5294	17	-0.134619	0.0279456
																							1273	31.125	30.125	8	32.3636	32	11	0.0407511	0.0616875
																							1274	7.3	23.5	10	9.5	24.5	20	0.07238	0.0329
																							1275	28.4054	33.3243	37	29.48	34.68	25	0.0353542	0.0446017
																							1276	13.8298	11.4894	47	13.1077	9.98462	65	-0.0237569	-0.0495062
																							1277	42.5833	25.25	12	43.4286	25	7	0.0278083	-0.008225
																							1278	33.5417	11.4583	24	32.7143	9.14286	14	-0.0272208	-0.0761792
																							1279	11.2667	19.3333	15	13.875	21.375	8	0.0858142	0.0671708
																							1280	12.8077	30.3462	26	17.9333	32.2667	15	0.168634	0.0631849
																							1281	27.6154	33.7692	13	29.7273	35.2273	22	0.0694811	0.0479696
																							1282	18.6176	37.9118	34	18.025	43.075	40	-0.0194981	0.16987
																							1283	19.1579	46.0789	38	18.025	43.075	40	-0.0372722	-0.0988299
																							1284	15.0909	31.6364	11	14.15	30.25	20	-0.0309559	-0.0456114
																							1285	33.8462	23.7692	39	34.8358	22.4179	67	0.03256	-0.0444584
																							1286	31.75	15.75	12	33.1053	16.3158	19	0.0445882	0.0186145
																							1287	12.125	29.35	40	21.9306	23.9028	72	0.322603	-0.179214
																							1288	28.32	7.24	25	28.9143	6.05714	35	0.019552	-0.038916
																							1289	29.6786	18.8571	28	32.4857	15.8	35	0.092355	-0.10058
																							1290	29.0882	34.4706	34	30.2245	41.102	49	0.0373828	0.218175
																							1291	37.2	24.04	25	33.6471	26.1176	17	-0.116892	0.0683546
																							1292	39.46	34.62	50	41.0667	38.6	45	0.0528593	0.130942
																							1293	13.0566	13.1509	53	13.0667	13.6533	75	0.000331069	0.0165286
																							1294	32.8462	21	13	33.5625	22.3125	16	0.0235678	0.0431812
																							1295	33.5625	22.3125	16	33.8667	22	15	0.0100071	-0.0102812
																							1296	41.3333	37.3333	24	39.5172	41.5862	29	-0.0597494	0.13992
																							1297	24.3	26.66	50	24.6491	25.9474	57	0.0114861	-0.0234456
																							1298	28.9302	8.62791	43	31.3542	6.875	48	0.0797474	-0.0576706
																							1299	32.6	19.7	10	32.8333	19.1111	18	0.00767667	-0.0193744
																							1300	44.6	27.08	25	42.9167	30.125	24	-0.0553817	0.100181
																							1301	31.3542	6.875	48	30.6562	6.5	32	-0.0229615	-0.0123375
																							1302	44.8485	40.4848	33	36.6897	44.7586	29	-0.268425	0.140607
																							1303	8.5	29.5	20	12.2	26.3	10	0.12173	-0.10528
																							1304	12.8333	5.33333	6	14.2	4.6	5	0.0449633	-0.0241267
																							1305	12.0962	16.1538	52	12.3492	16.619	63	0.00832543	0.0153051
																							1306	39	43.1071	28	41.9643	41.1964	56	0.097525	-0.0628625
																							1307	41.8333	42.5952	42	39.4894	42.5957	47	-0.0771167	1.66667e-05
																							1308	32.2453	35.0189	53	33.8387	34.3548	31	0.0524237	-0.0218466
																							1309	12.359	17.3333	39	11.9286	16.9571	70	-0.0141603	-0.0123767
																							1310	11.3269	16.5769	52	12.2727	16.3455	55	0.031117	-0.00761531
																							1311	29.9143	36.5714	35	31.8833	35.8	60	0.0647817	-0.02538
																							1312	20.7714	40.0286	35	19.6	36.85	20	-0.03854	-0.104575
																							1313	32.9048	18.5238	21	33.1875	19.3125	16	0.00930208	0.0259479
																							1314	12.2444	16.6	45	12	17.6061	66	-0.00804222	0.0330994
																							1315	20.5714	37.619	21	19.1364	38.4091	22	-0.0472136	0.0259924
																							1316	5	30.6	10	4.38889	29.3333	18	-0.0201056	-0.0416733
																							1317	11.9375	9.5	16	11.6667	9.5	12	-0.00891042	0
																							1318	4.38889	29.3333	18	3.36364	31.4545	11	-0.0337308	0.0697879
																							1319	12.4082	17.5306	49	11.2923	17.5231	65	-0.0367116	-0.000247912
																							1320	23.875	38.25	8	24.5	39	6	0.0205625	0.024675
																							1321	26.8333	7.16667	6	24.4	7.4	5	-0.0800567	0.00767667
																							1322	30.3056	38.2778	36	30.8065	35.5161	31	0.0164795	-0.0908582
																							1323	19.7333	38.6	15	20.4211	38.4211	19	0.022626	-0.00588737
																							1324	39.0526	28	19	37.9167	31.6667	12	-0.0373732	0.120633
																							1325	37.9167	31.6667	12	35.5	33.5	8	-0.0795083	0.0603167
																							1326	33.9412	42.3529	17	34	37.4	15	0.00193529	-0.162952
																							1327	35.5	33.5	8	34	37.4	15	-0.04935	0.12831
																							1328	17.44	35.08	25	21.3846	37.6154	13	0.129778	0.0834142
																							1329	27	13.9796	49	25.9841	13.8571	63	-0.0334222	-0.00402857
																							1330	20.4286	8.71429	14	17.5455	9.27273	11	-0.0948545	0.0183727
																							1331	38.6053	38.5263	38	41.5833	41.0417	24	0.0979785	0.082755
																							1332	12.7872	19.2553	47	13.3714	16.9857	70	0.01922	-0.07467
																							1333	25.1321	11.1698	53	26.1236	13.6404	89	0.032621	0.081284
																							1334	18	36.2857	7	17.7273	37	11	-0.00897273	0.0235
																							1335	34.4	34.2667	15	37.4167	33.2917	24	0.0992483	-0.0320775
