# Supplementary material for: Emergence of periodic circumferential actin cables from the anisotropic fusion of actin nanoclusters during tubulogenesis
Source: Nat Commun. 2024 Jan 24;15:464. doi: 10.1038/s41467-023-44684-z (PMC10808230; doi:10.1038/s41467-023-44684-z)
Supplement: Supplementary file 11 — Source Data [file 41467_2023_44684_MOESM11_ESM.zip › Source-data/Source-data_SupplementaryFig1bc.xlsx]

## Sheet: Supplementary Figures 1b, c
Supplementary Figures 1b, c (same as source data of Figures 1e, f)
	Cluster analysis (Stage 15)												Cluster analysis (Stage 16)
	Stage	Nanocluster Label	Area	Major	Minor	Angle	Circ.	AR	Round	Solidity			Stage	Nanocluster_Label	Area	Major	Minor	Angle	Circ.	AR	Round	Solidity
	15	Stage15_1	0.0185	0.2155	0.109	175.692	0.9405	1.9765	0.5059	0.9714			16	Stage16_1	0.051	0.5881	0.1105	89.5188	0.4437	5.3235	0.1878	0.9691
	15	Stage15_2	0.0412	0.2487	0.2112	16.5346	0.9957	1.1775	0.8493	0.962			16	Stage16_2	0.0163	0.1535	0.1351	45.0006	1	1.1366	0.8798	0.9677
	15	Stage15_3	0.0119	0.2085	0.0729	176.942	0.8091	2.8581	0.3499	0.9565			16	Stage16_3	0.0152	0.1793	0.1079	97.1614	1	1.6623	0.6016	0.9655
	15	Stage15_4	0.0304	0.2733	0.1416	175.918	0.8886	1.9298	0.5182	0.9492			16	Stage16_4	0.0141	0.245	0.0733	92.1446	0.6664	3.34	0.2994	0.963
	15	Stage15_5	0.0586	0.3221	0.2317	163.755	0.9096	1.3898	0.7195	0.9474			16	Stage16_5	0.0119	0.2085	0.0729	86.9422	0.7411	2.8581	0.3499	0.9565
	15	Stage15_6	0.0467	0.3412	0.1742	171.516	0.8837	1.9592	0.5104	0.9451			16	Stage16_6	0.0119	0.1444	0.1053	164.929	1	1.3721	0.7288	0.9565
	15	Stage15_7	0.0456	0.2772	0.2094	81.3511	1	1.3241	0.7552	0.9438			16	Stage16_7	0.0347	0.2481	0.1783	95.9838	1	1.3912	0.7188	0.9552
	15	Stage15_8	0.0337	0.2425	0.1767	90	1	1.3725	0.7286	0.9394			16	Stage16_8	0.0326	0.2354	0.1762	45.0005	0.952	1.3359	0.7486	0.9524
	15	Stage15_9	0.0499	0.3084	0.2061	78.7603	0.9918	1.4964	0.6683	0.9388			16	Stage16_9	0.0206	0.243	0.1081	0	0.8786	2.2481	0.4448	0.95
	15	Stage15_10	0.0706	0.4276	0.2101	4.2891	0.7906	2.0355	0.4913	0.9353			16	Stage16_10	0.0195	0.1762	0.1412	0	1	1.2483	0.8011	0.9474
	15	Stage15_11	0.0152	0.1405	0.1377	90	1	1.0199	0.9805	0.9333			16	Stage16_11	0.0195	0.3384	0.0735	0	0.5095	4.6039	0.2172	0.9474
	15	Stage15_12	0.0152	0.1405	0.1377	2.771e-13	1	1.0199	0.9805	0.9333			16	Stage16_12	0.0282	0.2112	0.1701	73.8263	1	1.2417	0.8054	0.9455
	15	Stage15_13	0.0456	0.4121	0.1409	90.3113	0.6142	2.9253	0.3418	0.9333			16	Stage16_13	0.0619	0.3107	0.2536	62.7422	0.9847	1.2254	0.8161	0.9344
	15	Stage15_14	0.0228	0.2069	0.1403	172.798	1	1.4747	0.6781	0.9333			16	Stage16_14	0.0499	0.323	0.1969	100.942	0.9021	1.6405	0.6096	0.9293
	15	Stage15_15	0.0228	0.1824	0.1591	50.3921	1	1.1469	0.8719	0.9333			16	Stage16_15	0.0141	0.1707	0.1053	90	1	1.6218	0.6166	0.9286
	15	Stage15_16	0.0369	0.2697	0.1742	6.1586	0.9944	1.5482	0.6459	0.9315			16	Stage16_16	0.0412	0.2829	0.1856	62.6596	0.974	1.524	0.6562	0.9268
	15	Stage15_17	0.0217	0.2032	0.136	9.3958	0.9942	1.4941	0.6693	0.9302			16	Stage16_17	0.0684	0.4303	0.2024	84.2512	0.7391	2.1264	0.4703	0.9265
	15	Stage15_18	0.0282	0.2062	0.1742	90	1	1.1835	0.8449	0.9286			16	Stage16_18	0.0478	0.2818	0.2158	30.5171	0.9964	1.3057	0.7659	0.9263
	15	Stage15_19	0.0282	0.2062	0.1742	90	1	1.1835	0.8449	0.9286			16	Stage16_19	0.0271	0.3285	0.1052	92.9531	0.6214	3.1235	0.3202	0.9259
	15	Stage15_20	0.0695	0.3434	0.2576	44.4898	0.9582	1.3329	0.7502	0.9275			16	Stage16_20	0.0195	0.1999	0.1245	114.258	0.8323	1.6057	0.6228	0.9231
	15	Stage15_21	0.0554	0.2993	0.2355	41.2635	0.9813	1.2706	0.787	0.9273			16	Stage16_21	0.013	0.1669	0.0994	107.137	0.8826	1.679	0.5956	0.9231
	15	Stage15_22	0.0206	0.3625	0.0724	179.107	0.4486	5.005	0.1998	0.9268			16	Stage16_22	0.0825	0.409	0.2568	101.287	0.8786	1.5926	0.6279	0.9212
	15	Stage15_23	0.0271	0.213	0.1623	114.972	1	1.3125	0.7619	0.9259			16	Stage16_23	0.038	0.2454	0.1971	71.7433	1	1.245	0.8032	0.9211
	15	Stage15_24	0.0608	0.3846	0.2013	6.1106	0.8056	1.9108	0.5233	0.9256			16	Stage16_24	0.025	0.2401	0.1324	7.8821	0.9021	1.8132	0.5515	0.92
	15	Stage15_25	0.013	0.2288	0.0725	0	0.6639	3.1555	0.3169	0.9231			16	Stage16_25	0.0185	0.2238	0.105	176.004	0.8451	2.1326	0.4689	0.9189
	15	Stage15_26	0.013	0.2288	0.0725	0	0.6639	3.1555	0.3169	0.9231			16	Stage16_26	0.0423	0.2431	0.2217	45.002	1	1.0965	0.912	0.9176
	15	Stage15_27	0.013	0.2288	0.0725	0	0.6639	3.1555	0.3169	0.9231			16	Stage16_27	0.0412	0.2757	0.1905	167.627	0.9244	1.4468	0.6912	0.9157
	15	Stage15_28	0.013	0.2288	0.0725	0	0.6639	3.1555	0.3169	0.9231			16	Stage16_28	0.0293	0.3636	0.1026	86.7369	0.5659	3.5424	0.2823	0.9153
	15	Stage15_29	0.0261	0.2353	0.141	0	1	1.669	0.5991	0.9231			16	Stage16_29	0.0228	0.2318	0.1252	110.886	0.8237	1.8519	0.54	0.913
	15	Stage15_30	0.013	0.2288	0.0725	0	0.6639	3.1555	0.3169	0.9231			16	Stage16_30	0.0228	0.1704	0.1704	0	1	1	1	0.913
	15	Stage15_31	0.0185	0.1723	0.1364	15.1716	1	1.2632	0.7917	0.9189			16	Stage16_31	0.1042	0.4914	0.27	70.8761	0.8188	1.8196	0.5496	0.91
	15	Stage15_32	0.0185	0.1772	0.1326	172.868	1	1.3359	0.7485	0.9189			16	Stage16_32	0.0217	0.1882	0.1469	137.08	1	1.2816	0.7803	0.9091
	15	Stage15_33	0.0488	0.2627	0.2368	72.617	1	1.1094	0.9014	0.9184			16	Stage16_33	0.0109	0.1354	0.102	2.596e-14	1	1.3273	0.7534	0.9091
	15	Stage15_34	0.0423	0.2431	0.2217	45.002	1	1.0965	0.912	0.9176			16	Stage16_34	0.0706	0.3184	0.2822	177.546	0.9571	1.1284	0.8862	0.9091
	15	Stage15_35	0.0543	0.2883	0.2397	131.728	1	1.2025	0.8316	0.9174			16	Stage16_35	0.0217	0.2214	0.1249	108.435	0.9248	1.7728	0.5641	0.9091
	15	Stage15_36	0.0412	0.2757	0.1905	132.486	0.974	1.447	0.6911	0.9157			16	Stage16_36	0.0109	0.1464	0.0944	116.565	1	1.5512	0.6447	0.9091
	15	Stage15_37	0.0934	0.4101	0.2899	148.625	0.9655	1.4148	0.7068	0.9149			16	Stage16_37	0.0109	0.1354	0.102	90	1	1.3273	0.7534	0.9091
	15	Stage15_38	0.1107	0.5341	0.264	176.538	0.7859	2.0233	0.4942	0.9148			16	Stage16_38	0.0217	0.1992	0.1388	90	1	1.4349	0.6969	0.9091
	15	Stage15_39	0.0174	0.1705	0.1297	72.7457	1	1.314	0.7611	0.9143			16	Stage16_39	0.0109	0.1927	0.0717	90	0.6738	2.6864	0.3723	0.9091
	15	Stage15_40	0.0174	0.1651	0.1339	156.255	1	1.233	0.811	0.9143			16	Stage16_40	0.0109	0.1307	0.1058	90	1	1.2356	0.8093	0.9091
	15	Stage15_41	0.0174	0.1651	0.1339	113.745	0.9582	1.233	0.811	0.9143			16	Stage16_41	0.0109	0.1334	0.1036	153.435	1	1.2878	0.7765	0.9091
	15	Stage15_42	0.0391	0.3068	0.1622	165.489	0.8758	1.8913	0.5287	0.9114			16	Stage16_42	0.0217	0.2067	0.1337	101.903	0.9942	1.5457	0.647	0.9091
	15	Stage15_43	0.0608	0.336	0.2303	165.985	0.9267	1.4587	0.6855	0.9106			16	Stage16_43	0.0261	0.2411	0.1376	122.169	0.8085	1.7526	0.5706	0.9057
	15	Stage15_44	0.0109	0.1307	0.1058	0	1	1.2356	0.8093	0.9091			16	Stage16_44	0.0521	0.2675	0.248	122.717	1	1.0786	0.9271	0.9057
	15	Stage15_45	0.0109	0.1927	0.0717	0	0.7355	2.6864	0.3723	0.9091			16	Stage16_45	0.0261	0.2021	0.1641	177.027	1	1.2316	0.8119	0.9057
	15	Stage15_46	0.0109	0.1307	0.1058	90	1	1.2356	0.8093	0.9091			16	Stage16_46	0.0261	0.2013	0.1648	19.6049	1	1.222	0.8184	0.9057
	15	Stage15_47	0.0109	0.1927	0.0717	90	0.6738	2.6864	0.3723	0.9091			16	Stage16_47	0.0206	0.2588	0.1015	4.7532	0.7452	2.5501	0.3921	0.9048
	15	Stage15_48	0.0109	0.1927	0.0717	0	0.7355	2.6864	0.3723	0.9091			16	Stage16_48	0.051	0.3427	0.1895	101.243	0.8642	1.8081	0.5531	0.9038
	15	Stage15_49	0.0109	0.1354	0.102	90	1	1.3273	0.7534	0.9091			16	Stage16_49	0.0152	0.1892	0.1022	173.953	0.8385	1.851	0.5403	0.9032
	15	Stage15_50	0.0109	0.1354	0.102	2.596e-14	1	1.3273	0.7534	0.9091			16	Stage16_50	0.0402	0.3352	0.1526	87.282	0.7397	2.1966	0.4553	0.9024
	15	Stage15_51	0.0217	0.1992	0.1388	90	1	1.4349	0.6969	0.9091			16	Stage16_51	0.0293	0.2233	0.1671	90	1	1.3367	0.7481	0.9
	15	Stage15_52	0.0109	0.1468	0.0941	71.7778	1	1.5594	0.6413	0.9091			16	Stage16_52	0.0195	0.1916	0.1298	90	0.9645	1.476	0.6775	0.9
	15	Stage15_53	0.0109	0.1464	0.0944	153.435	1	1.5512	0.6447	0.9091			16	Stage16_53	0.0391	0.2948	0.1688	24.5048	0.8153	1.7468	0.5725	0.9
	15	Stage15_54	0.0217	0.1882	0.1469	47.0798	1	1.2816	0.7803	0.9091			16	Stage16_54	0.0293	0.2031	0.1837	121.644	0.9096	1.1054	0.9046	0.9
	15	Stage15_55	0.0163	0.2047	0.1013	86.4858	0.8984	2.0209	0.4948	0.9091			16	Stage16_55	0.0966	0.3879	0.3172	3.4145	0.8727	1.2229	0.8177	0.899
	15	Stage15_56	0.0217	0.2082	0.1328	11.1951	0.9942	1.568	0.6378	0.9091			16	Stage16_56	0.0337	0.2853	0.1502	111.853	0.7946	1.8994	0.5265	0.8986
	15	Stage15_57	0.0369	0.3001	0.1566	17.7132	0.8271	1.9165	0.5218	0.9067			16	Stage16_57	0.0141	0.255	0.0704	91.7716	0.524	3.6202	0.2762	0.8966
	15	Stage15_58	0.0575	0.3221	0.2274	93.0007	0.9567	1.416	0.7062	0.906			16	Stage16_58	0.0282	0.2387	0.1506	45.9338	0.9927	1.5853	0.6308	0.8966
	15	Stage15_59	0.0261	0.2013	0.1648	109.605	1	1.222	0.8184	0.9057			16	Stage16_59	0.0141	0.1443	0.1245	135	1	1.1592	0.8627	0.8966
	15	Stage15_60	0.0261	0.2254	0.1472	115.198	0.8085	1.5315	0.653	0.9057			16	Stage16_60	0.089	0.4538	0.2498	95.5779	0.804	1.8169	0.5504	0.8962
	15	Stage15_61	0.0206	0.1984	0.1324	18.4349	0.9445	1.4988	0.6672	0.9048			16	Stage16_61	0.0651	0.2984	0.2779	33.253	0.9358	1.0736	0.9315	0.8955
	15	Stage15_62	0.0206	0.2588	0.1015	4.7532	0.6987	2.5501	0.3921	0.9048			16	Stage16_62	0.0358	0.2483	0.1837	108.673	0.9652	1.3515	0.7399	0.8919
	15	Stage15_63	0.0206	0.1914	0.1372	2.6505	1	1.3955	0.7166	0.9048			16	Stage16_63	0.0434	0.3024	0.1828	71.1951	0.7355	1.6541	0.6046	0.8889
	15	Stage15_64	0.0206	0.2068	0.127	100.829	0.9445	1.6282	0.6142	0.9048			16	Stage16_64	0.013	0.1618	0.1025	99.4169	0.9674	1.5786	0.6335	0.8889
	15	Stage15_65	0.0206	0.1914	0.1372	2.6505	0.9445	1.3955	0.7166	0.9048			16	Stage16_65	0.0217	0.2639	0.1048	90.0377	0.6738	2.5191	0.397	0.8889
	15	Stage15_66	0.0206	0.1903	0.138	79.0442	0.9445	1.3789	0.7252	0.9048			16	Stage16_66	0.0174	0.169	0.1308	85.1633	1	1.2917	0.7742	0.8889
	15	Stage15_67	0.0358	0.2224	0.205	19.2752	0.9652	1.0849	0.9217	0.9041			16	Stage16_67	0.013	0.1706	0.0972	4.8367	0.9674	1.7557	0.5696	0.8889
	15	Stage15_68	0.0358	0.255	0.1788	33.7894	0.9652	1.4259	0.7013	0.9041			16	Stage16_68	0.0564	0.355	0.2025	101.559	0.748	1.7535	0.5703	0.8889
	15	Stage15_69	0.0358	0.2384	0.1913	22.4375	1	1.2459	0.8027	0.9041			16	Stage16_69	0.013	0.1618	0.1025	80.5831	0.9674	1.5786	0.6335	0.8889
	15	Stage15_70	0.0814	0.4569	0.2269	19.7179	0.825	2.0135	0.4967	0.9036			16	Stage16_70	0.0174	0.1635	0.1352	90	1	1.2089	0.8272	0.8889
	15	Stage15_71	0.0304	0.2828	0.1368	87.6371	0.7746	2.0667	0.4839	0.9032			16	Stage16_71	0.0174	0.1635	0.1352	0	1	1.2089	0.8272	0.8889
	15	Stage15_72	0.0152	0.2021	0.0957	167.461	0.7746	2.1112	0.4737	0.9032			16	Stage16_72	0.0391	0.2771	0.1795	132.878	0.9736	1.5434	0.6479	0.8889
	15	Stage15_73	0.0152	0.1744	0.111	144.992	0.8385	1.5715	0.6363	0.9032			16	Stage16_73	0.0347	0.2623	0.1686	117.316	0.9359	1.5557	0.6428	0.8889
	15	Stage15_74	0.0304	0.232	0.1668	4.7156	1	1.3911	0.7189	0.9032			16	Stage16_74	0.0478	0.3562	0.1707	107.555	0.8091	2.0866	0.4793	0.8889
	15	Stage15_75	0.0456	0.2745	0.2115	64.2132	1	1.2982	0.7703	0.9032			16	Stage16_75	0.0543	0.3391	0.2038	30.2509	0.8638	1.6641	0.6009	0.885
	15	Stage15_76	0.0402	0.2669	0.1916	137.888	1	1.3927	0.718	0.9024			16	Stage16_76	0.025	0.2527	0.1258	105.457	0.7748	2.0081	0.498	0.8846
	15	Stage15_77	0.0499	0.314	0.2024	1.1218	0.9271	1.5513	0.6446	0.902			16	Stage16_77	0.025	0.2182	0.1457	116.961	0.9642	1.4972	0.6679	0.8846
	15	Stage15_78	0.025	0.1975	0.161	166.534	1	1.2266	0.8152	0.902			16	Stage16_78	0.025	0.2232	0.1424	19.9753	0.8241	1.5667	0.6383	0.8846
	15	Stage15_79	0.0293	0.2466	0.1514	38.6908	0.9096	1.629	0.6139	0.9			16	Stage16_79	0.0369	0.3725	0.1261	84.8592	0.5727	2.9535	0.3386	0.8831
	15	Stage15_80	0.0532	0.2893	0.2341	145.876	0.8619	1.2356	0.8094	0.8991			16	Stage16_80	0.0163	0.1725	0.1202	152.451	1	1.4352	0.6968	0.8824
	15	Stage15_81	0.0619	0.3228	0.244	145.794	0.9044	1.3229	0.7559	0.8976			16	Stage16_81	0.0163	0.1748	0.1186	14.7192	0.9757	1.474	0.6784	0.8824
	15	Stage15_82	0.0282	0.2433	0.1477	158.607	0.9927	1.6479	0.6068	0.8966			16	Stage16_82	0.0239	0.2034	0.1495	31.2014	1	1.3605	0.735	0.88
	15	Stage15_83	0.0141	0.255	0.0704	91.7716	0.524	3.6202	0.2762	0.8966			16	Stage16_83	0.0239	0.2275	0.1336	5.8107	0.7411	1.7023	0.5874	0.88
	15	Stage15_84	0.0141	0.1614	0.1113	39.2652	1	1.4501	0.6896	0.8966			16	Stage16_84	0.0119	0.1561	0.0974	99.9916	0.8868	1.6031	0.6238	0.88
	15	Stage15_85	0.0282	0.2285	0.1573	115.623	0.9315	1.453	0.6882	0.8966			16	Stage16_85	0.0119	0.1561	0.0974	170.008	0.9762	1.6031	0.6238	0.88
	15	Stage15_86	0.0141	0.1443	0.1245	45	1	1.1592	0.8627	0.8966			16	Stage16_86	0.0119	0.1561	0.0974	170.008	0.8868	1.6031	0.6238	0.88
	15	Stage15_87	0.0282	0.2121	0.1694	35.3631	0.9315	1.2519	0.7988	0.8966			16	Stage16_87	0.0119	0.1706	0.0891	162.588	0.8868	1.915	0.5222	0.88
	15	Stage15_88	0.0695	0.3911	0.2262	101.549	0.8574	1.7292	0.5783	0.8951			16	Stage16_88	0.0119	0.2201	0.0691	87.6598	0.5639	3.1856	0.3139	0.88
	15	Stage15_89	0.0586	0.3364	0.2219	175.631	0.8781	1.5161	0.6596	0.8926			16	Stage16_89	0.0119	0.1561	0.0974	9.9916	0.9762	1.6031	0.6238	0.88
	15	Stage15_90	0.0315	0.2658	0.1508	38.8136	0.9529	1.7631	0.5672	0.8923			16	Stage16_90	0.1683	0.7393	0.2898	101.792	0.6669	2.5511	0.392	0.8782
	15	Stage15_91	0.0315	0.2658	0.1508	38.8136	0.9529	1.7631	0.5672	0.8923			16	Stage16_91	0.0195	0.255	0.0976	0.8366	0.662	2.6134	0.3826	0.878
	15	Stage15_92	0.0662	0.3892	0.2166	16.3897	0.7992	1.7964	0.5567	0.8905			16	Stage16_92	0.0195	0.1877	0.1325	77.7642	0.9645	1.4165	0.706	0.878
	15	Stage15_93	0.013	0.1655	0.1002	135	1	1.6514	0.6055	0.8889			16	Stage16_93	0.0271	0.2804	0.1232	82.6867	0.7934	2.2747	0.4396	0.8772
	15	Stage15_94	0.013	0.1421	0.1167	55.278	0.9674	1.2182	0.8209	0.8889			16	Stage16_94	0.0271	0.1997	0.173	124.383	1	1.154	0.8666	0.8772
	15	Stage15_95	0.0217	0.272	0.1016	178.256	0.6347	2.6762	0.3737	0.8889			16	Stage16_95	0.0999	0.5633	0.2257	98.7234	0.6807	2.4954	0.4007	0.8762
	15	Stage15_96	0.228	0.6583	0.4409	147.679	0.8433	1.4931	0.6697	0.8879			16	Stage16_96	0.0456	0.3448	0.1683	112.515	0.8465	2.0485	0.4882	0.875
	15	Stage15_97	0.0293	0.2216	0.1684	50.4041	1	1.3163	0.7597	0.8852			16	Stage16_97	0.0597	0.41	0.1854	88.5554	0.6941	2.2112	0.4522	0.873
	15	Stage15_98	0.025	0.1897	0.1676	13.6749	0.9642	1.1316	0.8837	0.8846			16	Stage16_98	0.063	0.3885	0.2064	113.832	0.8208	1.8824	0.5312	0.8722
	15	Stage15_99	0.025	0.2044	0.1555	19.1366	1	1.314	0.761	0.8846			16	Stage16_99	0.0879	0.4755	0.2354	97.5237	0.7689	2.0198	0.4951	0.871
	15	Stage15_100	0.0619	0.3207	0.2457	171.754	0.9672	1.3051	0.7662	0.8837			16	Stage16_100	0.0217	0.2987	0.0925	85.0342	0.5989	3.2273	0.3099	0.8696
	15	Stage15_101	0.0206	0.1799	0.146	38.4854	0.9445	1.2319	0.8117	0.8837			16	Stage16_101	0.0217	0.2221	0.1245	84.9923	0.8384	1.7842	0.5605	0.8696
	15	Stage15_102	0.0206	0.1746	0.1504	45.0006	1	1.1615	0.861	0.8837			16	Stage16_102	0.0651	0.4674	0.1774	96.2003	0.6696	2.634	0.3796	0.8696
	15	Stage15_103	0.0369	0.2959	0.1588	163.469	0.7331	1.8626	0.5369	0.8831			16	Stage16_103	0.0499	0.3442	0.1847	92.7278	0.7612	1.8636	0.5366	0.8679
	15	Stage15_104	0.0369	0.3692	0.1273	177.65	0.6091	2.9004	0.3448	0.8831			16	Stage16_104	0.1346	0.6089	0.2815	103.293	0.7093	2.1632	0.4623	0.8671
	15	Stage15_105	0.0369	0.2496	0.1882	176.817	0.8271	1.3263	0.754	0.8831			16	Stage16_105	0.0456	0.437	0.1328	100.546	0.5809	3.29	0.3039	0.866
	15	Stage15_106	0.0532	0.2968	0.2282	178.054	0.8109	1.3004	0.769	0.8829			16	Stage16_106	0.0315	0.4253	0.0942	95.1289	0.4076	4.5121	0.2216	0.8657
	15	Stage15_107	0.0326	0.2587	0.1603	142.741	0.9292	1.6146	0.6194	0.8824			16	Stage16_107	0.0315	0.2503	0.1601	120.734	0.9529	1.5636	0.6395	0.8657
	15	Stage15_108	0.0326	0.6038	0.0687	91.1384	0.2397	8.7937	0.1137	0.8824			16	Stage16_108	0.0174	0.1927	0.1148	154.619	0.9269	1.6784	0.5958	0.8649
	15	Stage15_109	0.0163	0.1568	0.1322	84.1159	0.9757	1.1856	0.8434	0.8824			16	Stage16_109	0.0174	0.1951	0.1134	106.236	0.7954	1.7209	0.5811	0.8649
	15	Stage15_110	0.0163	0.1699	0.122	31.8526	0.9757	1.3925	0.7181	0.8824			16	Stage16_110	0.0206	0.1687	0.1556	154.604	0.8533	1.0843	0.9222	0.8636
	15	Stage15_111	0.0163	0.2106	0.0985	180	0.7456	2.1384	0.4676	0.8824			16	Stage16_111	0.0239	0.212	0.1434	163.308	0.9223	1.4782	0.6765	0.8627
	15	Stage15_112	0.0163	0.1725	0.1202	27.5488	1	1.4352	0.6968	0.8824			16	Stage16_112	0.0478	0.4028	0.151	86.6361	0.5352	2.6679	0.3748	0.8627
	15	Stage15_113	0.0608	0.3619	0.2139	5.5637	0.8734	1.6922	0.591	0.8819			16	Stage16_113	0.1118	0.5151	0.2763	122.603	0.7323	1.8641	0.5364	0.8619
	15	Stage15_114	0.0445	0.2551	0.2222	4.6467	1	1.1482	0.8709	0.8817			16	Stage16_114	0.0304	0.2104	0.1839	97.9096	0.92	1.144	0.8741	0.8615
	15	Stage15_115	0.0282	0.2217	0.1621	74.2909	0.9315	1.3672	0.7314	0.8814			16	Stage16_115	0.0402	0.2737	0.1868	27.4898	0.9279	1.4654	0.6824	0.8605
	15	Stage15_116	0.0684	0.4098	0.2125	46.386	0.844	1.9288	0.5185	0.8811			16	Stage16_116	0.0434	0.3209	0.1723	147.084	0.7696	1.8631	0.5367	0.8602
	15	Stage15_117	0.0521	0.356	0.1864	141.335	0.8292	1.91	0.5236	0.8807			16	Stage16_117	0.0293	0.2786	0.134	67.531	0.7897	2.0794	0.4809	0.8571
	15	Stage15_118	0.0119	0.1561	0.0974	9.9916	0.8868	1.6031	0.6238	0.88			16	Stage16_118	0.0261	0.1971	0.1683	174.483	0.8085	1.1708	0.8541	0.8571
	15	Stage15_119	0.0119	0.1561	0.0974	99.9916	0.8868	1.6031	0.6238	0.88			16	Stage16_119	0.0195	0.1917	0.1297	28.2281	0.8323	1.4778	0.6767	0.8571
	15	Stage15_120	0.0239	0.2034	0.1495	58.7986	1	1.3605	0.735	0.88			16	Stage16_120	0.013	0.2511	0.066	93.237	0.4837	3.8018	0.263	0.8571
	15	Stage15_121	0.0119	0.1561	0.0974	9.9916	0.9762	1.6031	0.6238	0.88			16	Stage16_121	0.1346	0.4516	0.3795	167.638	0.7623	1.1898	0.8405	0.8552
	15	Stage15_122	0.0434	0.256	0.216	150.06	0.9526	1.1851	0.8438	0.8791			16	Stage16_122	0.1172	0.4834	0.3088	28.9927	0.7385	1.5652	0.6389	0.8538
	15	Stage15_123	0.0586	0.2983	0.2502	85.5121	0.8422	1.1924	0.8387	0.878			16	Stage16_123	0.0347	0.2595	0.1704	107.669	0.9144	1.5231	0.6565	0.8533
	15	Stage15_124	0.0195	0.1877	0.1325	12.2358	1	1.4165	0.706	0.878			16	Stage16_124	0.0499	0.4337	0.1466	71.376	0.6362	2.9587	0.338	0.8519
	15	Stage15_125	0.0195	0.1894	0.1314	159.75	0.9645	1.4416	0.6937	0.878			16	Stage16_125	0.025	0.3044	0.1044	99.1668	0.5717	2.9156	0.343	0.8519
	15	Stage15_126	0.0195	0.2059	0.1208	162.894	0.9645	1.7043	0.5867	0.878			16	Stage16_126	0.025	0.205	0.1551	138.587	0.9377	1.3217	0.7566	0.8519
	15	Stage15_127	0.0271	0.2317	0.1491	15.6418	0.8422	1.5538	0.6436	0.8772			16	Stage16_127	0.1172	0.5947	0.251	73.1653	0.6402	2.3697	0.422	0.8504
	15	Stage15_128	0.0228	0.1997	0.1453	153.215	0.8803	1.3747	0.7275	0.875			16	Stage16_128	0.0337	0.3932	0.109	8.2725	0.5005	3.6093	0.2771	0.8493
	15	Stage15_129	0.0152	0.3008	0.0643	175.415	0.4837	4.6766	0.2138	0.875			16	Stage16_129	0.0152	0.1593	0.1214	114.985	0.9106	1.312	0.7622	0.8485
	15	Stage15_130	0.0868	0.4278	0.2585	79.61	0.8384	1.6551	0.6042	0.8743			16	Stage16_130	0.0152	0.1564	0.1237	114.358	0.9925	1.2637	0.7913	0.8485
	15	Stage15_131	0.0825	0.3926	0.2675	119.374	0.8658	1.4674	0.6815	0.8736			16	Stage16_131	0.0119	0.1755	0.0866	85.2688	0.8868	2.0252	0.4938	0.8462
	15	Stage15_132	0.0337	0.2226	0.1925	97.5166	0.9602	1.1565	0.8647	0.8732			16	Stage16_132	0.0119	0.1485	0.1024	48.9717	0.9762	1.4505	0.6894	0.8462
	15	Stage15_133	0.0673	0.5113	0.1676	100.627	0.5524	3.051	0.3278	0.8732			16	Stage16_133	0.0119	0.1494	0.1017	90	0.8868	1.4685	0.6809	0.8462
	15	Stage15_134	0.0597	0.3417	0.2225	178.769	0.8944	1.5361	0.651	0.873			16	Stage16_134	0.0119	0.1641	0.0926	103.282	0.8868	1.7722	0.5643	0.8462
	15	Stage15_135	0.0369	0.2512	0.1871	90	0.9716	1.343	0.7446	0.8718			16	Stage16_135	0.0923	0.3599	0.3264	96.9609	0.7962	1.1024	0.9071	0.8458
	15	Stage15_136	0.0185	0.1913	0.1228	144.827	0.8451	1.5575	0.6421	0.8718			16	Stage16_136	0.0326	0.2613	0.1587	125.353	0.8113	1.6461	0.6075	0.8451
	15	Stage15_137	0.0185	0.1786	0.1316	1.0451	0.911	1.3569	0.737	0.8718			16	Stage16_137	0.0206	0.208	0.1262	176.788	0.8533	1.6481	0.6068	0.8444
	15	Stage15_138	0.0293	0.2232	0.1672	27.0599	0.9096	1.3354	0.7488	0.871			16	Stage16_138	0.0206	0.2205	0.1191	57.0896	0.9163	1.8507	0.5403	0.8444
	15	Stage15_139	0.1281	0.5264	0.3098	91.4666	0.7365	1.6993	0.5885	0.8708			16	Stage16_139	0.0792	0.4305	0.2344	95.2533	0.6624	1.8365	0.5445	0.8439
	15	Stage15_140	0.0543	0.3106	0.2225	30.8661	0.9026	1.3957	0.7165	0.8696			16	Stage16_140	0.1422	0.5671	0.3193	133.849	0.7883	1.776	0.5631	0.8424
	15	Stage15_141	0.0684	0.3921	0.2221	26.2519	0.8254	1.7659	0.5663	0.869			16	Stage16_141	0.0836	0.6247	0.1704	82.401	0.4837	3.6667	0.2727	0.8415
	15	Stage15_142	0.1172	0.4296	0.3475	18.0219	0.8363	1.2363	0.8089	0.8675			16	Stage16_142	0.0228	0.4409	0.0658	90.9781	0.3252	6.6968	0.1493	0.84
	15	Stage15_143	0.0532	0.3316	0.2042	81.3555	0.8845	1.6237	0.6159	0.8673			16	Stage16_143	0.0141	0.2199	0.0817	95.4885	0.7192	2.6905	0.3717	0.8387
	15	Stage15_144	0.0532	0.3523	0.1922	49.7918	0.8685	1.8327	0.5456	0.8673			16	Stage16_144	0.0337	0.2881	0.1487	93.3826	0.7541	1.9374	0.5161	0.8378
	15	Stage15_145	0.0564	0.3628	0.1981	38.3135	0.8456	1.8316	0.546	0.8667			16	Stage16_145	0.0532	0.3198	0.2118	37.7371	0.8465	1.5101	0.6622	0.8376
	15	Stage15_146	0.0423	0.2931	0.1839	79.1571	0.8832	1.5943	0.6272	0.8667			16	Stage16_146	0.0586	0.4658	0.1602	75.6613	0.6026	2.9068	0.344	0.8372
	15	Stage15_147	0.0141	0.2054	0.0875	101.891	0.7192	2.3486	0.4258	0.8667			16	Stage16_147	0.0445	0.4873	0.1163	84.1001	0.4483	4.1908	0.2386	0.8367
	15	Stage15_148	0.0141	0.1834	0.098	52.1797	0.8456	1.8719	0.5342	0.8667			16	Stage16_148	0.0445	0.3825	0.1482	93.4792	0.6785	2.5814	0.3874	0.8367
	15	Stage15_149	0.0206	0.2742	0.0958	177.264	0.6029	2.8635	0.3492	0.8636			16	Stage16_149	0.0358	0.2807	0.1625	177.447	0.763	1.728	0.5787	0.8354
	15	Stage15_150	0.0651	0.3159	0.2625	47.4713	0.8631	1.2034	0.831	0.8633			16	Stage16_150	0.0934	0.4666	0.2548	135.341	0.7468	1.8314	0.546	0.835
	15	Stage15_151	0.0271	0.3603	0.0959	4.5017	0.4903	3.7567	0.2662	0.8621			16	Stage16_151	0.0684	0.3154	0.276	63.1103	0.7711	1.1428	0.8751	0.8344
	15	Stage15_152	0.0304	0.221	0.1751	150.664	0.92	1.2625	0.7921	0.8615			16	Stage16_152	0.0271	0.2961	0.1167	82.0058	0.6916	2.5375	0.3941	0.8333
	15	Stage15_153	0.0369	0.2255	0.2084	145.738	0.9195	1.0821	0.9241	0.8608			16	Stage16_153	0.0109	0.2182	0.0633	93.9848	0.5126	3.4452	0.2903	0.8333
	15	Stage15_154	0.0803	0.5288	0.1934	81.0618	0.554	2.7344	0.3657	0.8605			16	Stage16_154	0.0347	0.2337	0.1892	163.997	0.8654	1.2351	0.8096	0.8312
	15	Stage15_155	0.0727	0.4082	0.2269	85.5837	0.7121	1.7991	0.5558	0.859			16	Stage16_155	0.0293	0.4597	0.0812	92.7839	0.4015	5.6622	0.1766	0.8308
	15	Stage15_156	0.0195	0.1808	0.1376	54.8128	0.9645	1.314	0.7611	0.8571			16	Stage16_156	0.0293	0.2346	0.1591	135.764	0.8872	1.4747	0.6781	0.8308
	15	Stage15_157	0.013	0.1458	0.1138	52.7621	1	1.2809	0.7807	0.8571			16	Stage16_157	0.0554	0.3479	0.2026	20.5946	0.7954	1.7171	0.5824	0.8293
	15	Stage15_158	0.013	0.1288	0.1288	0	1	1	1	0.8571			16	Stage16_158	0.0554	0.4163	0.1693	88.3724	0.6436	2.4583	0.4068	0.8293
	15	Stage15_159	0.0228	0.2502	0.116	6.4494	0.8237	2.1573	0.4635	0.8571			16	Stage16_159	0.0684	0.4243	0.2052	75.4138	0.6696	2.0673	0.4837	0.8289
	15	Stage15_160	0.0195	0.165	0.1508	147.995	1	1.0942	0.9139	0.8571			16	Stage16_160	0.0597	0.4078	0.1864	102.135	0.6941	2.1879	0.4571	0.8271
	15	Stage15_161	0.0326	0.2758	0.1503	12.2179	0.8113	1.8352	0.5449	0.8571			16	Stage16_161	0.0337	0.7182	0.0597	91.7753	0.1869	12.0392	0.0831	0.8267
	15	Stage15_162	0.0163	0.1529	0.1356	104.036	1	1.1275	0.8869	0.8571			16	Stage16_162	0.0412	0.2798	0.1877	70.6562	0.8431	1.4907	0.6708	0.8261
	15	Stage15_163	0.0358	0.2377	0.1919	7.1211	0.8924	1.2392	0.807	0.8571			16	Stage16_163	0.0206	0.287	0.0915	4.8205	0.4978	3.1377	0.3187	0.8261
	15	Stage15_164	0.0195	0.1951	0.1275	81.6504	0.7546	1.5303	0.6534	0.8571			16	Stage16_164	0.0412	0.3622	0.145	106.254	0.6029	2.4983	0.4003	0.8261
	15	Stage15_165	0.013	0.1372	0.1209	109.805	1	1.1349	0.8811	0.8571			16	Stage16_165	0.0206	0.1812	0.145	75.5368	0.9163	1.2496	0.8002	0.8261
	15	Stage15_166	0.013	0.1713	0.0968	90	0.7187	1.7693	0.5652	0.8571			16	Stage16_166	0.0358	0.316	0.1443	60.3579	0.7473	2.1891	0.4568	0.825
	15	Stage15_167	0.0847	0.5007	0.2153	179.939	0.686	2.3251	0.4301	0.8571			16	Stage16_167	0.1151	0.7114	0.2059	91.3476	0.5319	3.4548	0.2894	0.8249
	15	Stage15_168	0.0261	0.2263	0.1466	138.673	0.9785	1.5442	0.6476	0.8571			16	Stage16_168	0.2486	0.7158	0.4422	73.0036	0.6911	1.619	0.6177	0.8237
	15	Stage15_169	0.1075	0.4441	0.3081	162.872	0.7324	1.4412	0.6939	0.8534			16	Stage16_169	0.0152	0.1741	0.1112	102.388	0.9106	1.5658	0.6386	0.8235
	15	Stage15_170	0.025	0.3478	0.0914	87.3018	0.4821	3.806	0.2627	0.8519			16	Stage16_170	0.0912	0.5645	0.2057	81.8887	0.5717	2.7448	0.3643	0.8235
	15	Stage15_171	0.0716	0.4863	0.1876	158.486	0.6689	2.5923	0.3858	0.8516			16	Stage16_171	0.0228	0.2783	0.1043	98.6236	0.6664	2.6679	0.3748	0.8235
	15	Stage15_172	0.0369	0.2603	0.1805	5.5628	0.8991	1.4424	0.6933	0.85			16	Stage16_172	0.1151	0.6768	0.2165	93.4132	0.5633	3.127	0.3198	0.8217
	15	Stage15_173	0.064	0.4492	0.1815	177.029	0.649	2.4741	0.4042	0.8489			16	Stage16_173	0.025	0.2859	0.1112	170.339	0.6362	2.5717	0.3888	0.8214
	15	Stage15_174	0.0152	0.1629	0.1188	54.3961	0.9925	1.3713	0.7293	0.8485			16	Stage16_174	0.0347	0.5269	0.0839	90.2952	0.3381	6.278	0.1593	0.8205
	15	Stage15_175	0.0152	0.176	0.1099	113.125	0.9925	1.6007	0.6247	0.8485			16	Stage16_175	0.0369	0.2437	0.1928	66.0914	0.7185	1.2638	0.7912	0.8193
	15	Stage15_176	0.0152	0.1564	0.1237	65.6424	0.9925	1.2637	0.7913	0.8485			16	Stage16_176	0.216	1.2136	0.2266	92.1388	0.3856	5.3546	0.1868	0.8189
	15	Stage15_177	0.0423	0.2732	0.1973	37.2232	0.8015	1.3849	0.7221	0.8478			16	Stage16_177	0.0195	0.2208	0.1127	71.348	0.7546	1.9593	0.5104	0.8182
	15	Stage15_178	0.0119	0.1485	0.1024	131.028	1	1.4505	0.6894	0.8462			16	Stage16_178	0.0195	0.1643	0.1514	90	0.8681	1.0847	0.922	0.8182
	15	Stage15_179	0.0119	0.1494	0.1017	0	0.9762	1.4685	0.6809	0.8462			16	Stage16_179	0.1607	0.4817	0.4247	119.459	0.5236	1.1343	0.8816	0.8177
	15	Stage15_180	0.0119	0.154	0.0987	35.0084	0.8868	1.5605	0.6408	0.8462			16	Stage16_180	0.0456	0.3015	0.1925	94.9249	0.7581	1.5665	0.6384	0.8155
	15	Stage15_181	0.0119	0.1485	0.1024	138.972	0.9762	1.4505	0.6894	0.8462			16	Stage16_181	0.1552	0.8379	0.2359	97.0577	0.5083	3.5522	0.2815	0.8148
	15	Stage15_182	0.0119	0.1494	0.1017	0	0.9762	1.4685	0.6809	0.8462			16	Stage16_182	0.0119	0.2701	0.0563	84.4354	0.4434	4.7975	0.2084	0.8148
	15	Stage15_183	0.0119	0.1494	0.1017	90	0.8868	1.4685	0.6809	0.8462			16	Stage16_183	0.038	0.4309	0.1123	87.6943	0.5118	3.8392	0.2605	0.814
	15	Stage15_184	0.0923	0.497	0.2364	142.641	0.7288	2.1024	0.4757	0.8458			16	Stage16_184	0.0141	0.1765	0.1018	115.907	0.9216	1.734	0.5767	0.8125
	15	Stage15_185	0.0206	0.2049	0.1282	11.6395	0.8533	1.5985	0.6256	0.8444			16	Stage16_185	0.0282	0.2625	0.1369	90.2087	0.7192	1.9176	0.5215	0.8125
	15	Stage15_186	0.0434	0.2732	0.2024	104.025	0.8453	1.3501	0.7407	0.8421			16	Stage16_186	0.0185	0.2192	0.1072	108.113	0.7127	2.0452	0.489	0.8095
	15	Stage15_187	0.0315	0.2768	0.1448	15.2991	0.7843	1.9113	0.5232	0.8406			16	Stage16_187	0.0619	0.4118	0.1913	71.6558	0.627	2.1525	0.4646	0.8085
	15	Stage15_188	0.063	0.356	0.2252	59.4126	0.8208	1.5813	0.6324	0.8406			16	Stage16_188	0.0934	0.5395	0.2203	99.5796	0.5853	2.4488	0.4084	0.8075
	15	Stage15_189	0.063	0.3506	0.2287	98.6918	0.6847	1.533	0.6523	0.8406			16	Stage16_189	0.0706	0.4009	0.2241	94.0982	0.6009	1.7887	0.5591	0.8075
	15	Stage15_190	0.0315	0.2739	0.1463	165.785	0.7843	1.8718	0.5342	0.8406			16	Stage16_190	0.025	0.2634	0.1207	152.649	0.7557	2.1829	0.4581	0.807
	15	Stage15_191	0.0228	0.186	0.156	153.558	0.9431	1.1925	0.8386	0.84			16	Stage16_191	0.0499	0.3261	0.1949	118.363	0.748	1.6731	0.5977	0.807
	15	Stage15_192	0.0879	0.4008	0.2793	108.885	0.7731	1.435	0.6969	0.8394			16	Stage16_192	0.102	0.6811	0.1908	83.9196	0.4321	3.5703	0.2801	0.8069
	15	Stage15_193	0.1096	0.5205	0.2682	35.8244	0.7299	1.941	0.5152	0.8382			16	Stage16_193	0.0792	0.4934	0.2045	87.0309	0.6148	2.413	0.4144	0.8066
	15	Stage15_194	0.0337	0.2868	0.1494	65.4031	0.8383	1.9199	0.5209	0.8378			16	Stage16_194	0.0109	0.1798	0.0769	76.6455	0.8061	2.3384	0.4276	0.8
	15	Stage15_195	0.0391	0.2636	0.1888	59.9583	0.8153	1.3965	0.7161	0.8372			16	Stage16_195	0.0282	0.2825	0.1272	85.9002	0.6813	2.2201	0.4504	0.8
	15	Stage15_196	0.0391	0.2982	0.1669	22.6802	0.8153	1.7867	0.5597	0.8372			16	Stage16_196	0.0575	0.4602	0.1592	79.9012	0.5371	2.8915	0.3458	0.797
	15	Stage15_197	0.0966	0.384	0.3203	96.284	0.5276	1.1987	0.8342	0.8357			16	Stage16_197	0.0912	0.5524	0.2102	100.948	0.5744	2.6284	0.3805	0.7962
	15	Stage15_198	0.1151	0.6885	0.2128	90.4492	0.5197	3.2356	0.3091	0.8346			16	Stage16_198	0.0803	0.4184	0.2444	132.178	0.5411	1.712	0.5841	0.7957
	15	Stage15_199	0.0575	0.4004	0.1829	82.7546	0.583	2.1886	0.4569	0.8346			16	Stage16_199	0.0315	0.3802	0.1054	174.352	0.4885	3.6061	0.2773	0.7945
	15	Stage15_200	0.0163	0.2052	0.101	59.8878	0.7456	2.0312	0.4923	0.8333			16	Stage16_200	0.0271	0.2705	0.1278	85.8066	0.6916	2.117	0.4724	0.7937
	15	Stage15_201	0.0109	0.2109	0.0655	87.69	0.5989	3.218	0.3108	0.8333			16	Stage16_201	0.1031	0.8697	0.151	100.397	0.3502	5.7608	0.1736	0.7917
	15	Stage15_202	0.0163	0.2101	0.0987	178.989	0.7456	2.1282	0.4699	0.8333			16	Stage16_202	0.0326	0.3025	0.1371	148.625	0.6996	2.2072	0.4531	0.7895
	15	Stage15_203	0.0109	0.1528	0.0904	20.6207	0.8875	1.6901	0.5917	0.8333			16	Stage16_203	0.1867	0.9578	0.2482	90.9558	0.4109	3.8593	0.2591	0.7872
	15	Stage15_204	0.0109	0.1618	0.0854	169.695	0.8061	1.8937	0.5281	0.8333			16	Stage16_204	0.0369	0.77	0.061	90.602	0.1551	12.6185	0.0792	0.7816
	15	Stage15_205	0.0109	0.1413	0.0978	79.5377	0.8061	1.4449	0.6921	0.8333			16	Stage16_205	0.063	0.5056	0.1586	89.4701	0.5332	3.1887	0.3136	0.7785
	15	Stage15_206	0.0109	0.1618	0.0854	79.6952	0.8061	1.8937	0.5281	0.8333			16	Stage16_206	0.1194	0.7279	0.2089	2.3823	0.4152	3.4854	0.2869	0.7774
	15	Stage15_207	0.0814	0.3953	0.2622	106.18	0.7255	1.5076	0.6633	0.8333			16	Stage16_207	0.0358	0.303	0.1505	27.9832	0.6349	2.0129	0.4968	0.7765
	15	Stage15_208	0.0456	0.3593	0.1615	166.774	0.6551	2.2245	0.4495	0.8317			16	Stage16_208	0.064	0.5695	0.1432	101.423	0.4417	3.9768	0.2515	0.7763
	15	Stage15_209	0.0586	0.4091	0.1824	18.2969	0.7075	2.2428	0.4459	0.8308			16	Stage16_209	0.0261	0.5349	0.062	89.6014	0.2266	8.6265	0.1159	0.7742
	15	Stage15_210	0.0293	0.2877	0.1297	69.2668	0.6568	2.2188	0.4507	0.8308			16	Stage16_210	0.0261	0.261	0.1271	116.659	0.7434	2.0534	0.487	0.7742
	15	Stage15_211	0.0293	0.3449	0.1082	78.1451	0.6242	3.1879	0.3137	0.8308			16	Stage16_211	0.089	0.467	0.2427	3.8038	0.4987	1.9246	0.5196	0.7736
	15	Stage15_212	0.0716	0.511	0.1785	3.5316	0.5394	2.8622	0.3494	0.8302			16	Stage16_212	0.0499	0.4258	0.1493	79.8696	0.5595	2.8521	0.3506	0.7731
	15	Stage15_213	0.0261	0.284	0.1168	85.7098	0.5549	2.4315	0.4113	0.8276			16	Stage16_213	0.0499	0.4788	0.1328	74.1676	0.4727	3.6055	0.2774	0.7731
	15	Stage15_214	0.0391	0.3553	0.1401	84.7106	0.6333	2.5365	0.3942	0.8276			16	Stage16_214	0.0868	0.5139	0.2152	142.715	0.6121	2.3885	0.4187	0.7729
	15	Stage15_215	0.0673	0.345	0.2484	23.6096	0.8306	1.3888	0.72	0.8267			16	Stage16_215	0.0554	0.3654	0.1929	77.2962	0.602	1.8943	0.5279	0.7727
	15	Stage15_216	0.0543	0.3486	0.1982	112.298	0.8131	1.7587	0.5686	0.8264			16	Stage16_216	0.0923	0.4784	0.2456	158.828	0.6395	1.9483	0.5133	0.7727
	15	Stage15_217	0.0206	0.1861	0.1411	38.6523	0.7965	1.3189	0.7582	0.8261			16	Stage16_217	0.2149	1.0255	0.2669	75.7872	0.4451	3.8427	0.2602	0.7689
	15	Stage15_218	0.0792	0.4022	0.2508	26.1424	0.7398	1.6037	0.6236	0.8249			16	Stage16_218	0.0445	0.6646	0.0853	88.4987	0.2483	7.7939	0.1283	0.7664
	15	Stage15_219	0.0434	0.3547	0.1559	62.3942	0.691	2.276	0.4394	0.8247			16	Stage16_219	0.0141	0.2365	0.076	98.1545	0.6011	3.1125	0.3213	0.7647
	15	Stage15_220	0.0532	0.4172	0.1623	62.5254	0.6934	2.5695	0.3892	0.8235			16	Stage16_220	0.0261	0.2969	0.1117	94.4683	0.6152	2.6576	0.3763	0.7619
	15	Stage15_221	0.0152	0.2207	0.0877	13.5478	0.6474	2.5181	0.3971	0.8235			16	Stage16_221	0.0554	0.4597	0.1533	76.0205	0.4486	2.9977	0.3336	0.7612
	15	Stage15_222	0.0326	0.2925	0.1417	34.9888	0.7933	2.0639	0.4845	0.8219			16	Stage16_222	0.2138	0.9599	0.2837	99.5345	0.3473	3.3838	0.2955	0.7606
	15	Stage15_223	0.0575	0.3683	0.1989	109.124	0.7624	1.8517	0.54	0.8217			16	Stage16_223	0.1791	0.6812	0.3348	92.8622	0.5362	2.0349	0.4914	0.7586
	15	Stage15_224	0.0716	0.4408	0.2069	90.1913	0.6472	2.1305	0.4694	0.8199			16	Stage16_224	0.0966	0.4921	0.25	62.8757	0.6432	1.9689	0.5079	0.7574
	15	Stage15_225	0.0412	0.3129	0.1678	39.1822	0.7658	1.8643	0.5364	0.8172			16	Stage16_225	0.0695	0.4913	0.1801	79.7834	0.539	2.7286	0.3665	0.7574
	15	Stage15_226	0.0554	0.3036	0.2322	173.599	0.7101	1.3079	0.7646	0.816			16	Stage16_226	0.089	0.5823	0.1946	84.3571	0.481	2.9915	0.3343	0.7558
	15	Stage15_227	0.0239	0.2511	0.1211	153.18	0.7411	2.0736	0.4822	0.8148			16	Stage16_227	0.0988	0.6416	0.196	102.883	0.5205	3.2734	0.3055	0.7552
	15	Stage15_228	0.0239	0.2283	0.1332	17.8404	0.84	1.7142	0.5834	0.8148			16	Stage16_228	0.0564	0.4813	0.1493	2.4229	0.4379	3.2233	0.3102	0.7536
	15	Stage15_229	0.0119	0.1899	0.0801	79.6952	0.6588	2.3712	0.4217	0.8148			16	Stage16_229	0.038	0.2948	0.1641	54.2139	0.6436	1.7968	0.5565	0.7527
	15	Stage15_230	0.2312	0.7442	0.3956	95.4454	0.622	1.8813	0.5315	0.8145			16	Stage16_230	0.0478	0.4025	0.1511	54.4656	0.6227	2.6634	0.3755	0.7521
	15	Stage15_231	0.1357	0.5421	0.3187	107.758	0.6604	1.7012	0.5878	0.8143			16	Stage16_231	0.0673	0.4453	0.1925	68.1035	0.5807	2.3136	0.4322	0.7515
	15	Stage15_232	0.0521	0.3795	0.1748	127.67	0.7487	2.1714	0.4605	0.8136			16	Stage16_232	0.1227	0.7906	0.1976	107.072	0.4353	4.0019	0.2499	0.7508
	15	Stage15_233	0.0423	0.2883	0.187	68.97	0.7504	1.542	0.6485	0.8125			16	Stage16_233	0.0163	0.1565	0.1325	58.0734	0.6288	1.181	0.8468	0.75
	15	Stage15_234	0.0564	0.3527	0.2038	62.7032	0.7078	1.7312	0.5776	0.8125			16	Stage16_234	0.0727	0.5394	0.1717	90.8832	0.5016	3.1419	0.3183	0.7486
	15	Stage15_235	0.0586	0.4065	0.1836	25.0306	0.7234	2.2141	0.4516	0.812			16	Stage16_235	0.0966	0.5046	0.2438	110.424	0.5922	2.0697	0.4832	0.7479
	15	Stage15_236	0.0304	0.2774	0.1395	96.8078	0.7177	1.9885	0.5029	0.8116			16	Stage16_236	0.051	0.6288	0.1033	91.0362	0.3561	6.0862	0.1643	0.746
	15	Stage15_237	0.1324	0.5537	0.3045	43.7378	0.6207	1.8183	0.55	0.8106			16	Stage16_237	0.1596	0.9148	0.2221	84.2571	0.4114	4.1193	0.2428	0.7443
	15	Stage15_238	0.0662	0.3872	0.2177	1.4503	0.671	1.7783	0.5623	0.8079			16	Stage16_238	0.1976	1.0019	0.2511	86.9509	0.3641	3.9903	0.2506	0.7429
	15	Stage15_239	0.0228	0.2048	0.1418	122.395	0.8018	1.4444	0.6923	0.8077			16	Stage16_239	0.1205	0.6575	0.2333	62.5031	0.4963	2.8176	0.3549	0.7425
	15	Stage15_240	0.0228	0.2392	0.1213	18.5276	0.6664	1.9716	0.5072	0.8077			16	Stage16_240	0.0109	0.1707	0.081	103.67	0.7089	2.1074	0.4745	0.7407
	15	Stage15_241	0.1628	0.5469	0.3791	123.624	0.5568	1.4425	0.6932	0.8065			16	Stage16_241	0.0261	0.3265	0.1016	94.3741	0.4413	3.2134	0.3112	0.7385
	15	Stage15_242	0.0814	0.4603	0.2252	132.984	0.7025	2.0442	0.4892	0.8065			16	Stage16_242	0.1498	0.4978	0.3832	14.3634	0.5166	1.2992	0.7697	0.738
	15	Stage15_243	0.038	0.2826	0.1712	140.832	0.7546	1.651	0.6057	0.8046			16	Stage16_243	0.1205	0.7151	0.2145	93.5552	0.4328	3.3333	0.3	0.7375
	15	Stage15_244	0.038	0.2968	0.163	105.647	0.7397	1.8213	0.5491	0.8046			16	Stage16_244	0.0716	0.4861	0.1876	128.385	0.477	2.5907	0.386	0.7374
	15	Stage15_245	0.051	0.3379	0.1922	52.6534	0.7511	1.7578	0.5689	0.8034			16	Stage16_245	0.0868	0.5057	0.2187	172.33	0.494	2.3125	0.4324	0.7373
	15	Stage15_246	0.0858	0.39	0.28	171.245	0.7076	1.3927	0.718	0.802			16	Stage16_246	0.0499	0.555	0.1145	96.3105	0.3587	4.8456	0.2064	0.736
	15	Stage15_247	0.0109	0.1663	0.0831	175.236	0.7355	2	0.5	0.8			16	Stage16_247	0.1444	0.5815	0.3161	82.1016	0.5186	1.8392	0.5437	0.7348
	15	Stage15_248	0.0261	0.1935	0.1714	154.117	0.702	1.1286	0.8861	0.8			16	Stage16_248	0.2779	0.9335	0.379	90.9559	0.3597	2.4629	0.406	0.7335
	15	Stage15_249	0.0152	0.1862	0.1039	158.346	0.6959	1.7919	0.5581	0.8			16	Stage16_249	0.0402	0.2779	0.184	153.623	0.6278	1.5106	0.662	0.7327
	15	Stage15_250	0.0347	0.4336	0.102	96.0516	0.4498	4.2513	0.2352	0.8			16	Stage16_250	0.2573	1.0849	0.3019	86.6762	0.3788	3.5929	0.2783	0.7326
	15	Stage15_251	0.0543	0.361	0.1914	128.249	0.7076	1.8858	0.5303	0.8			16	Stage16_251	0.038	0.3751	0.1289	8.0677	0.4585	2.9092	0.3437	0.7292
	15	Stage15_252	0.0282	0.2596	0.1384	86.5996	0.7192	1.8758	0.5331	0.8			16	Stage16_252	0.1216	0.6408	0.2416	92.2089	0.4837	2.6524	0.377	0.7273
	15	Stage15_253	0.0261	0.2499	0.1327	70.6131	0.7434	1.8823	0.5313	0.8			16	Stage16_253	0.0825	0.4607	0.228	73.3899	0.5197	2.0208	0.4949	0.7273
	15	Stage15_254	0.0412	0.2813	0.1867	5.2255	0.7512	1.507	0.6636	0.8			16	Stage16_254	0.0304	0.2786	0.1389	110.672	0.5917	2.0062	0.4985	0.7273
	15	Stage15_255	0.0195	0.1854	0.1342	18.9825	0.8681	1.3815	0.7239	0.8			16	Stage16_255	0.2963	1.1796	0.3199	94.0775	0.2657	3.688	0.2711	0.7251
	15	Stage15_256	0.0174	0.1961	0.1128	90	0.8574	1.7393	0.575	0.8			16	Stage16_256	0.1986	0.6087	0.4155	125.461	0.5084	1.465	0.6826	0.7248
	15	Stage15_257	0.0109	0.1629	0.0848	142.125	0.8875	1.9208	0.5206	0.8			16	Stage16_257	0.2833	1.338	0.2696	86.8526	0.3811	4.9626	0.2015	0.724
	15	Stage15_258	0.0109	0.131	0.1055	45.0002	0.9817	1.2411	0.8058	0.8			16	Stage16_258	0.0836	0.612	0.1739	98.5116	0.4451	3.5193	0.2841	0.723
	15	Stage15_259	0.0988	0.5175	0.2431	85.8679	0.6222	2.129	0.4697	0.7982			16	Stage16_259	0.0999	0.5051	0.2517	173.654	0.5263	2.0065	0.4984	0.7216
	15	Stage15_260	0.0315	0.2281	0.1757	154.256	0.7433	1.2977	0.7706	0.7945			16	Stage16_260	0.2008	0.6855	0.373	145.099	0.4444	1.8379	0.5441	0.7212
	15	Stage15_261	0.0608	0.384	0.2015	120.804	0.7112	1.9055	0.5248	0.7943			16	Stage16_261	0.1889	1.0766	0.2234	70.777	0.338	4.8193	0.2075	0.7205
	15	Stage15_262	0.0706	0.5408	0.1661	117.43	0.5822	3.256	0.3071	0.7927			16	Stage16_262	0.0217	0.1854	0.1491	1.3998	0.585	1.2439	0.8039	0.7143
	15	Stage15_263	0.101	0.4367	0.2943	111.986	0.6612	1.4839	0.6739	0.7915			16	Stage16_263	0.0923	0.7074	0.1661	106.079	0.3996	4.2599	0.2347	0.7113
	15	Stage15_264	0.0554	0.372	0.1895	30.5087	0.751	1.9627	0.5095	0.7907			16	Stage16_264	0.3593	1.581	0.2894	75.4952	0.2889	5.4635	0.183	0.7073
	15	Stage15_265	0.051	0.3339	0.1945	142.441	0.6921	1.7164	0.5826	0.7899			16	Stage16_265	0.0261	0.4398	0.0754	87.8818	0.3076	5.8319	0.1715	0.7059
	15	Stage15_266	0.0163	0.1773	0.1169	135	0.9425	1.5166	0.6594	0.7895			16	Stage16_266	0.152	1.0354	0.1869	79.1588	0.2835	5.5403	0.1805	0.7053
	15	Stage15_267	0.0326	0.2421	0.1712	84.4249	0.7145	1.4142	0.7071	0.7895			16	Stage16_267	0.0478	0.4296	0.1416	133.495	0.5194	3.0341	0.3296	0.704
	15	Stage15_268	0.0445	0.3266	0.1735	18.6389	0.6957	1.8819	0.5314	0.7885			16	Stage16_268	0.1248	0.4878	0.3258	56.09	0.4446	1.4974	0.6678	0.7012
	15	Stage15_269	0.2768	0.92	0.3831	167.204	0.5242	2.4015	0.4164	0.7883			16	Stage16_269	0.0738	0.5395	0.1742	55.4248	0.5177	3.0972	0.3229	0.701
	15	Stage15_270	0.0141	0.2114	0.085	100.492	0.6011	2.4864	0.4022	0.7879			16	Stage16_270	0.0304	0.3171	0.122	143.535	0.5643	2.5986	0.3848	0.7
	15	Stage15_271	0.064	0.4612	0.1768	94.1321	0.5496	2.6085	0.3834	0.7867			16	Stage16_271	0.0608	0.4787	0.1617	92.2802	0.4497	2.9606	0.3378	0.7
	15	Stage15_272	0.102	0.4348	0.2988	35.2671	0.6607	1.455	0.6873	0.7866
	15	Stage15_273	0.1075	0.4314	0.3172	139.26	0.6113	1.3602	0.7352	0.7857
	15	Stage15_274	0.051	0.4439	0.1464	144.703	0.6544	3.0328	0.3297	0.7833
	15	Stage15_275	0.0293	0.2619	0.1425	150.94	0.7715	1.8381	0.544	0.7826
	15	Stage15_276	0.1172	0.5624	0.2654	83.2341	0.588	2.1193	0.4718	0.7826
	15	Stage15_277	0.0195	0.2512	0.099	144.005	0.6872	2.5362	0.3943	0.7826
	15	Stage15_278	0.0564	0.3492	0.2058	135.285	0.6966	1.6967	0.5894	0.782
	15	Stage15_279	0.0716	0.4063	0.2245	116.781	0.5731	1.8101	0.5525	0.7811
	15	Stage15_280	0.102	0.5947	0.2185	38.0273	0.54	2.7223	0.3673	0.7769
	15	Stage15_281	0.1118	0.5099	0.2792	152.488	0.4954	1.8261	0.5476	0.7744
	15	Stage15_282	0.0445	0.4069	0.1393	103.061	0.481	2.9217	0.3423	0.7736
	15	Stage15_283	0.0185	0.2139	0.1098	63.0845	0.7127	1.9479	0.5134	0.7727
	15	Stage15_284	0.0239	0.2796	0.1088	42.8813	0.7229	2.5709	0.389	0.7719
	15	Stage15_285	0.0771	0.5491	0.1787	74.077	0.5253	3.0724	0.3255	0.7717
	15	Stage15_286	0.0217	0.442	0.0625	1.1388	0.2811	7.0687	0.1415	0.7692
	15	Stage15_287	0.0109	0.1747	0.0791	50.9721	0.7089	2.2088	0.4527	0.7692
	15	Stage15_288	0.0109	0.196	0.0705	13.7255	0.5533	2.7803	0.3597	0.7692
	15	Stage15_289	0.1368	0.7649	0.2277	169.098	0.4584	3.3594	0.2977	0.766
	15	Stage15_290	0.0673	0.6236	0.1374	173.013	0.4172	4.5375	0.2204	0.7654
	15	Stage15_291	0.0141	0.2101	0.0855	45.1404	0.7531	2.456	0.4072	0.7647
	15	Stage15_292	0.0684	0.4989	0.1745	8.305	0.5213	2.8591	0.3498	0.7636
	15	Stage15_293	0.1227	0.5056	0.3089	113.046	0.5147	1.6368	0.611	0.7635
	15	Stage15_294	0.1802	0.6939	0.3306	101.31	0.4455	2.0988	0.4765	0.7632
	15	Stage15_295	0.0521	0.393	0.1688	18.7687	0.6533	2.3277	0.4296	0.7619
	15	Stage15_296	0.0206	0.2029	0.1294	87.2754	0.6807	1.568	0.6377	0.76
	15	Stage15_297	0.3398	0.7549	0.5731	71.8273	0.4948	1.3172	0.7592	0.7597
	15	Stage15_298	0.0803	0.4518	0.2264	90.3315	0.5348	1.9956	0.5011	0.759
	15	Stage15_299	0.1943	0.6086	0.4065	176.753	0.4644	1.4973	0.6679	0.7585
	15	Stage15_300	0.0456	0.4	0.1451	143.965	0.6184	2.7557	0.3629	0.7568
	15	Stage15_301	0.0402	0.2639	0.1938	33.2514	0.5771	1.3615	0.7345	0.7551
	15	Stage15_302	0.0467	0.3466	0.1714	176.821	0.6085	2.0218	0.4946	0.7544
	15	Stage15_303	0.2182	0.7872	0.3529	83.3784	0.5449	2.2308	0.4483	0.7542
	15	Stage15_304	0.0999	0.4148	0.3065	108.439	0.6291	1.3533	0.7389	0.7541
	15	Stage15_305	0.1281	0.4599	0.3546	88.7104	0.5945	1.2971	0.771	0.754
	15	Stage15_306	0.0564	0.4324	0.1662	101.893	0.5924	2.6012	0.3844	0.7536
	15	Stage15_307	0.038	0.3583	0.135	68.5949	0.6318	2.6545	0.3767	0.7527
	15	Stage15_308	0.0445	0.6307	0.0898	0.3474	0.2983	7.0197	0.1425	0.7523
	15	Stage15_309	0.0923	0.527	0.2229	133.056	0.6072	2.3642	0.423	0.7522
	15	Stage15_310	0.0608	0.3496	0.2214	128.476	0.5952	1.5787	0.6334	0.7517
	15	Stage15_311	0.0163	0.2509	0.0826	96.1661	0.4492	3.0359	0.3294	0.75
	15	Stage15_312	0.0391	0.3248	0.1532	134.871	0.638	2.1205	0.4716	0.75
	15	Stage15_313	0.013	0.1858	0.0893	63.6879	0.643	2.0812	0.4805	0.75
	15	Stage15_314	0.2453	0.7329	0.4262	26.1167	0.4166	1.7195	0.5816	0.7496
	15	Stage15_315	0.1607	0.6363	0.3215	83.1224	0.4684	1.9792	0.5053	0.7494
	15	Stage15_316	0.1324	0.6878	0.2452	93.4571	0.474	2.8054	0.3565	0.7485
	15	Stage15_317	0.0402	0.3874	0.132	121.537	0.6017	2.9351	0.3407	0.7475
	15	Stage15_318	0.0706	0.5329	0.1686	8.8067	0.4675	3.1614	0.3163	0.7471
	15	Stage15_319	0.0282	0.2912	0.1234	69.8682	0.5343	2.3602	0.4237	0.7429
	15	Stage15_320	0.0608	0.4217	0.1835	88.1431	0.5675	2.2976	0.4352	0.7417
	15	Stage15_321	0.0944	0.5669	0.2121	150.862	0.4426	2.6731	0.3741	0.7404
	15	Stage15_322	0.0293	0.3598	0.1037	95.2588	0.3734	3.4689	0.2883	0.7397
	15	Stage15_323	0.1248	0.6935	0.2292	97.8956	0.4658	3.0258	0.3305	0.7395
	15	Stage15_324	0.0554	0.3064	0.2301	100.47	0.6725	1.3318	0.7508	0.7391
	15	Stage15_325	0.1086	0.7298	0.1894	136.973	0.472	3.8531	0.2595	0.738
	15	Stage15_326	0.0228	0.2817	0.103	150.915	0.5109	2.7347	0.3657	0.7368
	15	Stage15_327	0.0347	0.3073	0.1439	109.701	0.6449	2.135	0.4684	0.7356
	15	Stage15_328	0.0271	0.2402	0.1439	145.143	0.55	1.6698	0.5989	0.7353
	15	Stage15_329	0.1737	0.5265	0.42	52.2193	0.4294	1.2536	0.7977	0.7339
	15	Stage15_330	0.2258	0.9444	0.3044	88.0792	0.3507	3.1024	0.3223	0.7311
	15	Stage15_331	0.0706	0.5393	0.1666	155.607	0.5247	3.2372	0.3089	0.7263
	15	Stage15_332	0.0456	0.3895	0.1491	13.0614	0.5944	2.6129	0.3827	0.7241
	15	Stage15_333	0.1194	0.666	0.2283	37.3894	0.4417	2.9174	0.3428	0.7237
	15	Stage15_334	0.0977	0.6269	0.1984	49.1759	0.4971	3.1596	0.3165	0.7229
	15	Stage15_335	0.0282	0.3129	0.1148	132.087	0.652	2.7245	0.367	0.7222
	15	Stage15_336	0.064	0.4582	0.178	179.598	0.5285	2.5751	0.3883	0.7195
	15	Stage15_337	0.0315	0.2743	0.1461	164.627	0.5733	1.8775	0.5326	0.716
	15	Stage15_338	0.0847	0.7614	0.1416	178.545	0.291	5.3773	0.186	0.7156
	15	Stage15_339	0.0478	0.353	0.1723	146.752	0.5675	2.0488	0.4881	0.7154
	15	Stage15_340	0.1661	0.6088	0.3473	172.016	0.4065	1.7528	0.5705	0.715
	15	Stage15_341	0.1693	0.587	0.3673	114.355	0.507	1.598	0.6258	0.714
	15	Stage15_342	0.0554	0.4224	0.1669	33.716	0.5726	2.5317	0.395	0.7133
	15	Stage15_343	0.0847	0.4087	0.2638	132.613	0.5637	1.5497	0.6453	0.7123
	15	Stage15_344	0.1943	0.7215	0.3429	104.542	0.3827	2.104	0.4753	0.7117
	15	Stage15_345	0.0727	0.4061	0.228	45.3258	0.4763	1.7812	0.5614	0.709
	15	Stage15_346	0.3854	0.9582	0.5121	10.3756	0.4867	1.8713	0.5344	0.7086
	15	Stage15_347	0.2453	0.5996	0.5209	106.892	0.4658	1.151	0.8688	0.7085
	15	Stage15_348	0.1531	0.5286	0.3687	8.0877	0.3878	1.4337	0.6975	0.7085
	15	Stage15_349	0.1476	0.5833	0.3222	93.4813	0.4665	1.8101	0.5524	0.7083
	15	Stage15_350	0.2041	1.0037	0.2589	21.3047	0.2988	3.8773	0.2579	0.7081
	15	Stage15_351	0.0315	0.3012	0.1331	33.935	0.6129	2.2628	0.4419	0.7073
	15	Stage15_352	0.0955	0.478	0.2544	24.4015	0.5578	1.8787	0.5323	0.7068
	15	Stage15_353	0.0966	0.4414	0.2787	21.1878	0.365	1.5838	0.6314	0.7063
	15	Stage15_354	0.0847	0.4967	0.217	0.6313	0.4416	2.2887	0.4369	0.7027
	15	Stage15_355	0.0923	0.5654	0.2078	23.7252	0.4208	2.7212	0.3675	0.7025
	15	Stage15_356	0.1531	0.7068	0.2757	174.626	0.4633	2.5634	0.3901	0.7015
