# Supplementary material for: Emergence of periodic circumferential actin cables from the anisotropic fusion of actin nanoclusters during tubulogenesis
Source: Nat Commun. 2024 Jan 24;15:464. doi: 10.1038/s41467-023-44684-z (PMC10808230; doi:10.1038/s41467-023-44684-z)
Supplement: Supplementary file 11 — Source Data [file 41467_2023_44684_MOESM11_ESM.zip › Source-data/Source-data_Fig3e.xlsx]

## Sheet: Figure 3e
Figure 3e
	Fusion stability
	Time (m)	Fusion angle 𝜃 （˚）	Mean duration (frame)	Median duration (frame)	n	N
	Control	60 < 𝜃 ≤ 90	3.409	2	93	9
		30 < 𝜃 < 60	2.667	2	162
		0 ≤ 𝜃 < 30	2.569	2	109
	DAAM RNAi	60 < 𝜃 ≤ 90	2.736	2	91	6
		30 < 𝜃 < 60	2.258	1	186
		0 ≤ 𝜃 < 30	2.258	2	89
	zasp52 RNAi	60 < 𝜃 ≤ 90	3.497	2	155	10
		30 < 𝜃 < 60	2.419	1	229
		0 ≤ 𝜃 < 30	2.179	1	117
	myosin II[DN]	60 < 𝜃 ≤ 90	2.684	2	329	13
		30 < 𝜃 < 60	2.08	1	635
		0 ≤ 𝜃 < 30	2.143	1	321
