# Supplementary material for: Emergence of periodic circumferential actin cables from the anisotropic fusion of actin nanoclusters during tubulogenesis
Source: Nat Commun. 2024 Jan 24;15:464. doi: 10.1038/s41467-023-44684-z (PMC10808230; doi:10.1038/s41467-023-44684-z)
Supplement: Supplementary file 11 — Source Data [file 41467_2023_44684_MOESM11_ESM.zip › Source-data/Source-data_Fig1i.xlsx]

## Sheet: Figure 1i
Figure 1i
	Coherency
	Time (m)	Image #1	Image #2	Image #3	Image #4	Image #5	Image #6	Image #7	Image #8	Image #9	Average	SD	n
	-80		0.18749	0.140353			0.243453	0.16992	0.323107	0.31203	0.229392	0.0695579	6
	-70		0.153377	0.0395567			0.306397	0.36947	0.19838	0.288257	0.225906	0.109332	6
	-60		0.0951733	0.101187			0.254	0.282853	0.15549	0.181633	0.178389	0.0707693	6
	-50		0.107997	0.106673			0.29002	0.134887	0.178863	0.254317	0.178793	0.0709653	6
	-40		0.154927	0.23621			0.102073	0.14127	0.13859	0.190407	0.160579	0.0426633	6
	-30		0.1704	0.18697	0.199863		0.14383	0.0939767	0.0906733	0.0613533	0.135295	0.0497282	7
	-20	0.143257	0.0945767	0.305313	0.261993	0.204857	0.212333	0.181153	0.215637	0.119863	0.19322	0.0632908	9
	-10	0.227813	0.233007	0.238697	0.284043	0.19986	0.187	0.181453	0.252257	0.07789	0.209113	0.0556086	9
	0	0.40738	0.3717	0.47382	0.476783	0.33518	0.307463	0.525663	0.35342	0.33444	0.398428	0.07242	9
	10		0.47708	0.578643	0.503277	0.409413	0.500967	0.468663	0.463673	0.21363	0.451918	0.100463	8
	20	0.592347			0.56448	0.406747			0.405173	0.408367	0.475423	0.084558	5
