# Supplementary material for: Emergence of periodic circumferential actin cables from the anisotropic fusion of actin nanoclusters during tubulogenesis
Source: Nat Commun. 2024 Jan 24;15:464. doi: 10.1038/s41467-023-44684-z (PMC10808230; doi:10.1038/s41467-023-44684-z)
Supplement: Supplementary file 11 — Source Data [file 41467_2023_44684_MOESM11_ESM.zip › Source-data/Source-data_Fig1j.xlsx]

## Sheet: Figure 1j
Figure 1j
	Tube Diameter
	Time (m)	Trachal tube #1	Trachal tube #2	Trachal tube #3	Trachal tube #4	Trachal tube #5	Trachal tube #6	Average (µm)	SD
	-80	2.3855	2.76889	3.07484	2.90401	2.22072	2.69048	2.67407	0.319859
	-60	2.4281	2.85408	2.51966	3.03213	2.30612	2.43424	2.59572	0.283206
	-40	2.85408	3.49306	3.24566	3.33107	2.8186	3.16025	3.15045	0.267255
	-20	2.98187	3.66344	3.71543	3.80084	3.5019	4.27061	3.65568	0.419645
	0	3.57825	4.34502	3.5446	4.65496	3.5019	4.01437	3.93985	0.481638
	20	3.10967	4.30242	3.84355	4.2279	3.11778	4.1852	3.79775	0.552766
