# Supplementary material for: Emergence of periodic circumferential actin cables from the anisotropic fusion of actin nanoclusters during tubulogenesis
Source: Nat Commun. 2024 Jan 24;15:464. doi: 10.1038/s41467-023-44684-z (PMC10808230; doi:10.1038/s41467-023-44684-z)
Supplement: Supplementary file 11 — Source Data [file 41467_2023_44684_MOESM11_ESM.zip › Source-data/Source-data_SupplementaryFig3a.xlsx]

## Sheet: Supplementary Fig 3a
Supplementary Figure 3a
	Average values of distribution of orientation
		*Average value of multiple ROIs for each orientation is shown. The number of ROI is shown in Supplemetary Table 2.
	Orientation (degree)	attP40	attP2	cpb	chic	jub	WASp	Keap1	aSpec	form3	twf	zip	shi	aCat	Septin2	Chd-64	shot	tsr	CG3630	wupA	ssh	dia	cora	Zasp52	DAAM	Rho_RNAi	Rho_DN	Actn[14]
	89.5	0.0254617	0.0243333	0.0262593	0.0234667	0.0230519	0.0225852	0.0234607	0.0204444	0.0205407	0.0204247	0.0201086	0.0204543	0.0185037	0.0200988	0.0211111	0.0193975	0.0187852	0.016557	0.0174222	0.0158519	0.0153778	0.0142296	0.0131259	0.0115852	0.0211358	0.0166741	0.0137905
	88.5	0.0273877	0.0245185	0.0264222	0.0232198	0.0234173	0.0227259	0.0230222	0.0201397	0.0207778	0.0211457	0.0201778	0.0206815	0.0186889	0.0209778	0.0205111	0.0207012	0.0190296	0.0168178	0.0166123	0.0163358	0.0158222	0.0143778	0.0131654	0.0115951	0.0217383	0.0169333	0.0132317
	87.5	0.0261728	0.0247481	0.0273111	0.0232198	0.0229827	0.0222222	0.0233422	0.0207577	0.0205556	0.0192988	0.0190914	0.0206222	0.0179407	0.0206222	0.0207926	0.019763	0.019037	0.0163081	0.0170667	0.0164543	0.0159704	0.0143926	0.0126617	0.0105877	0.0220642	0.016963	0.0134519
	86.5	0.0250864	0.0234074	0.0263704	0.0222519	0.0219654	0.0229111	0.0231052	0.0194709	0.0212963	0.0203654	0.0200395	0.0201975	0.0183333	0.0199901	0.0200963	0.0193877	0.0187556	0.0163259	0.0170469	0.016642	0.0151111	0.0147111	0.0135407	0.0109728	0.0206716	0.0164296	0.0137481
	85.5	0.0251259	0.0232148	0.0247407	0.0232395	0.0223802	0.0229333	0.0231289	0.0209016	0.0208	0.0203062	0.0195753	0.0199605	0.0179259	0.0196642	0.0204074	0.019042	0.0185556	0.0164148	0.0166716	0.0157235	0.0155753	0.0151852	0.013037	0.0113185	0.0217778	0.016763	0.0133249
	84.5	0.0250272	0.0227259	0.0251778	0.0227556	0.0213432	0.0229111	0.0231052	0.0201905	0.0199778	0.0200296	0.0198617	0.0195951	0.0194	0.0201185	0.0198667	0.0188049	0.0185481	0.0165748	0.0163062	0.0157136	0.0149926	0.0142815	0.0133728	0.0114765	0.0214321	0.0165704	0.0135619
	83.5	0.0242864	0.0222	0.0251852	0.0224296	0.0214321	0.0218889	0.0229037	0.0195471	0.0198815	0.0200296	0.019437	0.018963	0.0194815	0.0199407	0.0191037	0.019121	0.0183333	0.0161837	0.0167012	0.0158025	0.0150222	0.0138741	0.0133333	0.0110025	0.0213827	0.0168148	0.0128254
	82.5	0.0236938	0.0223333	0.0242519	0.0210568	0.0220148	0.0221333	0.02224	0.0193862	0.0187259	0.0199704	0.0189432	0.0190321	0.0183852	0.0192691	0.0187852	0.0182321	0.0183926	0.0159704	0.0170963	0.0159704	0.0142222	0.0148074	0.0125531	0.0111111	0.0206914	0.016837	0.0128931
	81.5	0.0218469	0.0225556	0.0231778	0.0216593	0.0213531	0.0217852	0.0231348	0.0194032	0.0202815	0.0204444	0.0181235	0.0189827	0.0183333	0.0190617	0.0186296	0.0176889	0.0177704	0.0151941	0.0159111	0.0155556	0.0141728	0.0135185	0.0132543	0.0114469	0.0197926	0.0164667	0.0124106
	80.5	0.0210765	0.0214963	0.0235407	0.0209086	0.0211556	0.0205852	0.0219259	0.0189545	0.0195926	0.0201086	0.0181827	0.0180741	0.0181778	0.0183605	0.0178074	0.0189728	0.0173704	0.0162844	0.0161778	0.0152099	0.0148444	0.0134444	0.0127802	0.0110914	0.0202963	0.0165111	0.0132063
	79.5	0.0218864	0.0214741	0.0219852	0.0207407	0.0201679	0.020237	0.0218963	0.0188614	0.0189185	0.0195654	0.017679	0.018084	0.0179407	0.0176494	0.0176963	0.0173827	0.0165704	0.0152356	0.0158815	0.0149827	0.0145778	0.0138444	0.0131259	0.0117136	0.0199111	0.0163037	0.0129778
	78.5	0.0214716	0.0209481	0.0215259	0.0201481	0.0197728	0.0192963	0.0207585	0.0191069	0.0187037	0.0188148	0.0177778	0.0182025	0.0182296	0.017679	0.0169778	0.016721	0.0169778	0.0150519	0.0153877	0.0148148	0.0149827	0.0135852	0.0132247	0.0117037	0.0195062	0.0161111	0.0121989
	77.5	0.020158	0.0202519	0.0208741	0.0192099	0.0193086	0.0191704	0.0201896	0.0177608	0.0187185	0.018479	0.0175506	0.0172247	0.0177333	0.0180247	0.0172963	0.015842	0.0166148	0.0153067	0.0148148	0.0143407	0.0153481	0.0144519	0.012642	0.0118123	0.0202963	0.0161926	0.0123175
	76.5	0.0190025	0.0191556	0.0205852	0.018716	0.0193481	0.0187481	0.0190459	0.0180317	0.0181259	0.0173136	0.0168	0.0170469	0.017163	0.0168494	0.0167556	0.0165333	0.0167481	0.0152711	0.0153975	0.014321	0.0144889	0.0135259	0.0135407	0.0115358	0.0192296	0.0161556	0.0123259
	75.5	0.0191012	0.0188815	0.0202444	0.0190914	0.0178765	0.017437	0.0181037	0.0170413	0.0175481	0.0167407	0.0162864	0.018084	0.0168074	0.0157136	0.0167037	0.0161481	0.0168	0.0151763	0.0149333	0.0147358	0.0141432	0.0127259	0.0128593	0.011763	0.0188148	0.0165407	0.0116063
	74.5	0.0184494	0.0187852	0.0190593	0.0187556	0.0174617	0.0175778	0.0179319	0.0175746	0.0169926	0.0167506	0.0159012	0.0168198	0.0167259	0.0164642	0.0163926	0.0150123	0.0164296	0.0143111	0.0149926	0.0134519	0.0146864	0.013163	0.0130272	0.0116444	0.0189333	0.0153556	0.0112254
	73.5	0.0175407	0.0185481	0.0193704	0.0177679	0.0171259	0.0169778	0.0182756	0.0164063	0.0169926	0.0167012	0.0160593	0.0161975	0.015763	0.0155457	0.015637	0.0157136	0.0165407	0.0141452	0.0143901	0.0139457	0.0143704	0.0131259	0.0125333	0.0118716	0.0187259	0.0147556	0.0111746
	72.5	0.0165728	0.0167259	0.0184074	0.0174716	0.0166815	0.0162889	0.0177007	0.0166011	0.0171704	0.015921	0.015358	0.0159407	0.015037	0.015121	0.0153704	0.014963	0.0160148	0.0140385	0.0138864	0.0128296	0.0138074	0.0130519	0.0125926	0.0116148	0.0176691	0.0148963	0.010819
	71.5	0.0162469	0.0171926	0.0183037	0.0174914	0.0155358	0.0159481	0.0163378	0.0166095	0.0161111	0.0152099	0.0160395	0.0157037	0.0155556	0.0153086	0.0150296	0.0151704	0.0149778	0.0141156	0.0143704	0.0143802	0.0134914	0.0131111	0.0122173	0.0111802	0.0179951	0.0140963	0.010709
	70.5	0.0164543	0.0162667	0.0171185	0.0168494	0.0157235	0.0148519	0.0163911	0.0158561	0.0165259	0.0157728	0.0154074	0.0157235	0.0151926	0.0151309	0.0146741	0.014716	0.0146815	0.0144593	0.0139457	0.0126716	0.0137778	0.0126444	0.0114074	0.0115358	0.017037	0.0140222	0.010709
	69.5	0.0162272	0.0159852	0.0168593	0.0158716	0.0150617	0.0147333	0.015437	0.0155937	0.0155037	0.0147457	0.0152988	0.0153185	0.015837	0.0144	0.0141778	0.0143506	0.0145778	0.0133985	0.0135704	0.0126222	0.0133728	0.0131778	0.0129679	0.0107259	0.016484	0.0135259	0.0103619
	68.5	0.0151901	0.0152741	0.0159778	0.0156444	0.0149926	0.0142296	0.0154252	0.015382	0.0157111	0.0152395	0.0145185	0.0152691	0.0148889	0.013916	0.0135259	0.0140247	0.0140889	0.0132148	0.0136099	0.0131358	0.0138074	0.0121407	0.0121778	0.0111111	0.0158519	0.0132963	0.0104127
	67.5	0.0151704	0.0152593	0.0160593	0.0154074	0.0145185	0.0141111	0.0146133	0.0148148	0.0145185	0.0139358	0.014558	0.0151407	0.0150741	0.0141037	0.0131778	0.0144988	0.014	0.0137659	0.0133136	0.0126716	0.0119506	0.0120593	0.0120296	0.0109235	0.0156938	0.0133556	0.0104381
	66.5	0.0141235	0.0145259	0.0150519	0.0152691	0.0140049	0.0129556	0.0147259	0.0141122	0.0147481	0.0147654	0.014084	0.0145481	0.0147333	0.0140346	0.0133111	0.0137778	0.0131333	0.013357	0.0132543	0.0132346	0.0126815	0.0128889	0.0118716	0.0113284	0.0148346	0.0133778	0.0102349
	65.5	0.0132642	0.0140519	0.0143926	0.0139852	0.0141432	0.0139333	0.0137541	0.0140444	0.014037	0.0133728	0.0141926	0.0146568	0.0139333	0.0127605	0.0133111	0.0127111	0.0133259	0.0137185	0.0129877	0.0124741	0.0124642	0.0118593	0.0118815	0.0114568	0.0149531	0.0135926	0.00958307
	64.5	0.0129975	0.0135407	0.0137704	0.0131951	0.0135309	0.013163	0.014163	0.0136127	0.0137185	0.012958	0.0133432	0.0144691	0.0137407	0.0129877	0.0123185	0.0126914	0.0121556	0.0128059	0.0127901	0.0127901	0.0120198	0.011963	0.0112691	0.0111309	0.014242	0.0128444	0.0095746
	63.5	0.0124148	0.0132	0.0138889	0.0134617	0.0127111	0.0124667	0.0136296	0.0133841	0.0135259	0.0126025	0.0135506	0.0143111	0.0142296	0.0126716	0.0123704	0.0128296	0.0129259	0.01232	0.012721	0.0123457	0.0124741	0.0131333	0.0115951	0.0111605	0.0139062	0.0129407	0.0098455
	62.5	0.012563	0.0128074	0.0139185	0.0131062	0.0129383	0.0117185	0.0129422	0.0136296	0.0134741	0.0129481	0.0136494	0.0133432	0.013437	0.012158	0.0120667	0.0122469	0.0121185	0.0126281	0.0126716	0.0113877	0.0119309	0.0112222	0.0118321	0.0106272	0.0131457	0.0126667	0.0100571
	61.5	0.0118914	0.0123259	0.0126444	0.0124938	0.0127309	0.0115852	0.0133985	0.0123344	0.0131185	0.0130568	0.0131852	0.0132741	0.0132741	0.0123654	0.0110222	0.0117432	0.0123778	0.0121481	0.0121284	0.0121185	0.0117827	0.0119407	0.0119111	0.0110716	0.0131457	0.0122667	0.00964233
	60.5	0.0115259	0.0123333	0.0119185	0.0116247	0.0121185	0.0115259	0.0121244	0.0125545	0.012963	0.0115951	0.0128296	0.0128	0.0127185	0.0119012	0.0111778	0.0116543	0.0119778	0.012243	0.0122074	0.0120099	0.0111309	0.0111704	0.0117531	0.0104593	0.0132247	0.0120444	0.00981164
	59.5	0.0116938	0.0115407	0.0113778	0.012158	0.011921	0.0110519	0.0119822	0.0120212	0.0126222	0.0118815	0.0125728	0.0118617	0.0124667	0.0117333	0.0115111	0.0110914	0.0118963	0.0119644	0.0116247	0.0115951	0.0114963	0.0117037	0.011684	0.0107852	0.0126025	0.0119556	0.00973545
	58.5	0.0113877	0.0112741	0.0115333	0.010637	0.0115753	0.0102148	0.0123556	0.0121143	0.0116593	0.010558	0.0119012	0.0127605	0.0126519	0.0112296	0.0105926	0.0114667	0.0119407	0.0123081	0.0115556	0.0109827	0.0109531	0.0119407	0.0110519	0.0108938	0.0130864	0.0117926	0.00901587
	57.5	0.0112	0.0105185	0.0110444	0.0111309	0.0114864	0.010363	0.0120119	0.0120127	0.0115778	0.0112	0.0119802	0.0121975	0.0122667	0.0112395	0.0110741	0.0108049	0.0112444	0.0118519	0.0117235	0.0111012	0.010884	0.0121407	0.0109235	0.0111802	0.0119309	0.0108667	0.00940529
	56.5	0.0111506	0.0112148	0.0100593	0.0103407	0.010558	0.0107111	0.011277	0.0114963	0.0116296	0.010558	0.0121481	0.0116543	0.0121259	0.0110519	0.0116296	0.0111802	0.0113556	0.0118756	0.0110617	0.011516	0.0109531	0.0114741	0.0112296	0.0110321	0.0115852	0.0110667	0.00931217
	55.5	0.0102123	0.0105704	0.0107704	0.00953086	0.010637	0.00997778	0.0111941	0.0118942	0.0111333	0.0104593	0.0108049	0.0113975	0.0116148	0.0110321	0.0102074	0.0104593	0.010237	0.0113481	0.0104593	0.010321	0.0104099	0.012	0.0117235	0.0108148	0.0122173	0.0111926	0.00920212
	54.5	0.0106173	0.0102148	0.0105111	0.0107457	0.010321	0.00978519	0.0108089	0.0112	0.0104444	0.00998519	0.0114469	0.0115753	0.0109778	0.0106667	0.0105852	0.0104988	0.0104444	0.0111644	0.0112889	0.0105679	0.0100049	0.0115185	0.0112	0.0105383	0.0109827	0.0109185	0.00877884
	53.5	0.0100049	0.010163	0.00946667	0.0097679	0.0101926	0.0100667	0.0103763	0.0106243	0.010763	0.00984691	0.0105975	0.0109432	0.0114	0.010321	0.0103556	0.0105284	0.0108444	0.0109689	0.0108346	0.010479	0.0102025	0.0116074	0.0103407	0.0106765	0.0106963	0.0113556	0.00920212
	52.5	0.00917531	0.0101704	0.00953333	0.00953086	0.00996543	0.00958519	0.0100978	0.010328	0.0105185	0.00988642	0.0111111	0.0104889	0.0109185	0.0105877	0.0103333	0.00987654	0.0104296	0.0103822	0.0104099	0.0107951	0.0102716	0.0112444	0.0105778	0.0109827	0.0108049	0.0107037	0.00817778
	51.5	0.0097284	0.00942222	0.00925926	0.00938272	0.00936296	0.00908889	0.0104237	0.0098963	0.0106	0.00944198	0.0110025	0.0106568	0.0107037	0.00968889	0.00978519	0.00954074	0.0104963	0.010477	0.0106568	0.0105383	0.0104198	0.0111852	0.0100346	0.0108049	0.0102321	0.0104593	0.00893968
	50.5	0.00875062	0.0094963	0.00868889	0.00934321	0.00931358	0.00891852	0.00990222	0.0100317	0.0101481	0.00914568	0.0106173	0.0107556	0.0108074	0.00950123	0.00957037	0.00905679	0.0102	0.0107437	0.0100346	0.0101235	0.00981728	0.0111407	0.0104198	0.0108346	0.00986667	0.0107407	0.00877884
	49.5	0.00868148	0.00995556	0.00877037	0.00880988	0.00914568	0.0086963	0.00979556	0.0101164	0.00927407	0.00922469	0.0103802	0.0102914	0.0105333	0.00929383	0.0097037	0.0093037	0.0100519	0.0103348	0.0105975	0.00991605	0.00971852	0.0110222	0.0105778	0.010084	0.00983704	0.0100889	0.00870265
	48.5	0.00853333	0.00905185	0.00834074	0.00925432	0.0090963	0.00879259	0.00993778	0.00975238	0.0096	0.00946173	0.00999506	0.00945185	0.0103556	0.00951111	0.00913333	0.00932346	0.00980741	0.0101926	0.0101136	0.00997531	0.00961975	0.0104	0.0103407	0.0106272	0.00992593	0.0098	0.0088127
	47.5	0.00854321	0.00895556	0.00808148	0.00916543	0.00906667	0.00845926	0.00945778	0.00943915	0.00928148	0.00910617	0.00998519	0.0089679	0.0102148	0.00931358	0.00885185	0.00907654	0.0103704	0.010317	0.0099358	0.010084	0.00970864	0.0102963	0.0109235	0.0102123	0.0093037	0.0097037	0.00904127
	46.5	0.00765432	0.00903704	0.00794815	0.00860247	0.00917531	0.00842963	0.00896593	0.00933757	0.00896296	0.00957037	0.00927407	0.00929383	0.0093037	0.0094716	0.00920741	0.00906667	0.00984444	0.0103052	0.0102222	0.0102123	0.00888889	0.0105852	0.00977778	0.0104593	0.00886914	0.00980741	0.0088381
	45.5	0.00870123	0.00805926	0.0084963	0.00872099	0.00823704	0.00851852	0.00906074	0.00932063	0.00952593	0.00880988	0.00940247	0.0088	0.00938519	0.00877037	0.00911852	0.00914568	0.00911111	0.0101748	0.0100247	0.00934321	0.00929383	0.0103111	0.0110914	0.0104889	0.0089679	0.00981481	0.00938836
	44.5	0.00734815	0.00871852	0.00782963	0.00873086	0.00864198	0.00797778	0.00872296	0.0088127	0.00875556	0.00871111	0.00897778	0.00881975	0.00957778	0.00866173	0.0092963	0.00883951	0.00938519	0.00946963	0.0094716	0.00937284	0.00932346	0.0103333	0.0107259	0.0106469	0.00872099	0.00939259	0.00934603
	43.5	0.00733827	0.00808148	0.00722222	0.00857284	0.0091358	0.00808148	0.00821926	0.00940529	0.00905185	0.00851358	0.00874074	0.0086321	0.00937778	0.00853333	0.00902222	0.00890864	0.00932593	0.00949333	0.00920494	0.0092642	0.00923457	0.00998519	0.00980741	0.0102617	0.00826667	0.00959259	0.00959153
	42.5	0.00719012	0.00806667	0.00737037	0.00877037	0.00881975	0.00776296	0.00827852	0.00847407	0.00897037	0.00821728	0.00841481	0.00868148	0.00942963	0.00780247	0.00862963	0.00882963	0.00911111	0.00956444	0.00950123	0.00937284	0.00872099	0.0102	0.0100247	0.0106173	0.00861235	0.0094963	0.00932063
	41.5	0.00755556	0.0080963	0.00740741	0.00820741	0.00821728	0.00814815	0.00759704	0.00850794	0.00885185	0.00911605	0.00898765	0.00813827	0.00843704	0.0082963	0.00888889	0.00907654	0.00871852	0.00922667	0.00903704	0.00946173	0.00935309	0.00974815	0.0100741	0.0103111	0.00775309	0.0092	0.0100571
	40.5	0.00691358	0.0078	0.00677778	0.00800988	0.00842469	0.00738519	0.00795852	0.008	0.00837778	0.00853333	0.00874074	0.00808889	0.00926667	0.00848395	0.0091037	0.00851358	0.00894815	0.00946963	0.00906667	0.00936296	0.00951111	0.00986667	0.0104889	0.0102914	0.00806914	0.00934815	0.00963386
	39.5	0.00744691	0.00745926	0.00701481	0.00762469	0.00830617	0.00806667	0.00743111	0.00846561	0.00832593	0.00759506	0.00832593	0.00793086	0.00914815	0.00773333	0.00834815	0.00876049	0.009	0.00928593	0.00953086	0.0092642	0.00902716	0.00966667	0.0104593	0.0107753	0.00731852	0.00904444	0.00969312
	38.5	0.00727901	0.00779259	0.00664444	0.00734815	0.00824691	0.00725926	0.00731852	0.00832169	0.00864444	0.00793086	0.00826667	0.00804938	0.00937778	0.00835556	0.00843704	0.0088	0.00887407	0.00954667	0.00918519	0.00945185	0.00941235	0.00952593	0.0108049	0.0107062	0.00751605	0.00873333	0.00961693
	37.5	0.00684444	0.00751852	0.00616296	0.00755556	0.00771358	0.00762222	0.00727704	0.00778836	0.00812593	0.00799012	0.00808889	0.00798025	0.0091037	0.00837531	0.00838519	0.00865185	0.00885185	0.00901333	0.00879012	0.00932346	0.00886914	0.0101481	0.010637	0.0115259	0.00784198	0.00863704	0.0096
	36.5	0.00760494	0.00731111	0.00683704	0.00699259	0.00756543	0.00776296	0.00731259	0.00777143	0.00798519	0.00775309	0.00861235	0.00802963	0.00862222	0.0074963	0.00839259	0.0081679	0.00842963	0.00931556	0.00868148	0.00886914	0.00859259	0.0101259	0.0106667	0.0103309	0.00721975	0.00882222	0.00964233
	35.5	0.00739753	0.00704444	0.00638519	0.00754568	0.0078321	0.00724444	0.00705778	0.00764444	0.00794815	0.0083358	0.00762469	0.00796049	0.00868889	0.00771358	0.00842963	0.0086321	0.00868889	0.0089837	0.00839506	0.00875062	0.00899753	0.0100593	0.0104988	0.0109728	0.00714074	0.00923704	0.0102942
	34.5	0.00713086	0.00687407	0.00614815	0.00705185	0.00746667	0.00727407	0.00720593	0.00777143	0.00708889	0.00789136	0.00817778	0.00777284	0.00825926	0.00756543	0.00854074	0.00879012	0.0087037	0.00932741	0.00957037	0.00881975	0.00874074	0.00985185	0.0105383	0.0105778	0.00724938	0.00928148	0.0102349
	33.5	0.00687407	0.00662222	0.00611111	0.00704198	0.00750617	0.00723704	0.00710519	0.0079746	0.00756296	0.00801975	0.00832593	0.00768395	0.00856296	0.00769383	0.00795556	0.00801975	0.00853333	0.00897185	0.0084642	0.00898765	0.00941235	0.00985926	0.0107457	0.0104889	0.00726914	0.00851852	0.0105905
	32.5	0.00717037	0.00662963	0.00611111	0.00716049	0.00745679	0.00754815	0.00650074	0.008	0.00723704	0.00750617	0.00841481	0.0078716	0.00814074	0.0074963	0.008	0.00857284	0.00851111	0.00875852	0.00836543	0.0091358	0.00954074	0.00956296	0.00987654	0.0108642	0.00663704	0.00917037	0.0105143
	31.5	0.00688395	0.00645185	0.0057037	0.00714074	0.00711111	0.00704444	0.00641778	0.00727196	0.007	0.00771358	0.00810864	0.00765432	0.00807407	0.00764444	0.00820741	0.00854321	0.00837037	0.00881778	0.0083358	0.00862222	0.00953086	0.00954074	0.00961975	0.0107852	0.00650864	0.00878519	0.0106074
	30.5	0.00637037	0.00661481	0.00611111	0.00672593	0.0073284	0.00736296	0.00657185	0.00777143	0.0074963	0.00747654	0.00781235	0.0073284	0.00792593	0.00754568	0.00817037	0.00823704	0.00811111	0.00855704	0.00795062	0.0094716	0.0096	0.00957778	0.0101926	0.0104395	0.00691358	0.00877778	0.0105905
	29.5	0.00648889	0.00663704	0.00613333	0.00672593	0.00670617	0.00676296	0.00659556	0.00738201	0.00707407	0.00740741	0.00757531	0.00755556	0.00768148	0.0077037	0.00785185	0.00845432	0.00823704	0.00936296	0.00886914	0.00905679	0.00933333	0.00958519	0.0100049	0.0107556	0.00667654	0.00855556	0.010328
	28.5	0.00609383	0.00621481	0.00591111	0.00649877	0.00718025	0.00712593	0.0067437	0.00781376	0.00668889	0.00754568	0.00782222	0.00699259	0.0076	0.00723951	0.00786667	0.00830617	0.0082963	0.00893037	0.00890864	0.00927407	0.00921481	0.00973333	0.0097679	0.0110914	0.00646914	0.00855556	0.0102095
	27.5	0.00659753	0.0062963	0.00539259	0.00630123	0.00744691	0.00697037	0.00619852	0.00758519	0.00662222	0.00751605	0.00778272	0.00717037	0.00802963	0.00695309	0.00783704	0.00814815	0.00796296	0.0087763	0.00882963	0.00944198	0.00903704	0.00993333	0.0103012	0.0110025	0.00621235	0.00851111	0.0106243
	26.5	0.00600494	0.00657037	0.00553333	0.00660741	0.00746667	0.00734074	0.0060563	0.00728042	0.00736296	0.0076642	0.00731852	0.00667654	0.00726667	0.0070716	0.00858519	0.00811852	0.00828148	0.00865778	0.00897778	0.0094716	0.00916543	0.0101259	0.0100642	0.0106173	0.00630123	0.00857778	0.0110561
	25.5	0.00625185	0.00663704	0.0058	0.00632099	0.00681481	0.00777037	0.0057837	0.00733122	0.00734074	0.00755556	0.00724938	0.00722963	0.00728889	0.00771358	0.00779259	0.00835556	0.00782963	0.00848593	0.00874074	0.0088	0.00932346	0.00938519	0.0105383	0.0111704	0.00591605	0.0082963	0.0114201
	24.5	0.00600494	0.00627407	0.00539259	0.00689383	0.00630123	0.00701481	0.00597926	0.0069418	0.00687407	0.00756543	0.00790123	0.00726914	0.00702222	0.00714074	0.00784444	0.0075358	0.00798519	0.00865185	0.00883951	0.00914568	0.00983704	0.00943704	0.0101432	0.0111506	0.0062716	0.00876296	0.010582
	23.5	0.00602469	0.00668148	0.00524444	0.00637037	0.00675556	0.00751111	0.0057363	0.00725503	0.00691111	0.00737778	0.00761481	0.0068642	0.00731111	0.00743704	0.00813333	0.00825679	0.00783704	0.00856296	0.0086716	0.00921481	0.00991605	0.00984444	0.0102025	0.0114568	0.00647901	0.00842963	0.0111407
	22.5	0.00603457	0.00620741	0.00556296	0.00651852	0.00674568	0.00685926	0.00618667	0.00690794	0.00674815	0.0073679	0.0078321	0.00731852	0.00734815	0.00765432	0.00796296	0.00763457	0.00785185	0.00931556	0.00919506	0.00920494	0.00897778	0.00982222	0.0100346	0.0114272	0.00585679	0.00828889	0.0118265
	21.5	0.0057679	0.00616296	0.00520741	0.00605432	0.00684444	0.00698519	0.00576593	0.00737354	0.00691111	0.00744691	0.00724938	0.00685432	0.00720741	0.00751605	0.00771111	0.00808889	0.00813333	0.00849185	0.00886914	0.00915556	0.00956049	0.00972593	0.0100346	0.0115654	0.0062716	0.00851852	0.0115048
	20.5	0.00586667	0.00644444	0.00534074	0.00587654	0.00661728	0.00718519	0.00601481	0.00667937	0.00692593	0.00696296	0.00728889	0.0065284	0.00712593	0.00778272	0.00756296	0.0081679	0.00777037	0.00841481	0.0086716	0.00941235	0.0094321	0.0093037	0.00955062	0.0108741	0.00582716	0.00834074	0.0113947
	19.5	0.00586667	0.00614815	0.00507407	0.00604444	0.00619259	0.0074963	0.00580148	0.00639153	0.00682222	0.00748642	0.00729877	0.00719012	0.00702222	0.0078716	0.00745926	0.00819753	0.00766667	0.00845037	0.00800988	0.00961975	0.0100741	0.00961481	0.00946173	0.0115556	0.00599506	0.00857778	0.0118688
	18.5	0.00585679	0.00597037	0.0054	0.0059358	0.00666667	0.00708889	0.00581926	0.00645079	0.00622963	0.00745679	0.00761481	0.00722963	0.00671111	0.00774321	0.00775556	0.00779259	0.00759259	0.00826667	0.00860247	0.00920494	0.0102519	0.00923704	0.0099358	0.0113679	0.00595556	0.00878519	0.0117333
	17.5	0.00586667	0.00625926	0.00533333	0.00575802	0.00664691	0.00772593	0.00592	0.00663704	0.00644444	0.00692346	0.00695309	0.00712099	0.00714074	0.00776296	0.00780741	0.0078716	0.00718519	0.00833778	0.00866173	0.0089284	0.00940247	0.00941481	0.00995556	0.0109432	0.0059358	0.00804444	0.0118857
	16.5	0.00664691	0.0058	0.0052963	0.00632099	0.00609383	0.00724444	0.00568889	0.00719577	0.00665926	0.00723951	0.00741728	0.00655802	0.00701481	0.00815802	0.00765185	0.0076642	0.00771852	0.00842074	0.00841481	0.0093037	0.00999506	0.0096963	0.00974815	0.0114864	0.00592593	0.008	0.0121228
	15.5	0.00582716	0.00591111	0.00528889	0.00628148	0.00635062	0.00696296	0.00576	0.00666243	0.00704444	0.00788148	0.00729877	0.00687407	0.00715556	0.0078716	0.00735556	0.00779259	0.0074963	0.00838519	0.00932346	0.00945185	0.0100346	0.00914815	0.0111012	0.0120198	0.00626173	0.0082	0.0126815
	14.5	0.00596543	0.00608889	0.00540741	0.00641975	0.00636049	0.00688148	0.00558815	0.00661164	0.00632593	0.00740741	0.00689383	0.0072	0.00725926	0.00811852	0.00819259	0.0078716	0.00763704	0.0087763	0.00912593	0.00960988	0.00980741	0.00918519	0.0101926	0.0113383	0.00603457	0.00812593	0.0124952
	13.5	0.00592593	0.00579259	0.00533333	0.00615309	0.00588642	0.00708889	0.00568296	0.00682328	0.00654815	0.00747654	0.00649877	0.00718025	0.00705185	0.00789136	0.00782222	0.00764444	0.00740741	0.00855704	0.00899753	0.00880988	0.00979753	0.00939259	0.0104	0.0114074	0.00624198	0.00812593	0.0122159
	12.5	0.00587654	0.00546667	0.00486667	0.00617284	0.00587654	0.00678519	0.00569481	0.00660317	0.00659259	0.00744691	0.00681481	0.00692346	0.00713333	0.00825679	0.00766667	0.00750617	0.00741481	0.00808889	0.00861235	0.00899753	0.00963951	0.0094963	0.0101926	0.0116444	0.0060642	0.00808889	0.0127153
	11.5	0.00584691	0.00597778	0.00515556	0.00629136	0.0058963	0.0066	0.00538667	0.00651005	0.00627407	0.00715062	0.00654815	0.00725926	0.00665185	0.00826667	0.00771111	0.0070321	0.00814074	0.00891259	0.00865185	0.00917531	0.00983704	0.00924444	0.010479	0.0112593	0.00580741	0.00851111	0.0131386
	10.5	0.00595556	0.00616296	0.00497037	0.00614321	0.00658765	0.00679259	0.00598519	0.00652698	0.00635556	0.00730864	0.00672593	0.0066963	0.00677037	0.00790123	0.00785926	0.0078321	0.0078	0.00917333	0.00868148	0.0093037	0.00978765	0.00942222	0.0100444	0.0114568	0.00573827	0.00885185	0.013528
	9.5	0.00616296	0.00585185	0.00555556	0.00574815	0.00621235	0.00722222	0.00570667	0.00667937	0.00638519	0.00750617	0.00668642	0.00694321	0.00644444	0.00803951	0.00759259	0.0078716	0.00799259	0.00864593	0.00898765	0.00938272	0.00959012	0.0100963	0.0103407	0.0120099	0.0057284	0.00807407	0.0131386
	8.5	0.00603457	0.00594815	0.00545185	0.00642963	0.00611358	0.00700741	0.00577778	0.00699259	0.00668148	0.00781235	0.00697284	0.00712099	0.00640741	0.00821728	0.00788889	0.00800988	0.00797037	0.00933926	0.00891852	0.0102321	0.00991605	0.00951852	0.0102815	0.010716	0.0059358	0.00828148	0.0128339
	7.5	0.00585679	0.00568889	0.00531852	0.00668642	0.0057284	0.00748148	0.0054637	0.00655238	0.00654815	0.00740741	0.00668642	0.00692346	0.00671852	0.00842469	0.0076	0.00842469	0.00772593	0.00856296	0.00873086	0.00959012	0.00983704	0.00962963	0.0103901	0.0111506	0.00596543	0.00788889	0.0129608
	6.5	0.00564938	0.00597037	0.00541481	0.00639012	0.00611358	0.00707407	0.00572444	0.0064254	0.00666667	0.00748642	0.00663704	0.00638025	0.0066	0.00810864	0.00787407	0.00808889	0.00785926	0.00870519	0.00915556	0.00960988	0.0101432	0.00940741	0.0108642	0.0116148	0.00567901	0.00824444	0.0130963
	5.5	0.00607407	0.00575556	0.00548889	0.00625185	0.00641975	0.0068963	0.00571852	0.00684021	0.00682222	0.00676543	0.00676543	0.00750617	0.00672593	0.00802963	0.00759259	0.00809877	0.00754815	0.0081837	0.00834568	0.0096	0.0101827	0.00953333	0.0109926	0.011279	0.00624198	0.00882963	0.0134519
	4.5	0.0056	0.0054963	0.00539259	0.00639012	0.00602469	0.00707407	0.00564741	0.00652698	0.00681481	0.00742716	0.00699259	0.00709136	0.00674074	0.0074963	0.00760741	0.0083358	0.00728148	0.00865778	0.00851358	0.00974815	0.0103111	0.00921481	0.0101827	0.011842	0.00566914	0.00881481	0.0134942
	3.5	0.00592593	0.00533333	0.00545185	0.00640988	0.00607407	0.00734815	0.00583704	0.00686561	0.00641481	0.00743704	0.00653827	0.00651852	0.00631111	0.00794074	0.00823704	0.00861235	0.00722963	0.00820148	0.00803951	0.00970864	0.00946173	0.00932593	0.0099358	0.011921	0.00632099	0.00854815	0.0132317
	2.5	0.00563951	0.00554815	0.0054	0.00615309	0.00621235	0.00688148	0.00544593	0.00689947	0.00675556	0.00714074	0.00681481	0.00692346	0.00639259	0.00831605	0.00781481	0.00786173	0.00751852	0.00836741	0.00845432	0.00902716	0.010242	0.00948148	0.0102815	0.012079	0.00539259	0.00857037	0.0133926
	1.5	0.0056	0.0054963	0.00547407	0.00592593	0.0065284	0.00717037	0.00560593	0.00634074	0.00684444	0.00679506	0.00708148	0.00650864	0.00651852	0.00773333	0.0079037	0.00830617	0.0078	0.00846222	0.00856296	0.00922469	0.0094716	0.00961481	0.00998519	0.0114765	0.00591605	0.00868889	0.0130624
	0.5	0.00588642	0.00541481	0.0052963	0.00581728	0.00645926	0.00757778	0.00584889	0.00684021	0.00659259	0.00698272	0.00667654	0.00695309	0.00644444	0.00794074	0.00788889	0.00851358	0.00737778	0.00830222	0.00827654	0.00968889	0.00951111	0.0092	0.0102519	0.0117531	0.00638025	0.0083037	0.0137312
