# Supplementary material for: Emergence of periodic circumferential actin cables from the anisotropic fusion of actin nanoclusters during tubulogenesis
Source: Nat Commun. 2024 Jan 24;15:464. doi: 10.1038/s41467-023-44684-z (PMC10808230; doi:10.1038/s41467-023-44684-z)
Supplement: Supplementary file 11 — Source Data [file 41467_2023_44684_MOESM11_ESM.zip › Source-data/Source-data_Fig5f.xlsx]

## Sheet: Figure 5f
Figure 5f
	Mean displacement (Control)				Mean displacement (DAAM RNAi)				Mean displacement (zasp52 RNAi)				Mean displacement (myosin II[DN])
	Image#	Vx (nm/s)	Vy (nm/s)		Image#	Vx (nm/s)	Vy (nm/s)		Image#	Vx (nm/s)	Vy (nm/s)		Image#	Vx (nm/s)	Vy (nm/s)
	1	0.0170419	0.0317914		1	0.0333053	0.0275958		1	0.029845	0.0270335		1	0.0240623	0.0290391
	2	0.0101646	0.0280716		2	0.0300613	0.032743		2	0.0226216	0.024568		2	0.0226124	0.0294344
	3	0.0243085	0.0357707		3	0.0324835	0.0312291		3	0.0193776	0.0283744		3	0.0225756	0.027153
	4	0.0212375	0.0280283		4	0.0182963	0.0277688		4	0.0193776	0.0272065		4	0.0204439	0.0223979
	5	0.0162201	0.0286339		5	0.0241788	0.0244383		5	0.0246978	0.0249141		5	0.0178889	0.0276528
	6	0.0154848	0.0288069		6	0.0287204	0.0289367		6	0.0246978	0.0260387		6	0.0177419	0.0251088
	7	0.0189883	0.0333918		Average	0.0278409	0.0287853		7	0.0262117	0.0253034		7	0.020232	0.0266141
	8	0.0156145	0.0377171		SD	0.00568555	0.00293268		8	0.0386687	0.0252168		8	0.0168443	0.0252356
	9	0.0199832	0.0279418						9	0.0210212	0.0287636		9	0.0227315	0.027562
	Average	0.0176715	0.0311282						10	0.0237895	0.0281581		10	0.0228721	0.0270655
	SD	0.00405761	0.00372904						Average	0.0250309	0.0265577		11	0.0210263	0.0281317
									SD	0.00575542	0.00155191		12	0.0241363	0.0266368
													13	0.0261969	0.0275278
													Average	0.0214896	0.0268892
													SD	0.0027862	0.00183493

## Sheet: Supplementary Figure 6e
Supplementary Figure 7c
	→ Source data is provieded in Supplementary Table 4
	Supplementary Table 4. Results of structure intervals estimated from the structure factor (Supplementary Figure 7c)
		A	μ/2π	σ	interval (nm)
	Supplementary Fig. 6 e1 (1-M)	1.28852	2.47603	0.527528	404
	Supplementary Fig. 6 e2 (3-M)	0.668663	1.75147	0.372487	571
	Supplementary Fig. 6 e3 (4-M)	0.499376	1.8914	0.50106	529
	Supplementary Fig. 6 e4 (c4-1)	3.73425	2.12315	0.560893	471
