# Supplementary material for: Emergence of periodic circumferential actin cables from the anisotropic fusion of actin nanoclusters during tubulogenesis
Source: Nat Commun. 2024 Jan 24;15:464. doi: 10.1038/s41467-023-44684-z (PMC10808230; doi:10.1038/s41467-023-44684-z)
Supplement: Supplementary file 11 — Source Data [file 41467_2023_44684_MOESM11_ESM.zip › Source-data/Source-data_SupplementaryFig7a.xlsx]

## Sheet: Supplementary Figure 7a
Supplementary Figures 6b, c
	→ Source data is provieded in Supplementary Table 3
	Supplementary Table 3. Conditions of simulations and the results of image analysis (Figure 4 b, c, Supplementary Figure 6 b,c 7a)
		*D: dispersed, N: nanocluster, F: fused, NF: nanocluster & fused
		**Cluster analysis was not applied if the pattern was disperse (D)
		Conditions							Results
		#crosslinker	Friction	#motor	Filament turnover	Crosslinker turnover	Filament length (µm)	Crosslinker length (µm)	Pattern*	OrientationJ			Cluster analysis (ellipse-fitting) **
	Corresponding figures									Median orientation (°)	Dominant direction (°)	Coherency	Average minor length (nm)	Average major length (nm)
	Fig4b-1-L	4500	1	0	0.1	0.01	0.1	0.0175	D	41	17.4	0.08	n.d.	n.d.
	Fig4b-1-M	6750	1	0	0.1	0.01	0.1	0.0175	N	42	24.2	0.05	204.51	318.515
	Fig4b-1-H	7500	1	0	0.1	0.01	0.1	0.0175	N	39	2.3	0.07	209.685	345.143
	Supplementary Fig. 7a4-1	6750	1	0	0.01	0.01	0.1	0.0175	N	44	39.836	0.01809	213.103	271.428
	Supplementary Fig. 7a4-3	6750	1	0	0.5	0.01	0.1	0.0175	D	49	74.2239	0.08883	n.d.	n.d.
	Supplementary Fig. 7a3-1	6750	1	0	0.1	0.001	0.1	0.0175	N	43	55.8699	0.02567	206.395	257.582
	Supplementary Fig. 7a3-3	6750	1	0	0.1	0.3	0.1	0.0175	D	42	6.0222	0.06332	n.d.	n.d.
	Supplementary Fig. 7a6-1	6750	1	0	0.1	0.01	0.075	0.0175	N	37	12.0649	0.03864	214.864	317.412
	Supplementary Fig. 7a6-3	6750	1	0	0.1	0.01	0.125	0.0175	N	45	36.9669	0.02222	221.306	317.86
	Supplementary Fig. 7a5-2	6750	1	0	0.1	0.01	0.1	0.02	N	49	81.7224	0.01559	218.802	310.085
	Supplementary Fig. 7a5-3	6750	1	0	0.1	0.01	0.1	0.03	D	50	71.7086	0.06431	n.d.	n.d.
	Fig4b-2-L	4500	1.5	0	0.1	0.01	0.1	0.0175	D	45	57.9	0.04	n.d.	n.d.
	Fig4b-2-M	6750	1.5	0	0.1	0.01	0.1	0.0175	N	54	71.6	0.05	190.288	282.894
	Fig4b-2-H	7500	1.5	0	0.1	0.01	0.1	0.0175	F	59	85.3	0.15	206.916	439.64
	Fig4b-3-L	4500	1	900	0.1	0.01	0.1	0.0175	D	45	62.4	0.05	n.d.	n.d.
	Fig4b-3-M	6750	1	900	0.1	0.01	0.1	0.0175	NF	59	84.9	0.17	205.314	349.507
	Fig4b-3-H	7500	1	900	0.1	0.01	0.1	0.0175	NF	39	20.6	0.12	192.736	346.649
	Fig4b-4-L	4500	1.5	900	0.1	0.01	0.1	0.0175	D	52	62.4	0.15	n.d.	n.d.
	Fig4b-4-M	6750	1.5	900	0.1	0.01	0.1	0.0175	F	67	84.8	0.3	221.175	411.445
	Fig4b-4-H	7500	1.5	900	0.1	0.01	0.1	0.0175	F	57	82.8	0.13	204.26	389.326
	St15	–	–	–	–	–	–	–	N	44.5	n.d.	n.d.	177.99	328.59
	St16	–	–	–	–	–	–	–	F	66.5	n.d.	n.d.	168.18	383.54
