# Supplementary material for: Emergence of periodic circumferential actin cables from the anisotropic fusion of actin nanoclusters during tubulogenesis
Source: Nat Commun. 2024 Jan 24;15:464. doi: 10.1038/s41467-023-44684-z (PMC10808230; doi:10.1038/s41467-023-44684-z)
Supplement: Supplementary file 11 — Source Data [file 41467_2023_44684_MOESM11_ESM.zip › Source-data/Source-data_Fig5a.xlsx]

## Sheet: Figure 5a
Figure 5a
	Motion anisotropy (-40 min)											Motion anisotropy (-30 min)											Motion anisotropy (-20 min)											Motion anisotropy (-10 min)											Motion anisotropy (0 min)
	Nanocluster#	tn			tn+1			∆x (µm)	∆y (µm)			Nanocluster#	tn			tn+1			∆x (µm)	∆y (µm)			Nanocluster#	tn			tn+1			∆x (µm)	∆y (µm)			Nanocluster#	tn			tn+1			∆x (µm)	∆y (µm)			Nanocluster#	tn			tn+1
		x1 (pxl)	y1 (pxl)	size1 (pxl)	x2 (pxl)	y2 (pxl)	size2 (pxl)						x1 (pxl)	y1 (pxl)	size1 (pxl)	x2 (pxl)	y2 (pxl)	size2 (pxl)						x1 (pxl)	y1 (pxl)	size1 (pxl)	x2 (pxl)	y2 (pxl)	size2 (pxl)						x1 (pxl)	y1 (pxl)	size1 (pxl)	x2 (pxl)	y2 (pxl)	size2 (pxl)						x1 (pxl)	y1 (pxl)	size1 (pxl)	x2 (pxl)
	1	20.3077	43.5385	13	17.0476	45.0952	21	-0.107256	0.0512179			1	19.8667	37.2	15	21.0769	33.9231	13	0.0398174	-0.107811			1	20.44	25.84	25	26.5909	20.0682	44	0.202365	-0.189893			1	39.125	15.1875	32	40.1538	18.1538	39	0.033849	0.0975928			1	31.1481	14.1111	27	29.3158
	2	28.4737	11.4737	19	29.1538	14	13	0.0223773	0.0831158			2	15.5714	11.7143	7	15.5	11	14	-0.00235	-0.0235			2	45.9231	19.9231	26	45.4062	19.7188	32	-0.0170036	-0.00672236			2	24.75	14.9	40	23.4222	15.3778	45	-0.0436839	0.0157189			2	35.12	16.44	25	34.1143
	3	28.9545	17.3636	22	29.5417	17.875	24	0.0193163	0.0168239			3	27.4348	41.7826	23	22.5417	42.2083	24	-0.160984	0.0140063			3	31.3333	25.8333	6	31.6667	27.3333	3	0.0109667	0.04935			3	40.1698	22.4906	53	38.7273	30.0779	77	-0.0474595	0.249624			3	34.1143	13.0286	35	35.04
	4	31.1	18.7	10	29.3	17.1	10	-0.05922	-0.05264			4	22.5417	42.2083	24	23	36.0526	38	0.0150792	-0.202523			4	34.7	37.1	10	33.4615	36.7692	13	-0.0407454	-0.0108823			4	41.8276	28.4138	29	42.4	32.3333	15	0.0188324	0.128953			4	3.9	10.1	10	4.375
	5	12.4	40.7	10	11.7143	38	14	-0.02256	-0.08883			5	23	36.0526	38	16.8	30.4889	45	-0.20398	-0.183047			5	8.0625	8.9375	16	5.75	8.875	8	-0.0760813	-0.00205625			5	16.3333	15.8205	39	9.75	11	20	-0.216592	-0.158595			5	29	14	11	27.125
	6	5.75	14.0417	24	7.68421	15.7895	19	0.0636355	0.0575029			6	23.75	36.5	12	24	37.4615	13	0.008225	0.0316346			6	18.4545	30.5	22	21.1724	30.931	29	0.0894179	0.014181			6	35.5143	20.5143	35	34.8333	18.7333	30	-0.0224033	-0.0585933			6	25.2	29.3	20	25.6923
	7	11.7143	38	14	9.65385	42.1538	26	-0.0677885	0.136662			7	13	5.71429	7	11.8333	5.33333	6	-0.0383833	-0.0125333			7	28.1786	18.5	28	24.1579	14	19	-0.13228	-0.14805			7	32.0625	11.5	16	29.6154	7.07692	26	-0.0805101	-0.145519			7	14.1111	39.1111	18	12.4848
	8	29.9615	25.0192	52	27.1587	10.619	63	-0.0922124	-0.473766			8	24	37.4615	13	26.2	37.5	10	0.07238	0.00126538			8	5.46154	32.4615	13	9.81818	32.9091	22	0.143334	0.0147245			8	34.7333	37.8	15	34.7222	38.6111	18	-0.000365556	0.0266856			8	33.75	3.95	20	33.4118
	9	17.28	15.64	50	21.5439	12.2807	57	0.140281	-0.110521			9	11.8333	5.33333	6	13.2857	4.85714	7	0.0477833	-0.0156667			9	11.75	31.6	20	13.1053	37.0526	19	0.0445882	0.179392			9	17.6818	16.3864	44	23.5217	16.913	23	0.192133	0.0173278			9	12.4848	35.2727	33	12.1765
	10	33.25	41.85	20	34.5	42.9091	22	0.041125	0.0348441			10	21.75	37	12	22.2857	39.2857	7	0.017625	0.0752			10	19.9286	38	28	19.8409	37.6364	44	-0.00288409	-0.0119636			10	24.1538	11.8846	26	28.8571	14.9643	28	0.154738	0.101321			10	13.5926	38.8519	27	13
	11	17.4211	19.3158	19	17.8	22.3	10	0.0124674	0.0981805			11	37.5556	23.7778	9	38.9167	22.1667	12	0.0447806	-0.0530056			11	6.91667	32.0833	12	8.45455	35.4545	11	0.0505962	0.110913			11	36.6087	33.9565	23	32.6923	28.8205	39	-0.128849	-0.168975			11	27	21.3913	23	26.4167
	12	25.3333	23.8148	27	27.5	21.6875	16	0.0712833	-0.0699887			12	25.2143	41.0714	14	25.125	39.5	8	-0.0029375	-0.0517			12	28.3214	21.1786	28	29.7037	23.2593	27	0.0454769	0.0684546			12	23.5217	16.913	23	22.7895	16.1579	19	-0.0240915	-0.0248444			12	29.6	32.4	10	28.4375
	13	21.4419	15.5581	43	20.7632	15.0395	76	-0.0223293	-0.0170641			13	25.125	39.5	8	28.1429	37.8571	14	0.0992875	-0.05405			13	29.7037	23.2593	27	30.6	24.1	20	0.0294881	0.0276604			13	28.8571	14.9643	28	28.1071	11.8929	28	-0.024675	-0.10105			13	11.3929	35.5357	28	14.4783
	14	27.5	21.6875	16	26.6875	21.625	16	-0.0267312	-0.00205625			14	29	35.625	8	28.1429	37.8571	14	-0.0282	0.0734375			14	30.6	24.1	20	31.3846	23.8462	13	0.0258138	-0.00835154			14	32.6923	28.8205	39	27.4375	26.125	32	-0.172883	-0.0886824			14	33.3	12.9	20	30.5312
	15	29.625	10.375	8	29.25	10.4167	12	-0.0123375	0.00137083			15	28.1429	37.8571	14	30.9091	38	11	0.0910091	0.0047			15	5.53846	30.1538	13	5.375	28.625	8	-0.00537788	-0.050299			15	19.2273	21.4091	22	20.875	22.5	16	0.0542102	0.0358909			15	29.5455	31.0455	22	27.7931
	16	34.5	16.7857	14	35.9167	14.0833	12	0.0466083	-0.0889083			16	30.9091	38	11	29.4444	36.1111	9	-0.0481869	-0.0621444			16	40.7222	24.0556	36	42.5909	29.4773	44	0.0614798	0.178374			16	28.1071	11.8929	28	25.5778	16.2667	45	-0.0832161	0.143898			16	31.6	11.85	20	30.9231
	17	36.3636	11.3636	11	35.9167	14.0833	12	-0.0147053	0.089478			17	22.9444	17.8333	18	21.3684	19.1053	19	-0.0518512	0.0418465			17	37.1892	32.5135	37	41.0606	31.0909	66	0.12737	-0.0468037			17	13.3143	22.1714	35	8.68571	18.4571	35	-0.15228	-0.1222			17	39.9231	18.8462	13	38.8571
	18	37	25.1739	46	33.8788	24.1818	33	-0.102688	-0.0326399			18	40.3	23.8	10	40.2	20	20	-0.00329	-0.12502			18	42.5909	29.4773	44	41.0606	31.0909	66	-0.050347	0.0530886			18	25.5778	16.2667	45	27.2027	24.7568	74	0.05346	0.279324			18	41.8333	14.9167	12	42.1667
	19	8.60417	14.1875	48	8.875	10.625	40	0.00891042	-0.117206			19	40.2	20	20	40.5	24.5	14	0.00987	0.14805			19	10.4615	6.15385	13	9.15385	5.38462	13	-0.0430231	-0.0253077			19	15.7857	20.6429	14	16.5	21.15	20	0.0235	0.016685			19	32.5	18.4667	30	33.3333
	20	11.6389	14.6944	36	19.9844	13.2188	64	0.274566	-0.0485503			20	40.5	24.5	14	40.2143	22	14	-0.0094	-0.08225			20	40.7805	25.3415	41	42.9574	25.8936	47	0.071622	0.0181659			20	21.5435	30.6087	46	26.2791	26.5814	43	0.155801	-0.132498			20	23.6944	39.8611	36	18.4138
	21	28.0541	38.5135	37	25.4194	39.5161	31	-0.0866816	0.0329861			21	26.4286	35.7143	7	25.5	37	6	-0.03055	0.0423			21	42.9574	25.8936	47	40.4516	15.4194	62	-0.0824419	-0.344603			21	16.5	21.15	20	20.475	23.525	40	0.130778	0.0781375			21	25.5	30.75	16	24.0476
	22	8.05128	24.5641	39	7.61404	27.5439	57	-0.0143854	0.098034			22	17.16	28.76	25	16.6486	33.2432	37	-0.0168235	0.147499			22	32.3902	7.12195	41	32.0769	11.4231	26	-0.0103083	0.141507			22	24.8158	16.1316	38	23	14.96	25	-0.0597395	-0.0385449			22	45.1111	7	18	43.24
	23	37.1714	15.0571	35	42.6557	14.2295	61	0.180434	-0.0272292			23	24	32.7143	7	25.5	33.5	4	0.04935	0.02585			23	26.2727	3.09091	11	27.875	5.75	8	0.0527148	0.0874841			23	26.2791	26.5814	43	20.475	23.525	40	-0.190954	-0.100555			23	34.7879	10.6061	33	35.5882
	24	15.2308	44.2564	39	19.8205	43.6154	39	0.151003	-0.0210897			24	17.5625	13.0625	16	18.875	14.875	8	0.0431812	0.0596312			24	28.7391	33.6522	23	31.0833	36.1667	12	0.0771243	0.0827268			24	34.3077	16.9231	39	33.05	16.95	20	-0.0413781	0.000885769			24	31.5	37	12	31
	25	43	29.7143	7	41.9	30.1	10	-0.03619	0.01269			25	45	34	9	43.8333	33.5	6	-0.0383833	-0.01645			25	16.5	8.83333	12	15.25	10.7	20	-0.041125	0.0614133			25	15.0625	16.5625	16	16.2917	13.0417	24	0.0404396	-0.115835			25	36.7273	17.4545	11	34.8462
	26	22.5	17	22	22.8	18.12	25	0.00987	0.036848			26	45.5	5	8	46.5	5	8	0.0329	0			26	44.6923	28	26	42.5714	23.619	21	-0.0697769	-0.144133			26	19.5385	23	13	18.2308	22.4615	26	-0.0430231	-0.0177154			26	34.8462	20.4615	13	37.125
	27	23.325	15.525	40	21.5	14.2955	44	-0.0600425	-0.040452			27	26.5385	23.641	39	24.6667	22.6667	36	-0.0615821	-0.0320564			27	8.125	30.25	8	7.28571	31	7	-0.0276125	0.024675			27	37.0526	17.8421	19	34.875	19.3125	16	-0.0716441	0.048376			27	42.3261	14.2174	46	41.037
	28	10.625	38.3438	32	8.91379	28.6897	58	-0.0562987	-0.31762			28	26.6	36.36	25	26.0714	33.4286	14	-0.01739	-0.096444			28	15.25	10.7	20	13.1081	9.40541	37	-0.0704682	-0.0425922			28	31.3469	33.8776	49	34.7419	34.4194	31	0.111695	0.0178253			28	41.037	12.8889	27	41.5102
	29	21.5	14.2955	44	21.4694	14.2245	49	-0.00100714	-0.00233474			29	24.6667	22.6667	36	26.1207	24.4655	58	0.0478374	0.0591822			29	13.1081	9.40541	37	13.5417	16.1875	48	0.0142641	0.223131			29	34.875	19.3125	16	32.56	19.48	25	-0.0761635	0.00551075			29	41.5102	14.6531	49	42.7381
	30	31	11.3077	13	30.0909	12.7273	11	-0.0299091	0.0467042			30	28.6154	39.0769	13	28.8	37.1	10	0.00607385	-0.0650408			30	12	40	11	9.5	39.3	20	-0.08225	-0.02303			30	32.56	19.48	25	30.9773	18.0682	44	-0.0520717	-0.0464488			30	35.0588	10.7059	34	35.9286
	31	22	13.3	30	19.9429	14.0286	35	-0.06768	0.02397			31	23.8333	23.9524	42	23.0727	21.6545	55	-0.0250239	-0.0755988			31	34.5	26	12	32.375	28.625	8	-0.0699125	0.0863625			31	34.6429	17.8571	14	35.3571	19	28	0.0235	0.0376			31	28.913	30.9348	46	29.9355
	32	30.3846	9.92308	26	29.7143	13.3429	35	-0.0220538	0.112511			32	26.05	34.8	20	25.4545	32.1212	33	-0.0195905	-0.0881321			32	10.6923	28.1538	13	8.52941	26.8235	17	-0.0711593	-0.0437674			32	35.3571	19	28	33.8056	19.8611	36	-0.0510472	0.0283306			32	41.5909	16.1591	44	41.5217
	33	29.1667	9.16667	6	27.8333	7	6	-0.0438667	-0.0712833			33	26.7692	16.1538	13	26.3571	16.8571	14	-0.0135577	0.0231385			33	32.1714	7.2	35	33.78	8.22	50	0.052922	0.033558			33	27.8889	6.33333	9	29.4	5.33333	15	0.0497156	-0.0329			33	23.125	33.625	24	21.8095
	34	6.78431	36.549	51	9.24444	37.9222	90	0.0809383	0.0451784			34	26.1304	23.3478	23	25.4167	22.0833	24	-0.023483	-0.0416018			34	13.8	9.1	10	10.3889	8.27778	18	-0.112226	-0.0270511			34	12.3158	17.6316	19	15.7143	19.0714	14	0.111811	0.0473711			34	21.8095	37.5714	21	25.0741
	35	35.5185	28.9259	27	36.9091	31.0455	22	0.0457498	0.0697325			35	28.45	9.05	20	27.3333	18.5926	27	-0.0367383	0.313951			35	33.78	8.22	50	40.871	14.129	31	0.233293	0.194407			35	27.4	39.0667	15	26.5	40.25	12	-0.02961	0.0389317			35	15.2391	35.1957	46	14.6765
	36	8.39623	27.566	53	11.6744	22.9767	43	0.107853	-0.150988			36	23.3636	23.2727	11	24.9524	21.6667	21	0.0522697	-0.0528394			36	10.3889	8.27778	18	9.4	13.68	25	-0.0325344	0.177733			36	26.1111	12.7778	9	25.4286	12	7	-0.0224556	-0.0255889			36	38	4.1	10	37.2941
	37	29.7273	40.303	33	31.9091	45.1364	22	0.0717818	0.159017			37	27.3333	18.5926	27	24.9524	21.6667	21	-0.0783333	0.101137			37	44.55	24.375	40	38.425	22.825	80	-0.201512	-0.050995			37	25.4286	12	7	26	12.5	4	0.0188	0.01645			37	40.1905	21.7619	21	37.4643
	38	7.45455	18.9091	33	8.65625	18.5938	32	0.0395361	-0.0103747			38	28.8889	41.3333	9	29.7222	39.9444	18	0.0274167	-0.0456944			38	11.6296	38.7407	27	8.95	38.725	40	-0.0881598	-0.00051787			38	38.2857	35.2143	14	40.3	36.75	20	0.06627	0.050525			38	37.4643	22.8929	28	33.05
	39	31.9091	45.1364	22	33.8158	44.9474	38	0.0627304	-0.00621794			39	23.1818	19.4545	11	25.5385	17.7692	13	0.0775336	-0.0554469			39	12.9091	33.5455	22	10.1463	27.878	41	-0.0908945	-0.186458			39	26.5556	38.2222	9	28.4545	37.2727	11	0.0624768	-0.0312384			39	28.75	41.75	20	32.4
	40	32.7222	14.7222	18	32.0625	11.75	16	-0.0217049	-0.0977861			40	8.47059	24.4706	17	6.11111	21.4444	9	-0.0776268	-0.0995601			40	10.9091	39.2727	11	13	38.5	10	0.0687909	-0.0254227			40	33.4762	8	21	32.4815	6.18519	27	-0.0327259	-0.0597074			40	35.5385	24.6154	13	35.76
	41	38.7059	42.7647	17	37.8	39.7	10	-0.0298035	-0.100829			41	12.325	40	40	12.6667	41.6905	42	0.0112408	0.0556167			41	27.3077	39.8462	13	25.0909	41.2273	22	-0.0729322	0.0454388			41	32.4815	6.18519	27	32	7.08571	35	-0.0158407	0.0296274			41	30.12	31.92	25	30.5417
	42	45.3846	24.8462	13	46.4706	23.8235	17	0.0357285	-0.0336443			42	27.4314	28.3725	51	27.7576	36.6061	33	0.0107321	0.270883			42	12.3846	31.0769	26	13.2308	37.3846	39	0.0278385	0.207523			42	15.3889	19.9444	18	19.5455	21.8182	11	0.136751	0.061646			42	30.5417	28.6667	24	31.6842
	43	24.8	35.8	15	24.8889	33.5556	9	0.00292444	-0.0738422			43	27.7576	36.6061	33	25.0625	30.5625	32	-0.088668	-0.198833			43	21.5405	29.9189	37	19.4795	34.3699	73	-0.0678098	0.146436			43	34.84	16.02	50	33.1333	8.89333	75	-0.0561493	-0.234467			43	31.6842	28.3947	38	29.5323
	44	6.4375	19	16	10.15	22	20	0.122141	0.0987			44	31.5556	12.7778	9	32.5833	10.8333	12	0.0338139	-0.0639722			44	28.8214	27.7143	28	28.4286	22.3571	14	-0.012925	-0.17625			44	30.2444	19.5778	45	31.2414	28.7931	58	0.0327992	0.303184			44	33.3	10.7	10	36.6842
	45	12.9333	17.6	15	10.15	22	20	-0.0915717	0.14476			45	35.5333	8.66667	15	32.5833	10.8333	12	-0.097055	0.0712833			45	31.3333	19.381	21	36.0323	17.9677	31	0.154595	-0.0464946			45	5.30556	19.6667	36	5.1	19.5	20	-0.00676278	-0.00548333			45	30.9375	27.3125	16	31.0952
	46	31.8	10.6	20	31.3333	10.1481	27	-0.0153533	-0.0148659			46	27.7556	28.8444	45	28.1333	35.6667	30	0.0124289	0.224451			46	13.2308	37.3846	39	12.0789	37.1316	38	-0.0378949	-0.0083249			46	25.0889	13.8444	45	33.378	19.878	82	0.272713	0.198506			46	39.5122	13.2195	41	34.5806
	47	12.875	7.15	40	17.8529	7.35294	34	0.163774	0.00667676			47	16.2653	29.4082	49	16.7333	28.7	30	0.0153981	-0.0232986			47	12.0789	37.1316	38	10.4516	32.1935	31	-0.0535393	-0.162461			47	15	15	13	16.2222	15.3333	9	0.0402111	0.0109667			47	31.0952	24.7143	21	31.8182
	48	33.375	23.1875	16	31.6154	19.7692	13	-0.0578913	-0.112461			48	24.7917	28	24	24.2222	23.7407	27	-0.0187347	-0.14013			48	15.375	36.75	16	14.1538	40.5	26	-0.040176	0.123375			48	6.90476	10	21	6.57143	14.3333	21	-0.0109667	0.142567			48	42.3684	18	19	44.4286
	49	32.5714	9.28571	7	31.7143	8.5	14	-0.0282	-0.02585			49	27.25	20.5	16	27.6842	17.6842	19	0.0142855	-0.0926395			49	24.3953	26.093	43	20.8125	24.4219	64	-0.117876	-0.0549808			49	16.2222	15.3333	9	14.5	13.5	8	-0.0566611	-0.0603167			49	33.6	13.7	10	34.5833
	50	40.3125	24.9375	16	42.8182	31.2727	11	0.0824369	0.208429			50	24.2222	23.7407	27	26.4857	21.0286	35	0.0744689	-0.0892304			50	14.5	35.4706	34	20.3509	34.5088	57	0.192494	-0.0316438			50	35.2353	18.1176	17	35	12.4091	22	-0.00774118	-0.187811			50	35.0667	6.66667	15	37.0667
	51	29.92	46.06	50	28.0278	46.8056	36	-0.0622541	0.0245288			51	27.6842	17.6842	19	26.4857	21.0286	35	-0.0394305	0.110029			51	9.85714	18.2857	7	11.75	19.25	8	0.062275	0.031725			51	39.5385	36	13	40.125	34.875	8	0.0192971	-0.0370125			51	4.5	16.1	10	4.6
	52	28.0278	46.8056	36	29.8333	43.7778	36	0.0594028	-0.0996139			52	28.1905	20.8571	42	27.9385	25.0154	65	-0.00829128	0.136806			52	11.5769	35.5385	26	10.75	31.6667	24	-0.0272058	-0.127382			52	27.675	12.625	40	28.0741	14.6667	27	0.0131295	0.0671708			52	33.2857	39.5	14	30.8462
	53	13.25	27.8125	32	17.05	31.75	40	0.12502	0.129544			53	26.4737	23.4737	19	28.2	22.55	20	0.0567958	-0.0303892			53	10.75	31.6667	24	11.0556	35.1111	18	0.0100528	0.113322			53	28.0741	14.6667	27	26.7619	16.0476	21	-0.0431704	0.0454333			53	43.2692	20.6923	26	43.7586
	54	21.3333	47.6667	12	20.4286	47.1429	7	-0.0297667	-0.0172333			54	28.2	22.55	20	27.7692	22.6923	13	-0.0141723	0.00468192			54	11.0556	35.1111	18	11.5185	33.8519	27	0.0152315	-0.0414296			54	34.25	23.6071	28	34.1957	29.2391	46	-0.00178804	0.185292			54	30.8462	41.4615	13	31.4348
	55	24.2414	41.2069	29	17.05	31.75	40	-0.236596	-0.311132			55	27.7692	22.6923	13	31.36	19.8	25	0.118136	-0.0951569			55	11.5185	33.8519	27	11.65	28.85	20	0.00432574	-0.164561			55	34.1818	16.4242	33	37.5	14.9545	44	0.109168	-0.048353			55	31.4348	44.5217	23	27.9167
	56	31.9756	45.8049	41	25.6774	45.1613	31	-0.20721	-0.021174			56	29.1667	15	24	31.36	19.8	25	0.0721607	0.15792			56	17.8	26	20	15.0667	21.8	15	-0.0899267	-0.13818			56	34.1957	29.2391	46	30	30.2727	33	-0.138037	0.0340053			56	27.9167	41.2778	36	23.7826
	57	29.625	25.75	16	31.5	24.5	14	0.0616875	-0.041125			57	31.36	19.8	25	30.2692	22.3846	26	-0.0358863	0.0850338			57	44.5455	17.4545	11	41.7	16.1	10	-0.0936155	-0.0445645			57	24.7778	18.4444	18	22.2917	21.0417	24	-0.0817931	0.0854486			57	6.26316	30.3158	38	8.19608
	58	20.8889	25.7778	9	23.375	28.4375	16	0.0817931	0.0875049			58	30.2692	22.3846	26	28.6316	26.6842	19	-0.0538787	0.141457			58	7.5	9	6	7	11	3	-0.01645	0.0658			58	40.3902	19.2439	41	38.6667	27.6444	45	-0.0567057	0.276378			58	35.0303	22.1515	33	33.814
	59	37	13.7778	27	33.3333	11.8333	18	-0.120633	-0.0639722			59	30.5686	22.1765	51	30.2586	25.5862	58	-0.0101992	0.11218			59	9.77273	25.8636	22	12.5	25	12	0.0897273	-0.0284136			59	23.3958	27.0208	48	21.9643	21.0357	28	-0.0470979	-0.19691			59	37.9535	12.0698	43	33.814
	60	38.9444	33.1667	18	40.1538	37.0769	13	0.0397893	0.128647			60	31.5	13.9	10	31.25	15	8	-0.008225	0.03619			60	13.4286	17.381	21	16.4118	19	17	0.0981471	0.0532667			60	36.1429	24.3571	14	35	24	11	-0.0376	-0.01175			60	33.814	19.0698	43	39.1053
	61	38.5758	14.9697	33	42.9231	13.5192	52	0.143027	-0.0477203			61	24.0476	26.6667	21	21.125	27.125	16	-0.0961542	0.0150792			61	11.1875	38.6875	16	11.2222	35.1111	9	0.00114236	-0.117663			61	23.9667	33.9	30	23.8235	32.1471	34	-0.00470922	-0.0576718			61	13	39.625	24	13.04
	62	16.8696	27.4348	23	18.8125	24.3125	16	0.0639226	-0.102723			62	27.6667	23.5714	21	29.9744	22.5897	39	0.0759231	-0.0322974			62	16.1111	25.1111	9	14.5	23	10	-0.0530056	-0.0694556			62	31.303	17.0909	33	37.8056	14.0833	36	0.213933	-0.0989492			62	36.5556	16.0741	27	34.1
	63	22.7083	37.3333	24	20.1212	36.1818	33	-0.0851163	-0.0378848			63	29.9744	22.5897	39	24.6744	30.6047	43	-0.174368	0.26369			63	7.75	45.5	16	7.84615	40.8077	26	0.00316346	-0.154377			63	18.8718	41.5897	39	22.0806	41.8226	62	0.105571	0.00766034			63	35.4118	34.6471	17	39.1818
	64	28.375	25.375	8	31.7143	27.5	14	0.109862	0.0699125			64	27.0541	19.9459	37	25.9375	20.125	32	-0.0367346	0.00589088			64	14.0909	12.7273	11	14	15.2	10	-0.00299091	0.0813527			64	23.8235	32.1471	34	22.0806	41.8226	62	-0.0573409	0.318325			64	43.1905	10.619	21	43.6111
	65	20.1212	36.1818	33	18.0182	32.2727	55	-0.0691897	-0.128609			65	22.2778	32.1111	18	23.1429	36.5714	14	0.0284611	0.146744			65	14.5	23	10	15.7333	20.6667	15	0.0405767	-0.0767667			65	28.2727	21.3636	22	27	20.5676	37	-0.0418727	-0.0261907			65	39.1818	32.4545	33	32.9231
	66	29.725	43.675	40	26.6739	44.1739	46	-0.100381	0.0164142			66	29.8718	37.4615	39	28	37.15	20	-0.0615821	-0.0102496			66	10.4737	30.1842	38	11.1154	31.6154	26	0.0211119	0.0470856			66	37.8056	14.0833	36	35.5	13.7885	52	-0.0758528	-0.00970128			66	3.25	24	8	3.30769
	67	31.381	33.4762	42	29.0588	30.6667	51	-0.076398	-0.0924333			67	41.5	7.9375	16	40.35	6.65	20	-0.037835	-0.0423587			67	36.6154	16.8462	13	35.4	19.9	10	-0.0399862	0.100472			67	43.3571	17.7857	14	42.25	15.125	8	-0.036425	-0.0875375			67	35.4286	11	7	40.2143
	68	29.0588	30.6667	51	31.0488	27.7317	41	0.0654696	-0.0965602			68	25.5	29.2857	14	24.375	29.875	8	-0.0370125	0.0193875			68	11.1154	31.6154	26	10.8387	28.2258	31	-0.00910261	-0.111517			68	27	20.5676	37	35.4643	24.9464	56	0.278475	0.144065			68	35	21.4444	9	34.5
	69	29.7234	17.8298	47	31.3548	17.5161	31	0.0536742	-0.0103194			69	28	37.15	20	27.871	38.3226	31	-0.00424516	0.0385779			69	8.88235	23.6471	17	10.8387	28.2258	31	0.0643641	0.150641			69	35.5	13.7885	52	40.9577	17.2254	71	0.17956	0.113074			69	35.5	16	10	35.875
	70	31.3548	17.5161	31	32.7241	19.6552	29	0.0450499	0.0703745			70	20.2857	26	7	21.0833	22.8333	12	0.0262417	-0.104183			70	30.1429	22.2857	28	33.814	17.9302	43	0.120779	-0.143295			70	36.1935	26.9355	31	35.4643	24.9464	56	-0.0239927	-0.0654399			70	40.2143	13.6429	14	35.875
	71	38.6739	32.3478	46	35.7412	33.7882	85	-0.096487	0.0473895			71	7.08696	6.56522	23	7.5	9.5	14	0.0135891	0.0965543			71	24.5405	43.6757	37	24.322	36.4407	59	-0.00718887	-0.238031			71	15.1613	12.6129	31	18.1667	11.3333	18	0.0988769	-0.0420978			71	34.4706	11.0588	17	35.9444
	72	38.2143	13.7857	14	34.625	12.625	8	-0.118087	-0.0381875			72	21.1429	25.7143	14	21.7143	21.4286	14	0.0188	-0.141			72	25.3333	32.8889	36	24.322	36.4407	59	-0.0332718	0.116854			72	35.6786	36.1786	28	34.7857	37.7857	14	-0.029375	0.052875			72	34.5	34	6	34.6667
	73	32.7241	19.6552	29	35.88	19	25	0.103828	-0.0215552			73	26.8182	32.2273	22	25.8462	29.3846	13	-0.0319797	-0.0935234			73	43.8462	20.3077	13	44.1667	25.7917	24	0.0105449	0.180423			73	28.8667	21.6	15	30.2	26.08	25	0.0438667	0.147392			73	41	29.561	41	40.9429
	74	33.2222	47	27	32.7778	42.5	18	-0.0146222	-0.14805			74	28.6731	30.1923	52	28.6585	32.561	41	-0.000478377	0.0779292			74	14.875	22	16	13.9167	18.8333	12	-0.0315292	-0.104183			74	22.2857	24.2143	28	22.98	31.98	50	0.022842	0.255492			74	45.1176	7.23529	17	40.75
	75	42.7381	28.7381	42	42.2759	30.069	29	-0.0152075	0.0437856			75	29.2	42.12	25	28.1429	42.2381	21	-0.03478	0.00388533			75	36.1429	24.7857	14	39.0667	25.0667	15	0.0961933	0.00924333			75	33.8333	33.4167	12	36	34.5	10	0.0712833	0.0356417			75	35.8889	10.3333	9	36.9333
	76	15.6364	22.6667	33	17.7895	24.7105	38	0.0708373	0.067243			76	11.5	5.78571	14	10.3125	8.125	16	-0.0390687	0.0769625			76	39	30.5	10	39.1818	33.0909	11	0.00598182	0.0852409			76	36	34.5	10	38.3333	34.8333	12	0.0767667	0.0109667			76	42.225	8.6	40	41.2432
	77	35.88	19	25	38.2308	25.6154	39	0.0773403	0.217646			77	15.7692	19.2308	13	15	20.5	10	-0.0253077	0.0417577			77	14.1304	15.7391	23	13.4091	18.1364	22	-0.0237322	0.078869			77	19.9744	42.5385	39	20.3111	40.8889	45	0.0110791	-0.0542709			77	41.2432	12.5676	37	43.5161
	78	42.2759	30.069	29	38.2308	25.6154	39	-0.133084	-0.146523			78	22.2041	30.4898	49	26.7816	33.7931	87	0.150601	0.108679			78	35.6571	31.2571	35	39.2295	28.4262	61	0.117531	-0.093137			78	24.4706	27.4902	51	27.3137	26.8431	51	0.0935392	-0.0212882			78	38.7778	8.44444	18	39.9091
	79	38.9545	34.7273	44	31.8	36.2286	35	-0.235385	0.0493927			79	27.6875	21.7812	32	28.2045	22.3182	44	0.0170108	0.0176651			79	13.5714	29.7143	7	13.5	30.5	4	-0.00235	0.02585			79	32.3333	36.963	27	36	36.8571	14	0.120633	-0.00348148			79	35.175	30.6	40	31.9796
	80	43.1944	35.6389	36	42.3125	34.2812	32	-0.029016	-0.0446663			80	25	39.8	10	23	40.5	16	-0.0658	0.02303			80	21.125	39.3125	16	21.8333	42	12	0.0233042	0.0884187			80	37.3636	22	11	36.6667	22.3333	9	-0.0229303	0.0109667			80	41.6667	25.1667	12	38.9091
	81	37.1875	41.3438	32	35.2941	37.1176	17	-0.0622923	-0.139039			81	39.1429	10.1429	14	40.1	10.5	20	0.03149	0.01175			81	13.75	11.7	20	14.4	14.75	20	0.021385	0.100345			81	44.3636	31.1818	11	42.375	34	16	-0.0654261	0.0927182			81	39.5312	11.4062	32	44.3846
	82	35.2941	37.1176	17	34.0833	35.9167	12	-0.0398348	-0.0395123			82	29.1071	31.8929	28	26.3143	24.9429	35	-0.091885	-0.228655			82	18.0714	27.6429	14	17.9091	25.6364	11	-0.00534091	-0.0660136			82	35.9429	27.0857	35	40.9655	25.8966	29	0.165246	-0.0391234			82	38.3333	10.5556	9	37
	83	44.8649	34.8919	37	39.6897	35.931	58	-0.170264	0.0341878			83	26.3143	24.9429	35	27.254	24.8095	63	0.0309156	-0.00438667			83	6.76471	32.3529	17	9.85714	34	21	0.101741	0.0541882			83	40.9655	25.8966	29	38.0943	27.9057	53	-0.0944617	0.0660997			83	37	11	7	40.1111
	84	45.48	25.08	25	45.5417	29.0833	24	0.00202883	0.13171			84	29.6364	36.9697	33	31.2581	36.9677	31	0.053354	-6.43206e-05			84	14.8293	45.561	41	19.9444	43.1389	36	0.168289	-0.0796867			84	9.16667	21.2778	18	10.2273	16.1364	22	0.0348939	-0.169153			84	37.7143	12.7143	21	38.1739
	85	2.71429	35	7	2.57143	37.2857	7	-0.0047	0.0752			85	27.4231	18.2692	26	27.3333	14.1667	18	-0.00295256	-0.134974			85	15.5517	35.931	29	9.85714	34	21	-0.187352	-0.063531			85	39	9.8	10	37.8333	8.83333	6	-0.0383833	-0.0318033			85	43.1957	35.1087	46	45.902
	86	19.3182	45.7727	22	22.0909	47.6364	11	0.0912227	0.0613136			86	35.0345	22.5862	29	32.35	25.6	20	-0.0883195	0.0991538			86	9.85714	34	21	11.0833	31.5833	24	0.0403417	-0.0795083			86	33.3438	20.25	32	35.1087	24.9783	46	0.0580667	0.15556			86	45.3571	12.3571	14	47.6429
	87	13.95	27.85	20	13.0833	26.0833	12	-0.0285133	-0.0581233			87	23.1471	30.2941	34	18.1765	28.1471	34	-0.163532	-0.0706382			87	19.9444	43.1389	36	15.1154	39.7692	26	-0.158876	-0.110862			87	29.0556	10.7778	18	29.1935	14.5161	31	0.00453996	0.122992			87	35.7872	25.1489	47	35.3333
	88	42.6829	25.6341	41	38.1923	29.5385	52	-0.147741	0.128452			88	26.72	39.52	25	31.0625	42	16	0.142868	0.081592			88	15.1154	39.7692	26	12.449	38.4286	49	-0.0877247	-0.0441077			88	31.3684	19.6842	19	29.1935	14.5161	31	-0.0715533	-0.17003			88	42.125	13.25	8	42.9375
	89	11.1429	29.4286	7	12.0714	32.6429	14	0.03055	0.10575			89	31.0625	42	16	31.8421	41.8421	19	0.025649	-0.00519474			89	19.1471	21.0294	34	24.3636	17.4394	66	0.171625	-0.118112			89	32.44	24.84	25	37.9583	27.875	48	0.181553	0.0998515			89	28.2903	40.9032	31	33.129
	90	9.75	8.75	8	11.8889	10.7778	9	0.0703694	0.0667139			90	17	41.4545	11	15.1667	41.3333	6	-0.0603167	-0.00398788			90	23.9706	36.4118	34	23.42	40.06	50	-0.0181144	0.120027			90	36.1176	11.9412	17	33.2	12	20	-0.0959906	0.00193529			90	33.129	40.7097	31	34.027
	91	11.2727	32.4545	11	10.8	31.4667	15	-0.0155527	-0.0325012			91	27.4706	37.6471	17	26	38	17	-0.0483824	0.0116118			91	13	29.2222	9	12.2	32	10	-0.02632	0.0913889			91	18.4706	14.3529	17	18.64	14.6	25	0.00557365	0.00812824			91	37.0556	13.9444	36	38.3103
	92	14.8571	20.5429	35	19.1724	27.2069	58	0.141972	0.219247			92	12.3125	7.875	16	11.2105	6.42105	19	-0.0362549	-0.0478349			92	23.42	40.06	50	24.3258	33.0562	89	0.0298022	-0.230426			92	37.9583	27.875	48	34.9577	34.7606	71	-0.0987193	0.226535			92	28.75	39.3333	12	28.5
	93	16.8889	40.2778	36	13.0556	35.8889	18	-0.126117	-0.144394			93	22.2778	27.7222	18	22.5556	29.3333	9	0.00913889	0.0530056			93	11.25	18.25	8	9.3	20.2	10	-0.064155	0.064155			93	38.0426	39.8085	47	34.9577	34.7606	71	-0.10149	-0.166077			93	34.6765	23.9706	34	33.8163
	94	13.0556	35.8889	18	17.6944	39.3333	36	0.152619	0.113322			94	43.2258	5.93548	31	43.1053	5.68421	19	-0.00396587	-0.00826689			94	16.2903	16.0968	31	16.1429	19.381	21	-0.00485161	0.108049			94	18.64	14.6	25	23.9024	22.6829	41	0.173134	0.265928			94	34.027	34.4324	37	33.8163
	95	33.1364	40.0909	22	35.45	43.75	20	0.0761186	0.120384			95	5.88889	6.88889	9	6.5	5.66667	6	0.0201056	-0.0402111			95	32.5	15.25	12	37.2857	16.1429	21	0.15745	0.029375			95	14.1176	6.94118	17	15.5185	6.25926	27	0.0460887	-0.0224351			95	38.3103	13.4828	29	40.25
	96	43.6316	20.5263	19	40.5	15.7647	34	-0.103029	-0.156657			96	22.5	27.75	12	22	27.3077	13	-0.01645	-0.0145519			96	9.3	20.2	10	12	17.4615	13	0.08883	-0.0900954			96	35.6667	33.5556	9	34.5	31	6	-0.0383833	-0.0840778			96	33.8163	27.3469	49	35.3182
	97	40.8148	25.7778	27	44.3333	24.2222	27	0.115759	-0.0511778			97	22	27.3077	13	23	29.5	10	0.0329	0.0721269			97	16.1429	19.381	21	17	23	34	0.0282	0.119067			97	31.4211	39.9737	38	31.8537	39.3659	41	0.0142327	-0.0199976			97	36.1875	16.125	16	37.0833
	98	11	23.2	10	11.3846	22.1538	13	0.0126538	-0.0344185			98	24	41	19	28.04	40.68	25	0.132916	-0.010528			98	37.2857	16.1429	21	40.3659	15.0488	41	0.101337	-0.0359951			98	37.7333	27.0667	30	35.0784	24.1961	51	-0.0873463	-0.0944424			98	40.25	11.1667	24	37.0833
	99	44.3333	24.2222	27	44.9474	27.6842	19	0.0202018	0.113899			99	41.2632	15.2895	38	42.3214	11.8571	28	0.0348171	-0.112924			99	17	23	34	14.9	18.1667	30	-0.06909	-0.159017			99	44.2727	17.2727	33	35.5349	13.5814	43	-0.287475	-0.121445			99	44.4	27.2	20	45.25
	100	33.8889	40.7407	27	36	38	17	0.0694556	-0.0901704			100	4.88889	7.33333	9	3.72727	8	11	-0.0382172	0.0219333			100	16.7692	35.5641	39	12.2653	36.8367	49	-0.148179	0.0418696			100	31.8537	39.3659	41	32.3333	34.5152	33	0.0157813	-0.159588			100	22.0952	19.2857	21	23.2857
	101	9.875	33.375	24	11.3	27.9667	30	0.0468825	-0.177934			101	7.11111	13.1111	9	8.625	14.75	8	0.0498069	0.0539194			101	12.2653	36.8367	49	14.9412	32.6765	34	0.0880361	-0.136873			101	35.5349	13.5814	43	34.2647	18.1176	34	-0.0417889	0.149243			101	37.0833	14.4583	24	36.5417
	102	25	34.3333	9	27.3636	35.3636	11	0.0777636	0.033897			102	8.82609	22.913	23	8.26316	23.1579	19	-0.0185204	0.00805561			102	14.9	18.1667	30	15.8148	18.963	27	0.0300974	0.0261981			102	35.0784	24.1961	51	34.2647	18.1176	34	-0.0267716	-0.19998			102	30.6	29.125	40	31.2778
	103	36	38	17	35.8788	36.303	33	-0.00398788	-0.0558303			103	8.63636	11.6364	11	6.33333	13.3333	18	-0.0757697	0.0558303			103	6.375	33.7917	24	14.3077	35.6667	39	0.260986	0.0616875			103	34.2647	18.1176	34	34.5926	15.3704	27	0.0107875	-0.0903854			103	36.5417	15.2917	48	35.1228
	104	27.3636	35.3636	11	26.8	37.7	10	-0.0185436	0.0768664			104	5.71429	12.0714	14	4.875	11.125	8	-0.0276125	-0.0311375			104	14.9412	32.6765	34	14.3077	35.6667	39	-0.0208416	0.0983775			104	31.7917	4.20833	24	34.5	9.57895	38	0.0891042	0.176693			104	37.9655	31.5172	29	40.3778
	105	35.8788	36.303	33	36.0179	34.9286	56	0.00457538	-0.0452197			105	18.6667	12	18	16.1818	10.697	33	-0.0817515	-0.0428697			105	15.8148	18.963	27	14.1176	16.098	51	-0.0558368	-0.094256			105	34.5926	15.3704	27	34.5	9.57895	38	-0.0030463	-0.190538			105	29.5	42.5	16	27.8
	106	42.7895	15.1842	38	38.4444	14.6667	36	-0.142951	-0.0170272			106	7.22222	11.1111	9	6.66667	10.3333	12	-0.0182778	-0.0255889			106	37.1111	26.6667	9	37.7143	25.0714	14	0.0198444	-0.0524833			106	46.2667	25.2	15	45.875	25.375	8	-0.0128858	0.0057575			106	31.2778	31.1667	36	31.7308
	107	38.4615	46.3077	13	38.3182	44.5	22	-0.00471643	-0.0594731			107	36.6154	26.5	26	35.675	28.625	40	-0.0309387	0.0699125			107	16.4545	27.1364	22	16.3571	29.0714	14	-0.00320455	0.0636636			107	36.6667	30.6429	42	33.78	37.54	50	-0.0949713	0.226916			107	30.2727	33.5	22	34.7368
	108	34.65	35.95	20	34.4583	32.7083	24	-0.00630583	-0.106651			108	6.66667	10.3333	12	7.8	10	10	0.0372867	-0.0109667			108	24.383	33.5957	47	25.9697	37.5455	33	0.052203	0.129945			108	35.0811	21.2973	37	37.4082	24.6735	49	0.076561	0.111076			108	29.4167	22.4167	48	34.7468
	109	19.9091	26.2727	11	22.5	28	16	0.0852409	0.0568273			109	35.675	28.625	40	36.96	26.2	25	0.0422765	-0.0797825			109	16.3571	29.0714	14	17.1429	31.5714	14	0.02585	0.08225			109	39.1739	11.7826	23	38.3571	14.7857	14	-0.0268717	0.0988022			109	27.8	20.7	10	28.6875
	110	24.1538	30.8462	13	22.5	28	16	-0.0544115	-0.0936385			110	7.8	10	10	6.66667	9.58333	12	-0.0372867	-0.0137083			110	11.4038	31.2692	52	13.881	36.8095	42	0.0814968	0.182276			110	14	12.5	10	14.2	12.2	5	0.00658	-0.00987			110	34.6522	12.2609	23	35.871
	111	34.4583	32.7083	24	38.7273	31.8636	22	0.140448	-0.0277905			111	46.8889	42.6667	9	46.5	44	6	-0.0127944	0.0438667			111	14.4889	43.9111	45	13.881	36.8095	42	-0.0200011	-0.233642			111	21.8333	17.5556	18	18.6923	13.7692	13	-0.10334	-0.12457			111	31.1613	33.2903	31	31.8611
	112	45.5714	23.2857	7	43.8571	23.9286	14	-0.0564	0.02115			112	42.2857	35.6	35	41.8485	34.1818	33	-0.0143848	-0.0466582			112	19.5714	44.2857	7	19.4	45.2	5	-0.00564	0.03008			112	27.5909	16	22	27	15.8333	12	-0.0194409	-0.00548333			112	31.8611	39.4167	36	28.234
	113	14.25	31.3182	44	15.7451	39.7255	51	0.0491887	0.2766			113	41.8485	34.1818	33	43.3833	34.8667	60	0.0504965	0.0225315			113	11.4524	42.8333	42	14.4286	38.0714	42	0.0979167	-0.156667			113	37.3158	4.73684	19	37.6364	6.90909	11	0.0105469	0.071467			113	35.4222	21.5333	45	33.6939
	114	38.7273	31.8636	22	41.7188	34.8438	32	0.0984196	0.0980457			114	37.6522	13.7391	23	35.8095	16.2381	21	-0.0606232	0.0822159			114	17.9545	37.4545	22	14.4286	38.0714	42	-0.116005	0.0202955			114	11.6667	7.28571	21	16.6957	12.0435	23	0.165454	0.15653			114	38.2	11.7	30	33.6939
	115	11.25	21.6071	28	14.1154	20.7308	26	0.0942712	-0.0288327			115	36.6667	14.5	6	36.6	14.2	5	-0.00219333	-0.00987			115	11.4762	19.7619	21	12.44	17.24	25	0.0317093	-0.0829707			115	34.3514	8.51351	37	28.3889	10.5926	54	-0.196165	0.0684017			115	46.7778	21.1111	9	45
	116	22.1739	31.3478	46	26.7333	30.6333	30	0.150005	-0.0235068			116	36.875	14.375	32	36.76	14.48	25	-0.0037835	0.0034545			116	12.7778	45.1111	9	13.2	42.9	10	0.0138911	-0.0727456			116	33.8788	20	33	37.2439	21.2439	41	0.110712	0.0409244			116	33.6939	18.6735	49	35.7381
	117	14.1154	20.7308	26	16.5556	22.7037	27	0.0802816	0.0649095			117	42.1143	35.1429	35	42.15	34.275	40	0.001175	-0.0285525			117	12.44	17.24	25	12.5	21.1111	18	0.001974	0.12736			117	33.5714	31.7143	7	35.1	29.9	10	0.05029	-0.05969			117	35.7381	15.881	42	35.0208
	118	25.6667	20.4706	51	26.7865	21.2809	89	0.0368431	0.0266592			118	42.15	34.275	40	42.2143	35.4286	42	0.002115	0.0379525			118	12.5	21.1111	18	10.6667	19.4762	21	-0.0603167	-0.0537889			118	40.1818	33.4545	11	43	31.8182	22	0.0927182	-0.0538364			118	35.0208	21.1458	48	40.4848
	119	33.3125	11.75	16	34	10.5	10	0.0226187	-0.041125			119	42.2143	35.4286	42	42.1622	35.5676	37	-0.00171486	0.00457297			119	23.9048	38.5476	42	20.8182	40.7576	33	-0.101548	0.0727076			119	37.32	36.8	25	38.52	42.12	25	0.03948	0.175028			119	38.4091	13.1818	22	37.6316
	120	13.9565	21.0652	46	15.5484	18.3871	31	0.0523724	-0.0881102			120	42.1622	35.5676	37	42.9574	36.3617	47	0.0261649	0.026127			120	39.4	23.4	10	40.2	25.2	5	0.02632	0.05922			120	18.0588	15.3529	17	16.625	16.8125	16	-0.0471728	0.0480195			120	37.6316	13.6053	38	33.2917
	121	36.75	26.625	8	35.3333	23.1667	12	-0.0466083	-0.113779			121	45.8667	24.6667	30	45.4737	25	19	-0.0129291	0.0109667			121	12.7778	17.6444	45	19.8235	17.9765	85	0.231805	0.0109237			121	26.0435	17.1739	23	25.3095	23.6667	42	-0.0241471	0.213612			121	41.5	10.625	8	42.9091
	122	39.2308	13.8077	26	37	15.8889	18	-0.0733923	0.0684714			122	38.5	24.7895	38	43	20.5862	29	0.14805	-0.138287			122	23.9811	32.5094	53	24.4355	31.6774	62	0.0149482	-0.0273733			122	33.5	32	10	33.35	28.9	20	-0.004935	-0.10199			122	42.9091	12.2727	11	43.381
	123	10.1667	22.1667	6	11.125	21.875	8	0.0315292	-0.00959583			123	45.8387	18.2903	31	43	20.5862	29	-0.0933935	0.0755346			123	13.7	24.9	10	12.8947	25.0526	19	-0.0264932	0.00502158			123	25.3095	23.6667	42	27.6053	24.0526	38	0.0755298	0.0126982			123	13.5333	21.7333	15	15.25
	124	15.5484	18.3871	31	18.75	23.6667	36	0.105333	0.173698			124	42.9189	36.2432	37	41.9706	35.6765	34	-0.0312001	-0.0186468			124	37.8571	20.5714	7	35.1818	18.0909	11	-0.0880182	-0.0816091			124	25.7692	9.46154	39	28.0256	16.2564	39	0.0742359	0.223551			124	40.5	12.8696	46	38.3077
	125	41.6857	34.6857	35	40.1667	40.1905	42	-0.0499767	0.181107			125	41.9706	35.6765	34	42.7879	37.5455	33	0.0268889	0.0614896			125	15.3043	18.587	46	15.3265	17.8776	49	0.000729814	-0.0233394			125	28.0256	16.2564	39	35.1569	19.3529	51	0.234617	0.101876			125	32.04	18.96	25	34.4348
	126	44.8077	22.5192	52	41	14.8226	62	-0.125273	-0.25322			126	41.75	36	24	42.2222	36	27	0.0155361	0			126	15.3265	17.8776	49	14.8065	16.9355	31	-0.0171106	-0.030994			126	38.125	28.45	40	35.1569	19.3529	51	-0.0976517	-0.299293			126	38.3077	14.6538	26	34.4348
	127	11.125	21.875	8	12.2857	24.2857	7	0.0381875	0.0793125			127	42.2222	36	27	42.4839	35	31	0.00860824	-0.0329			127	14.8065	16.9355	31	14.2979	18.617	47	-0.0167323	0.0553226			127	35.1569	19.3529	51	38.2319	24.4928	69	0.101168	0.1691			127	39.1176	28.3333	51	35.1125
	128	17.0213	31.9149	47	14.96	34.8	25	-0.067816	0.09492			128	18.52	8.76	25	19.8333	9.83333	18	0.0432087	0.0353127			128	23	40.3636	22	23.75	39.8333	24	0.024675	-0.017447			128	16.4444	16.4167	36	15.4615	13.6538	26	-0.0323376	-0.0908968			128	22.8333	42.8333	6	24.8333
	129	38.8667	27.9333	30	38.7778	34.8333	18	-0.00292444	0.22701			129	22.7297	33.9189	37	22.8286	31.9143	35	0.00325189	-0.0659524			129	14.2979	18.617	47	14.8242	15.4396	91	0.0173154	-0.104538			129	15.4615	13.6538	26	15.2424	16.2424	33	-0.00720886	0.0851642			129	40.6	24.75	40	36.069
	130	12.2857	24.2857	7	13	26.2	5	0.0235	0.06298			130	19.5	8.83333	18	20.3478	9	23	0.0278935	0.00548333			130	5.67568	8.89189	37	6.95	18.4	20	0.0419253	0.312817			130	44.9091	32.6818	22	45.375	29.1875	16	0.0153284	-0.114963			130	38.0667	12.9333	30	36.7308
	131	14.96	34.8	25	18.2	32.4	35	0.106596	-0.07896			131	44.6087	22	23	41.3125	21.8125	16	-0.108445	-0.00616875			131	26.9388	20	49	25.4565	19.7826	46	-0.0487661	-0.00715217			131	15.2424	16.2424	33	19.4762	14.7302	63	0.139291	-0.0497535			131	11.881	28.119	42	8.41667
	132	31.6897	34.931	29	30.7391	34.6522	46	-0.0312723	-0.00917451			132	20.3478	9	23	21.3889	10.0556	18	0.034251	0.0347278			132	10.0233	32.6744	43	15.9639	33.4699	83	0.195446	0.0261707			132	32.1111	12.5556	27	29.8947	12.1053	19	-0.0729187	-0.0148146			132	32.3667	24.5	30	34.3673
	133	38.7778	34.8333	18	38.1515	38.697	33	-0.020604	0.127114			133	21.3889	10.0556	18	20.1053	10.3158	19	-0.0422313	0.0085617			133	14.9375	16.5	32	12.9333	16.6	30	-0.0659371	0.00329			133	8.77778	18.2222	36	13.0222	23.9556	45	0.139642	0.188627			133	37.1778	20.1111	45	34.3673
	134	30.7391	34.6522	46	28.8696	34.1304	23	-0.0615087	-0.0171652			134	38.1	14.4	20	37.8	12.8333	30	-0.00987	-0.0515433			134	23.6296	31.2593	27	27.7222	36.2778	18	0.134646	0.165109			134	38.3889	11.0556	18	39.3043	11.8696	23	0.0301186	0.0267809			134	34.3673	21.4694	49	32.3333
	135	38.1515	38.697	33	37.2414	30.4828	29	-0.0299435	-0.270248			135	19	27.2	10	17.2857	24	7	-0.0564	-0.10528			135	16.5581	33.8372	43	14.3793	28.931	29	-0.0716835	-0.161413			135	37.9118	29.6765	34	37	24.3542	48	-0.0299971	-0.175104			135	44	8.5	12	47.0769
	136	37.6667	12.1667	30	36.1111	10.6667	18	-0.0511778	-0.04935			136	21.3077	7.76923	13	21.4	8.9	10	0.00303692	0.0372023			136	26.0213	18.0213	47	24.0375	20.75	80	-0.0652663	0.089775			136	37	24.3542	48	39.5926	17.8148	27	0.0852963	-0.215145			136	18.2857	21.5	14	21.3333
	137	44.6875	16.0625	16	42.2	14.3333	15	-0.0818387	-0.0568896			137	38	17.4706	17	37.7895	15.0526	19	-0.00692632	-0.0795508			137	14.3793	28.931	29	16.1364	31.9091	44	0.0578071	0.0979781			137	25.2083	14.4583	24	26.4634	15.2439	41	0.0412922	0.0258452			137	32.7419	23.4839	31	33.2045
	138	8.75	35.375	8	8.84615	34.6154	13	0.00316346	-0.0249913			138	17.05	18.8	20	17.7083	17.9167	24	0.0216592	-0.0290617			138	26	29.32	25	28.0286	31.2286	35	0.06674	0.062792			138	25.3333	38.4444	9	25.9286	35.2857	14	0.0195833	-0.103922			138	15.5	10.3636	22	14.9333
	139	12.6667	20.6	15	13.3636	19.3636	11	0.0229303	-0.0406764			139	17.7083	17.9167	24	17.9286	15.8571	14	0.00724583	-0.0677583			139	29.4146	15.2683	41	28.2059	16.9706	34	-0.0397679	0.0560055			139	28.2917	32	24	25.52	27.4	25	-0.0911878	-0.15134			139	19.5476	33.7143	42	18.9412
	140	39.619	5.90476	21	42.5714	9.95238	21	0.0971333	0.133167			140	38.8667	13.0667	15	38.1538	12.7692	13	-0.0234518	-0.00978564			140	21.5	25.5	10	23.4286	28.1429	7	0.06345	0.08695			140	25.52	27.4	25	26.5	22	18	0.032242	-0.17766			140	25.1842	25.3947	38	24.75
	141	15.9444	15.4444	36	16.9592	17.8571	49	0.0333849	0.0793778			141	38.1538	12.7692	13	38.2857	12.9048	21	0.00433846	0.00445897			141	7.06897	39.069	29	3.41176	38.5882	17	-0.120322	-0.015816			141	25.9286	35.2857	14	25.9412	37.7647	17	0.000414706	0.0815588			141	18.9412	35.2647	34	19.4082
	142	18.3636	26.6818	22	13.5652	29.2174	23	-0.157868	0.0834204			142	22.6667	44.3333	12	25	46	9	0.0767667	0.0548333			142	23.4286	28.1429	7	22	28.5	6	-0.047	0.01175			142	31.75	27.125	8	32.3	30.9	10	0.018095	0.124197			142	16.6667	9.5	6	16
	143	28.5192	34.1154	52	30.5054	32.8172	93	0.0653442	-0.0427101			143	42.3684	10.7895	19	40.25	12.3333	12	-0.0696961	0.050793			143	35.8235	14	17	39.7333	12.8	15	0.128633	-0.03948			143	32.7143	35.0714	14	32.3	30.9	10	-0.01363	-0.13724			143	19.9167	33.3125	48	20.4902
	144	45.7667	22.7333	30	43.1961	18.098	51	-0.0845724	-0.152501			144	40.25	12.3333	12	40.4286	10.2857	7	0.005875	-0.0673667			144	15.5957	28.7234	47	17.125	30.3542	48	0.0503125	0.0536521			144	37.2941	13.0588	17	39.5333	15.8667	15	0.0736702	0.092378			144	9.5	47.5	12	8.11111
	145	42.3659	40.6098	41	43.5143	32.6	35	0.0377834	-0.263521			145	41.0909	13.7273	11	40.2667	11.3333	15	-0.0271176	-0.0787606			145	16.6	23.8	10	15.0714	26.6429	14	-0.05029	0.09353			145	35.7619	26.3333	42	37.5397	23.6825	63	0.0584889	-0.0872111			145	23.1852	35.1111	27	23.2
	146	14.4839	17.3548	31	13.2273	16.3182	22	-0.0413421	-0.034106			146	22.8	8.95	20	23.5	8.2	10	0.02303	-0.024675			146	20.125	28.875	8	19.7273	28.7273	11	-0.0130852	-0.00486023			146	42.5455	35.2727	11	44.3636	34.5455	22	0.0598182	-0.0239273			146	29.3659	41.5854	41	29.6667
	147	14.25	15	8	12.9	18.1	10	-0.044415	0.10199			147	18.1739	23.8696	23	20.4706	25.1176	17	0.0755606	0.0410619			147	7.38462	31.3846	13	9.57143	31.1429	7	0.0719462	-0.00795385			147	14.9355	10.7742	31	18.5263	17.1053	38	0.118138	0.208292			147	29.6667	39.9524	42	29.4783
	148	11	12.5455	11	9.54545	14.2727	11	-0.0478545	0.0568273			148	43.9286	18.8571	14	44.2	20.6	15	0.00893	0.05734			148	9.57143	31.1429	7	11.1111	30.4444	9	0.0506556	-0.0229778			148	3.5	18.6667	24	5.4	16.1111	45	0.06251	-0.0840778			148	29.4783	41.2826	46	28.72
	149	19.9643	27.2857	28	19.4634	31.5854	41	-0.0164787	0.141459			149	16.5714	7.85714	7	15.875	10.875	8	-0.0229125	0.0992875			149	15.2857	14.2143	14	15.2	13.08	25	-0.00282	-0.037318			149	18.5263	17.1053	38	20.0417	17.75	24	0.049855	0.0212118			149	24.4324	19.8649	37	24.1556
	150	36.3774	26.6226	53	34.1167	31.2667	60	-0.0743768	0.152788			150	7.22222	18.3333	9	6.625	20.875	8	-0.0196486	0.0836208			150	25.6053	20.7895	38	33.2727	21.2727	33	0.25226	0.015899			150	38.1957	29.7609	46	38.2553	23	47	0.00196304	-0.222433			150	2.9375	27.125	16	3.82143
	151	27.3333	36.1667	6	28.75	36.6667	12	0.0466083	0.01645			151	19.2075	36.1509	53	18.1522	37.9783	46	-0.0347218	0.0601187			151	34.619	21.8095	21	33.2727	21.2727	33	-0.0442939	-0.0176606			151	38.7778	14.6667	9	40.75	13.625	8	0.0648861	-0.0342708			151	3.82143	29.7857	28	4.14286
	152	21.8286	25.1429	35	15.629	15.9677	62	-0.203965	-0.301861			152	46.3889	18.6111	18	45.0714	19.9643	28	-0.0433444	0.0445194			152	16.9231	24.0192	52	15.619	32.8413	63	-0.0429026	0.290245			152	41.4412	22.4412	34	38.2553	23	47	-0.104815	0.0183853			152	10.4444	41.7778	9	9.85714
	153	43.875	11.125	8	42.5	12.3333	12	-0.0452375	0.0397542			153	45.0714	19.9643	28	45.4815	18.037	27	0.0134907	-0.0634065			153	26.7667	17.5667	30	24.6842	22.0263	38	-0.0685128	0.146722			153	40.75	13.625	8	39.5	12	6	-0.041125	-0.0534625			153	4.14286	31	14	4.16667
	154	10.25	32.625	8	11.4	34.2	10	0.037835	0.0518175			154	8.78571	37.8571	28	9.94286	37.4571	35	0.03807	-0.01316			154	7.38462	22.3846	13	9.33333	20.8889	9	0.0641128	-0.0492094			154	44.7143	26.9286	14	45.3846	24.6154	13	0.0220538	-0.0761038			154	4.55556	15.3333	9	4.8
	155	20.2821	25.6667	39	21.7949	24.8462	39	0.0497718	-0.0269949			155	24.1667	40.0556	18	24.8571	40.1429	14	0.0227167	0.00287222			155	27.3158	20.4211	19	25.4333	24.7667	30	-0.0619328	0.142971			155	20.25	23.4167	12	16.6316	24.5263	19	-0.119046	0.0365075			155	6.07692	17.6154	13	5.58824
	156	39.0667	11.2	15	40	11	11	0.0307067	-0.00658			156	9.94286	37.4571	35	9.42857	37.0476	21	-0.01692	-0.0134733			156	25.4333	24.7667	30	29	31.7931	29	0.117343	0.23117			156	28.5312	38.6875	32	30.551	37.7551	49	0.0664504	-0.0306759			156	5.58824	17.3529	17	5.61538
	157	12.0889	13.2889	45	12.6897	10.7241	29	0.0197652	-0.0843803			157	26.3077	12.0769	26	25.6364	11.4545	22	-0.0220867	-0.0204762			157	34.9048	21.8571	21	33.0769	26.7308	26	-0.0601359	0.160342			157	39.5	12	6	41.1818	13.2727	11	0.0553318	0.0418727			157	21.6667	12.6667	9	23
	158	12.6897	10.7241	29	11.8	9.92	25	-0.0292697	-0.0264561			158	25.8462	10.5897	39	26.303	10.9697	33	0.0150312	0.0125005			158	16.2083	18.125	24	12.0526	16.9474	19	-0.136723	-0.0387441			158	4.57143	13.9524	21	4.82353	12.7647	17	0.00829412	-0.0390745			158	27.0612	32.6531	49	27.2083
	159	15.0714	29.2857	14	15.8	31.1	10	0.02397	0.05969			159	29.8889	37.5	18	26.9412	36.2941	34	-0.0969797	-0.0396735			159	24.0417	17.9583	24	27.3889	23.9167	36	0.110124	0.196029			159	35.8333	29.1667	6	35.5	29.5	4	-0.0109667	0.0109667			159	6.6	35.1	10	5.92308
	160	7.71429	7.57143	7	6.125	7.125	8	-0.0522875	-0.0146875			160	26.8108	14.7568	37	27	14.1212	33	0.00622432	-0.0209094			160	33.0769	26.7308	26	27.3889	23.9167	36	-0.187136	-0.092584			160	21.4545	7.90909	11	18.4286	9.35714	14	-0.0995545	0.0476409			160	5	28.04	25	5.68182
	161	39.5217	35.6087	46	40.8571	35.6905	42	0.0439348	0.00269058			161	27	14.1212	33	26.92	14.56	25	-0.002632	0.0144361			161	27.3889	23.9167	36	32.4483	18.6724	58	0.166454	-0.172536			161	35.275	36.625	40	31.3393	36.1786	56	-0.129485	-0.0146875			161	5.68182	31.9545	22	5.94444
	162	11.6667	20.1111	9	11.5	20	6	-0.00548333	-0.00365556			162	7.61538	29.4615	13	6.33333	32.1111	9	-0.0421795	0.0871709			162	16.4048	14.6667	42	18.6061	15.0606	33	0.0724227	0.0129606			162	38.7143	26.4762	21	34.8235	23.9412	17	-0.128006	-0.083402			162	12.6429	35.2143	14	13
	163	18.3611	32.4722	36	22.4717	33.7358	53	0.135238	0.0415733			163	9.14286	13	7	7.2	14.6	10	-0.06392	0.05264			163	35.7037	16.5556	27	34.5417	20.5833	24	-0.038231	0.132514			163	18.4286	9.35714	14	21.2222	10.3333	9	0.0919111	0.0321167			163	12	35.5385	13	13.35
	164	13.125	33.625	16	14.7	31.6	10	0.0518175	-0.0666225			164	45.9231	22.8462	13	44.75	21.4167	24	-0.0385942	-0.0470301			164	43.9375	41.875	16	46.0526	38.6316	19	0.0695878	-0.106709			164	37.9375	23	48	35.8667	22.1	30	-0.0681304	-0.02961			164	13.35	34.5	20	13.6364
	165	31.6757	24.1351	37	36.3913	22.5652	23	0.155144	-0.0516503			165	8.33333	18.6667	6	8.5	18	6	0.00548333	-0.0219333			165	18.6061	15.0606	33	14.0833	13.7083	24	-0.148798	-0.0444898			165	40.1333	16.0667	15	39.5	15	8	-0.0208367	-0.0350933			165	12.8696	32.3043	23	12.75
	166	44.3478	22.0435	23	44.6333	19.8	30	0.00939319	-0.0738104			166	7.81818	12.5455	11	8.19048	13.2857	21	0.0122485	0.0243545			166	34.5417	20.5833	24	35.7647	18.3824	34	0.040238	-0.0724123			166	46.3462	13.3077	26	44.75	10.375	24	-0.0525135	-0.0964856			166	29.225	18.9	40	29.5862
	167	26.3529	19.1765	51	22.9778	27.2	90	-0.111043	0.263974			167	7.85714	25.4286	7	7.88889	28.3333	9	0.00104444	0.0955667			167	14.0833	13.7083	24	14.2857	17.0952	21	0.00665833	0.111429			167	25.5333	28.6667	15	26.5	27	8	0.0318033	-0.0548333			167	14.0833	34.1667	12	14.2381
	168	36.3913	22.5652	23	35.0741	22.3333	27	-0.0433369	-0.00762899			168	7.88889	28.3333	9	7.86667	28.6	15	-0.000731111	0.00877333			168	35.7647	18.3824	34	37.6071	15.8214	28	0.0606162	-0.0842544			168	35.8667	22.1	30	41.5294	22.902	51	0.186304	0.0263845			168	14.2381	33.4286	21	12.2727
	169	31.7941	12.7647	34	30.0278	17.4722	36	-0.0581126	0.154877			169	8.11111	20.6667	9	9.41176	20.8824	17	0.0427915	0.00709608			169	13.8974	26.1282	39	11.7692	23.8846	26	-0.0700179	-0.0738141			169	34.5294	25.8824	17	35.75	26.25	12	0.0401574	0.0120956			169	12.2727	34.2727	22	13.2857
	170	35.0741	22.3333	27	40.7647	23	51	0.187222	0.0219333			170	8.22222	13.1111	9	8	12	7	-0.00731111	-0.0365556			170	14.2857	17.0952	21	16.7805	15.7073	41	0.082078	-0.0456626			170	40.7931	11.4483	29	36.9259	18.2963	54	-0.12723	0.2253			170	29.4286	31.4762	42	29.4
	171	35.1053	41.0526	38	29.9286	45.5357	28	-0.170313	0.147493			171	9.41176	20.8824	17	8.69231	18.6923	13	-0.0236701	-0.0720525			171	24.5116	17.2558	43	16.7805	15.7073	41	-0.254355	-0.0509455			171	37.7273	22.75	44	39.1351	15.2973	37	0.0463187	-0.245194			171	29.8718	18	39	29.4
	172	16.0385	33.8077	26	19.6364	35.8182	44	0.118371	0.0661451			172	8	12	7	8.5	12.5	6	0.01645	0.01645			172	30.6341	10.6585	41	28.44	17.04	25	-0.0721874	0.20995			172	39.1351	15.2973	37	37.9571	15.2571	70	-0.0387559	-0.00132108			172	13.2857	34.3929	28	13.1579
	173	20.8929	11.6786	28	13.3333	8.05556	36	-0.248708	-0.119197			173	7.3	7	10	7.15385	5.38462	13	-0.00480846	-0.0531462			173	11.7692	23.8846	26	11.15	19.45	20	-0.0203727	-0.145899			173	33.1111	27.4444	9	33.1667	30.1667	6	0.00182778	0.0895611			173	29.7368	16.6316	19	29.1351
	174	40.7647	23	51	38.8438	12.2812	32	-0.0631994	-0.352647			174	7.5	12.5	10	8.53846	14.3846	13	0.0341654	0.0620038			174	16.7805	15.7073	41	20.2857	18.3571	56	0.115322	0.0871793			174	39.1667	11.9667	30	39	13.2286	35	-0.00548333	0.0415167			174	29.4	30.575	40	29.4412
	175	9.32075	45.0755	53	6.05357	37.1429	56	-0.10749	-0.260983			175	27.2708	15.0625	48	27.4091	15.5682	44	0.00454867	0.0166369			175	35.6	19.9333	15	37.3333	22.4667	15	0.0570267	0.0833467			175	39	13.2286	35	37.12	13.16	25	-0.061852	-0.002256			175	29.1351	17.4324	37	29.8529
	176	18.5	16.6667	12	15.9	15.3	10	-0.08554	-0.0449633			176	38.3636	27.5455	11	37.2857	24.0714	14	-0.0354636	-0.114295			176	34.3333	8.55556	9	33.8	10.2	10	-0.0175467	0.0541022			176	27.6522	24.4783	23	28.9706	33.0588	34	0.0433758	0.282301			176	29.4412	31.2647	34	29.8529
	177	38.8438	12.2812	32	38.3667	12.6833	60	-0.015696	0.0132285			177	14.3778	34.7333	45	14.5833	33.9583	48	0.00676278	-0.0254975			177	42.9	42.8	10	43.625	46	8	0.0238525	0.10528			177	26	24.3846	13	26.0909	20.2273	22	0.00299091	-0.136777			177	34.6316	13.3158	19	32.2857
	178	18.2727	19.1818	11	18.7778	17.8333	18	0.0166162	-0.0443652			178	44.2308	5.38462	13	43.3846	6.61538	13	-0.0278385	0.0404923			178	8.20833	13.25	24	10.575	19.15	40	0.0778633	0.19411			178	33.6522	34.8696	23	27.7188	29.4688	32	-0.19521	-0.177687			178	5.66667	30.2222	27	4.02381
	179	42.4902	26.5098	51	40.9206	27.2063	63	-0.0516386	0.0229163			179	9.9	12.8	10	13.2	15.8	15	0.10857	0.0987			179	38.2059	19.5588	34	39.8431	18.1961	51	0.0538657	-0.0448343			179	14.875	9.5	16	13.8462	8.23077	13	-0.033849	-0.0417577			179	14.35	36.15	20	14.3889
	180	43.1429	7.71429	7	44.5	8.5	4	0.04465	0.02585			180	20.5135	26.8378	37	20.439	27.7561	41	-0.00245069	0.0302107			180	10.575	19.15	40	9.5098	18.8431	51	-0.035045	-0.0100958			180	34.2963	12.7407	27	38.2286	15.3143	35	0.129372	0.0846696			180	13.5714	35.1429	21	14.4524
	181	45.3333	34.5185	27	43.4706	33.1176	17	-0.0612843	-0.0460887			181	29.5	7.5	6	28	8.5	12	-0.04935	0.0329			181	39.8431	18.1961	51	38.0541	17.973	74	-0.0588608	-0.00734017			181	38.2286	15.3143	35	38.2955	14.5455	44	0.00220045	-0.0252945			181	13.2632	33.4211	38	14.2581
	182	28.3	38.3	10	30	39.25	8	0.05593	0.031255			182	21.44	29.84	25	21.5385	27.6538	26	0.00323938	-0.0719245			182	32.7143	42.5714	7	34.1429	44.5714	7	0.047	0.0658			182	38.2955	14.5455	44	40.7812	16.5625	64	0.0817827	0.0663608			182	14.2581	35.2903	31	12.5625
	183	20.4348	8.91304	23	18.7895	8.02632	38	-0.0541307	-0.0291733			183	10.4906	31.7358	53	12.9744	33.4103	39	0.0817168	0.055088			183	35.1429	6.71429	21	35.1176	10.4118	17	-0.000829412	0.121647			183	33.7619	22.8095	21	36.3077	21.6154	13	0.0837564	-0.0392872			183	30.3617	17.7234	47	30.0851
	184	8.12	8.4	25	7.77419	5.12903	31	-0.011377	-0.107615			184	12.9744	33.4103	39	13.2558	33.6977	43	0.00925987	0.00945605			184	8.61538	13.2308	13	7.5	13.5	12	-0.0366962	0.00885769			184	43.5556	31.2222	9	41.7333	29.0667	15	-0.0599511	-0.0709178			184	12.5625	34.5	16	13.7333
	185	15.5	11.375	16	13.9444	9.16667	18	-0.0511778	-0.0726542			185	22.3947	30	38	19.8372	25.9535	43	-0.0841427	-0.13313			185	39.3878	18.1633	49	36.8095	10.8571	42	-0.0848238	-0.240371			185	47.3333	22.7143	21	47.15	24.95	20	-0.00603167	0.073555			185	30.0851	18.7234	47	30.3
	186	7.77419	5.12903	31	9.38298	7.08511	47	0.052929	0.0643548			186	13.2558	33.6977	43	8.30588	29.5412	85	-0.162853	-0.136749			186	32.9167	33.8333	12	33.8571	32.5714	21	0.0309417	-0.0415167			186	32.9375	26.8125	16	34.5938	22.3438	32	0.0544906	-0.147022			186	13.3043	34.7391	23	13.7368
	187	16.234	21	47	13.122	20.8537	41	-0.102388	-0.00481463			187	12.8095	19.0476	21	10.6	15.6667	15	-0.0726933	-0.111233			187	36.8095	10.8571	42	40.2857	16.2381	21	0.114367	0.177033			187	47.15	24.95	20	48	21.5	10	0.027965	-0.113505			187	32.4091	12.9545	22	32
	188	13.122	20.8537	41	15.3939	20.4545	33	0.0747484	-0.0131308			188	10.6	15.6667	15	11.2083	16.7917	24	0.0200142	0.0370125			188	9.90909	8.18182	11	11.8571	8.07143	14	0.0640909	-0.00363182			188	34.5938	22.3438	32	38.0317	18.254	63	0.11311	-0.134554			188	13.7368	36.6316	19	13.6667
	189	13.1111	45.3333	9	14.6667	43.6667	9	0.0511778	-0.0548333			189	11.2083	16.7917	24	9.45714	19.2571	35	-0.0576142	0.0811142			189	35.1111	9.11111	18	34.5294	9.64706	17	-0.0191379	0.0176327			189	33.8889	32.7778	27	32.8621	32.6552	29	-0.0337824	-0.00403372			189	30.1429	20.3333	21	29.5625
	190	14.6667	43.6667	9	14.1667	40.25	12	-0.01645	-0.112408			190	9.45714	19.2571	35	10.6	19.3429	35	0.0376	0.00282			190	10.6071	19.4643	28	12.3636	21.4091	22	0.0577886	0.0639841			190	39.902	14.3725	51	38.0317	18.254	63	-0.0615301	0.127699			190	32	11.25	24	29.5625
	191	22.1818	16	22	18.6364	14.8182	11	-0.116645	-0.0388818			191	20.92	27.76	50	22.4231	31.4231	52	0.0494512	0.120515			191	12.3636	21.4091	22	9.95455	20.2727	22	-0.0792591	-0.0373864			191	27.8837	17.3488	43	27.5938	23.1719	64	-0.00954004	0.191578			191	13.6667	36.2083	24	13.619
	192	34.5	10.5	8	36.1111	9.44444	9	0.0530056	-0.0347278			192	9.04	20.4	25	12.1351	19.9189	37	0.10183	-0.0158276			192	41.3462	15.7692	26	39.5676	13.9189	37	-0.0585155	-0.0608753			192	29.4412	40.7647	34	36.2037	40.3333	54	0.222487	-0.0141922			192	29.5625	16.9062	32	29.4516
	193	13.9231	17.4231	52	13.5667	18.6667	60	-0.0117259	0.0409141			193	14.9167	19.7083	24	12.1351	19.9189	37	-0.0915124	0.00692827			193	18.6364	40.9091	11	14.4211	35.3158	19	-0.138684	-0.18402			193	32.8621	32.6552	29	32.3125	34.8125	16	-0.0180808	0.0709761			193	29.4516	17.5161	31	31.1053
	194	16.1667	42.1667	6	15.9	41.7	10	-0.00877333	-0.0153533			194	22.4231	31.4231	52	22.2308	32.2308	65	-0.00632692	0.0265731			194	14.4211	35.3158	19	12.4815	30.6667	27	-0.0638119	-0.152956			194	38.3333	29.2222	9	39.4	30.6667	15	0.0350933	0.0475222			194	31.0392	15.098	51	30.3421
	195	24.75	23.0417	24	27.0769	21.8846	26	0.0765558	-0.038067			195	12.1351	19.9189	37	10.0233	18.7442	43	-0.0694808	-0.0386487			195	43.6667	14.6111	18	42.1379	15.4483	29	-0.0502954	0.0275427			195	13	16	11	12.3	18	10	-0.02303	0.0658			195	6.4375	29.7188	32	7.04348
	196	27.0769	21.8846	26	29.8235	17.6765	34	0.0903633	-0.138448			196	10.0233	18.7442	43	9.85294	18.7941	34	-0.00560335	0.00164275			196	9.4375	10.9375	32	10.5714	11.619	21	0.0373063	0.0224229			196	7.44828	11.7931	29	12.2286	9.02857	35	0.157272	-0.0909531			196	14.3182	35.8182	22	15.2069
	197	4.73333	19.8667	15	7.47059	19.2353	17	0.0900557	-0.0207722			197	32.5625	28.5625	16	32.7333	22.8667	15	0.00562042	-0.187393			197	12.4815	30.6667	27	8.88889	28.4444	18	-0.118196	-0.0731111			197	36.5455	30.1818	11	36.625	33.375	8	0.00261705	0.105056			197	15.2069	34.5172	29	15.56
	198	7.47059	19.2353	17	6.83871	18.8065	31	-0.0207888	-0.0141089			198	15.6981	12.566	53	15.2558	9.23256	43	-0.0145516	-0.109671			198	34.8378	22	37	34.2245	20.2653	49	-0.0201792	-0.0570714			198	41.7273	28.2727	22	40.8333	28.5	18	-0.0294106	0.00747727			198	14.4706	33.1471	34	15
	199	27.3636	23.3636	11	27.3684	20.4737	19	0.000157416	-0.0950794			199	15.2558	9.23256	43	16.0513	11.1538	39	0.0261709	0.0632104			199	35.1786	9.42857	28	35.2143	9.25	28	0.001175	-0.005875			199	38	20.5	14	39.1481	22.3704	27	0.0377741	0.0615352			199	29.9091	18.8182	33	30.6389
	200	42.3929	11.6071	28	39	10.2353	17	-0.111625	-0.0451338			200	16.0513	11.1538	39	16.2903	8.35484	31	0.00786443	-0.0920873			200	38.8889	36.4444	18	40	36.3	20	0.0365556	-0.00475222			200	40.8333	28.5	18	39.1481	22.3704	27	-0.0554426	-0.201665			200	15	32.5	16	14.25
	201	8.28571	15.1429	14	7.69565	19.0435	23	-0.019413	0.12833			201	25.5	33.5	24	22.2391	29.8696	46	-0.107283	-0.119441			201	34.2245	20.2653	49	33.3077	20.8846	26	-0.0301626	0.0203753			201	5.36	35.96	25	4.95238	33.0476	21	-0.0134107	-0.0958173			201	30.6364	14.7273	22	29.9167
	202	15.7692	38.7692	13	13.3182	41.5	22	-0.0806395	0.0898423			202	22.2391	29.8696	46	22.7714	32	35	0.0175126	0.0700913			202	35.2143	9.25	28	34.4211	11.4737	19	-0.0260974	0.0731592			202	5.36364	19.5	22	5.59091	21.7727	22	0.00747727	0.0747727			202	30.3846	12.1538	13	31.7857
	203	23.5882	40.1176	34	22.5	36.45	40	-0.0358029	-0.120666			203	46.1471	21.0294	34	46.3103	20.7241	29	0.00537211	-0.0100435			203	40	36.3	20	40.4286	37.7619	21	0.0141	0.0480967			203	33.2222	44.4444	36	33.6774	40.0323	31	0.014976	-0.145161			203	31.7857	13.1429	14	30.4167
	204	38.68	25.16	25	39.0714	25.5714	14	0.012878	0.013536			204	21.4348	30.587	46	22.5476	34.3333	42	0.0366123	0.123256			204	34.4211	11.4737	19	35.8846	8.07692	26	0.0481512	-0.111753			204	25.3846	21.0769	13	25.0833	19.0833	12	-0.00991218	-0.0655891			204	30.4167	13.5833	12	30.4
	205	7.16667	15.8333	6	6.33333	17.3333	3	-0.0274167	0.04935			205	10.4722	17.5833	36	11.8636	18.7121	66	0.0457775	0.0371371			205	39.4444	9.88889	18	35.8846	8.07692	26	-0.117118	-0.0596137			205	30.3333	19.4444	9	29.7778	19.2778	18	-0.0182778	-0.00548333			205	30.4	16.65	20	30.8333
	206	40.5769	45.3077	26	40.4348	44.2174	23	-0.00467642	-0.0358709			206	22.1176	24.4118	17	22.6667	23.5556	18	0.0180627	-0.0281693			206	40.4286	37.7619	21	39	39.6667	42	-0.047	0.0626667			206	33.9643	28.2857	28	36.7	23.5	20	0.090005	-0.15745			206	7.34211	38.7895	38	7.77778
	207	7.39024	17.8049	41	8.70833	17.2083	24	0.0433651	-0.0196263			207	22.5476	34.3333	42	23.431	34.8793	58	0.0290644	0.0179626			207	8.57143	15.0571	35	8.7619	12.8095	21	0.00626667	-0.0739467			207	46.3846	11.3846	13	46.3158	11.9474	19	-0.00226437	0.0185146			207	23	12.2	25	23.7447
	208	12	20.6471	17	11.75	20.25	12	-0.008225	-0.0130632			208	33.1304	34.1304	23	36.0227	34.5455	44	0.0951564	0.0136542			208	10.4286	21.7143	7	8.71429	22.1429	7	-0.0564	0.0141			208	6.23256	16.6279	43	7.17647	17.5686	51	0.0310547	0.0309497			208	19.0645	24.0968	31	18.8485
	209	20.5556	34.2444	45	22.2703	34.7838	37	0.0564141	0.0177443			209	22.6667	23.5556	18	21.3846	24.1154	26	-0.0421795	0.0184184			209	39	39.6667	42	40.5556	38.7111	45	0.0511778	-0.0314378			209	13.7778	30.7222	18	16.25	28.5625	16	0.0813361	-0.0710549			209	21.8108	16.4595	37	22.5455
	210	18.2632	13.3158	19	16.1818	14	11	-0.0684761	0.0225105			210	22.6111	37.3333	36	21.7273	37.3636	22	-0.0290783	0.00099697			210	45.125	7.625	8	48.1111	8.44444	9	0.0982431	0.0269597			210	6.95833	17.4583	48	6.41667	16.2292	48	-0.0178208	-0.0404396			210	18.8485	25.8485	33	20.9649
	211	14.6667	15.7667	30	16.9091	15.2727	22	0.0737758	-0.0162506			211	24.381	28.8095	21	24.4286	27.8095	21	0.00156667	-0.0329			211	12.1667	7.77778	18	10.4091	11.8636	22	-0.0578242	0.134425			211	29.4545	18.8182	11	29.2	17.5	10	-0.00837455	-0.0433682			211	18.7241	26.0345	29	18.2326
	212	39.7778	22.5556	27	39.4348	22.5217	46	-0.0112845	-0.00111256			212	19.8235	22.7059	17	21.35	23.4	20	0.0502209	0.0228365			212	35	8.86364	22	36	8	15	0.0329	-0.0284136			212	3.57143	42.8571	7	3.5	43.5	4	-0.00235	0.02115			212	18.2326	26	43	18.1071
	213	16.9091	15.2727	22	15.8421	18.3158	19	-0.0351038	0.100117			213	24.4286	27.8095	21	23.3548	30.9355	31	-0.0353258	0.102844			213	40.7692	32.9744	39	42.5	41.125	24	0.0569423	0.268156			213	20.9048	37.381	21	20.4231	39.0769	26	-0.0158474	0.0557974			213	18.6552	21.6897	29	18.12
	214	39.4348	22.5217	46	38.6522	22.087	23	-0.0257478	-0.0143043			214	21.35	23.4	20	22.4375	24.4688	32	0.0357787	0.0351619			214	41.8261	18.9565	23	44.4615	15.6538	26	0.0867064	-0.108658			214	28.6667	10	9	26.6	8.8	5	-0.0679933	-0.03948			214	9.53333	30.7556	45	8.95
	215	12.8333	12.5	6	10.8333	13.1667	6	-0.0658	0.0219333			215	23.3548	30.9355	31	22.4375	24.4688	32	-0.0301804	-0.212756			215	40	25.0588	17	39.6	26.0667	15	-0.01316	0.033158			215	34.25	40.75	8	33.5556	40.2222	9	-0.0228472	-0.0173639			215	17.72	11.24	25	16.3
	216	28.75	6.875	24	30.0833	7.75	12	0.0438667	0.0287875			216	47.0263	20.3684	38	47.129	23.0323	31	0.00337937	0.0876402			216	11.0769	6.84615	13	11.6316	8.21053	19	0.0182482	0.0448879			216	45.125	9.54167	24	44.6154	9.88462	26	-0.0167663	0.011283			216	16.3	12.5667	30	19.7188
	217	40.1951	14.7805	41	40.6571	15.6286	35	0.0152005	0.027902			217	47.129	23.0323	31	47.125	23.0833	24	-0.000132661	0.00168038			217	9	24	9	10.1	26.2	10	0.03619	0.07238			217	33.4828	40.2414	29	34.8333	34.125	24	0.0444339	-0.201229			217	15.6	15.68	25	17.5806
	218	16.6364	17.1364	22	17.8571	13.5714	21	0.0401636	-0.117286			218	47.125	23.0833	24	47.1786	22.1429	28	0.0017625	-0.0309417			218	11.6316	8.21053	19	12.1905	8.80952	21	0.0183877	0.019707			218	44.6154	9.88462	26	43.8571	12.0714	14	-0.0249462	0.0719462			218	19.7188	6.8125	32	17.5806
	219	35.0455	22.8182	22	35.9444	18.4444	18	0.0295768	-0.143896			219	24.92	27.74	50	25.5122	29.2439	41	0.0194832	0.0494784			219	11.1429	6.57143	7	12.1429	8.28571	14	0.0329	0.0564			219	44.9524	8.80952	21	43.6	10.75	20	-0.0444933	0.0638417			219	25.7714	18.2857	35	23.7895
	220	13.8889	14.3889	18	12.9524	16.8095	21	-0.0308111	0.0796389			220	25.5122	29.2439	41	20.9362	26.7447	47	-0.150551	-0.0822244			220	40.2381	43.4762	21	45.8148	42.5926	27	0.183474	-0.0290704			220	33.5814	39.2558	43	33.3611	42.1944	36	-0.00724735	0.0966809			220	17.5	11.5	14	16.5926
	221	41.0909	22.6364	11	42.1111	19.6667	9	0.0335646	-0.097703			221	26	20.5	6	27.6667	21.3333	3	0.0548333	0.0274167			221	43.7209	37.6279	43	41.7059	33.5	34	-0.0662951	-0.135808			221	46.4667	7.86667	15	46.45	8.2	20	-0.000548333	0.0109667			221	22.2759	25.7931	29	22.9388
	222	12.9524	16.8095	21	14.7667	17	30	0.05969	0.00626667			222	20.9362	26.7447	47	22.8421	28.8684	38	0.0627053	0.0698711			222	41.7059	33.5	34	41.5	34.1364	22	-0.00677353	0.0209364			222	46.45	8.2	20	45.5714	9.85714	21	-0.028905	0.05452			222	25.7429	14.5714	35	22.9388
	223	40.4091	12.5	22	38.8182	14.6364	22	-0.0523409	0.0702864			223	22.8421	28.8684	38	23.15	25.05	20	0.0101297	-0.125626			223	45.6957	14.3913	23	45.375	11.0833	24	-0.0105495	-0.108832			223	45.5714	9.85714	21	46.2857	9.33333	21	0.0235	-0.0172333			223	23.2609	17.7826	23	23.6207
	224	42.1111	19.6667	9	44.1667	18.8333	6	0.0676278	-0.0274167			224	16.35	12.75	20	17.8667	15.0667	15	0.0498983	0.0762183			224	40.9333	33.3333	15	41.3333	29.8889	9	0.01316	-0.113322			224	46.2857	9.33333	21	45.4348	9.04348	23	-0.0279957	-0.00953623			224	19.9444	22.8333	18	21.0909
	225	14.7667	17	30	13.4167	17.1667	24	-0.044415	0.00548333			225	16.8958	10.125	48	16.3684	9.31579	38	-0.0173519	-0.026623			225	38	21.8889	18	38.069	23.2759	29	0.00226897	0.0456314			225	30.2	17.3333	30	33.4468	17.5319	47	0.10682	0.00653333			225	23.6207	15.2069	29	25.6098
	226	38.8182	14.6364	22	40.1579	16.7368	19	0.0440766	0.0691057			226	18.6538	7.5	26	18.3333	12.5152	33	-0.0105449	0.164998			226	40.8182	30.7273	11	40.7143	34.1429	14	-0.00341818	0.112373			226	45.2424	10.0606	33	46.4074	9.51852	27	0.0383279	-0.0178347			226	24.0833	17.6389	36	21.7273
	227	21.4694	34.9388	49	27.7941	34.6765	34	0.208084	-0.00862983			227	18.3333	12.5152	33	14.5902	21.1803	61	-0.12315	0.285084			227	42.7692	44.9231	26	41.8788	43.8788	33	-0.0292956	-0.0343571			227	33.4468	17.5319	47	30.303	17.2727	33	-0.10343	-0.00852727			227	21.7273	11.2727	22	23.9375
	228	3.90909	39.0455	22	6	39.9474	19	0.0687909	0.029673			228	8.6129	10.3226	31	7.2766	12.3404	47	-0.0439645	0.0663871			228	34.4815	12.5185	27	34.8235	13.7941	34	0.0112534	0.0419672			228	46.4074	9.51852	27	37.8	9.6	20	-0.283184	0.00268074			228	16.45	12.8	20	16.375
	229	27.7941	34.6765	34	28.48	38.52	25	0.0225655	0.126452			229	7.2766	12.3404	47	7.83871	11.0968	31	0.0184935	-0.0409161			229	17.0345	41.4483	29	16.25	40.5833	24	-0.0258095	-0.0284566			229	30.303	17.2727	33	30.15	18.85	20	-0.0050347	0.0518923			229	9.84	14.04	25	13.8571
	230	45	15.5238	21	40.3462	12.4615	26	-0.153112	-0.100749			230	14.6667	19.8095	21	18.3077	21.1538	26	0.11979	0.0442282			230	32.1538	15.1538	13	32.6875	14.3125	16	0.0175572	-0.0276803			230	47.2143	9.71429	14	46.7222	9.5	18	-0.0161889	-0.00705			230	25	14.1176	34	24.5385
	231	8.91176	19.4706	34	12.4478	16.2239	67	0.116334	-0.106817			231	18.3077	21.1538	26	17.0625	15.4375	16	-0.0409668	-0.188068			231	16.4231	15.3846	26	17.375	15.625	16	0.0313183	0.00790865			231	10.6667	30.3333	9	9.28571	30.8571	7	-0.0454333	0.0172333			231	24.5385	16.2692	26	23
	232	40.3462	12.4615	26	39.3103	17.3448	29	-0.0340781	0.16066			232	16.4118	11.1176	34	10	13.3284	67	-0.210947	0.0727324			232	16.25	40.5833	24	17.2	39.4	15	0.031255	-0.0389317			232	46.6316	8.31579	19	45.5	9.65	20	-0.0372289	0.0438955			232	23	16.5405	37	15.2545
	233	39.5714	16.2857	7	39.5455	16.1818	11	-0.000854545	-0.00341818			233	20.0833	9.16667	12	19.3636	8.90909	22	-0.023678	-0.00847424			233	32.6875	14.3125	16	32.7308	17.4615	26	0.00142356	0.103603			233	5.5	28.125	8	5.06667	26.9333	15	-0.0142567	-0.0392058			233	16.3333	8.61905	21	15.7949
	234	32.6667	10.5	6	33.5	8.5	8	0.0274167	-0.0658			234	28.0526	16.0526	38	27.2414	14.2069	29	-0.0266902	-0.0607247			234	40.2143	39.381	42	38.4688	43.8125	32	-0.0574281	0.145798			234	46	9.5	10	45.8	9.8	15	-0.00658	0.00987			234	18.7143	19.0238	42	15.7949
	235	45.2632	31.6842	19	45.2778	30.2778	18	0.000480994	-0.0462716			235	30.7143	23	7	28.1818	20.6364	11	-0.0833182	-0.0777636			235	38.4688	43.8125	32	40.3043	41.5652	23	0.0603912	-0.0739356			235	34.4545	13	11	36.1765	10.2353	17	0.0566513	-0.0909588			235	24.7222	15.9444	18	23.5882
	236	45.2778	30.2778	18	43.5263	30.9474	19	-0.0576231	0.0220295			236	25.0625	28.6875	16	23.0476	32.1429	21	-0.0662896	0.113681			236	42.9737	10.8158	38	41.7778	15.8611	72	-0.0393453	0.165991			236	44	10.7143	7	44.6	11.2	5	0.01974	0.01598			236	19.8571	22.2143	14	20.3043
	237	17.6471	27.4706	17	17.9167	24.5833	12	0.0088701	-0.0949907			237	19.7727	19.4545	22	20.65	21.25	20	0.0288623	0.0590705			237	32.1212	16.303	33	32.6949	26.1356	59	0.0188748	0.323491			237	35.7273	15.7273	11	37.3846	14.5385	13	0.0545266	-0.0391119			237	20.3043	21.3913	23	17.8929
	238	27.1042	14.625	48	31.1158	17.2947	95	0.131982	0.0878343			238	25.6757	10.4865	37	28.4861	16.4722	72	0.0924633	0.196931			238	41.2222	37.2963	27	39.9333	39.7333	15	-0.0424044	0.0801785			238	36.2143	37.8214	28	37.0606	45.4242	33	0.0278439	0.250133			238	38.4528	11.4528	53	33.9902
	239	13.9286	13.6429	14	12.7143	13.1429	7	-0.03995	-0.01645			239	25.225	29.475	40	23.3846	29	39	-0.0605487	-0.0156275			239	37.5143	42.0286	35	41.1296	39.9074	54	0.118945	-0.0697863			239	37.8438	24.8125	32	38.2222	24.7407	27	0.0124517	-0.00236088			239	13.9032	13.2903	31	15.9286
	240	10	12.5	16	11.9091	14.5909	22	0.0628091	0.0687909			240	23.3846	29	39	21.9615	25.7051	78	-0.0468192	-0.108401			240	35.8182	43.2727	11	35.6667	42.5	6	-0.00498485	-0.0254227			240	41.0571	47.1143	35	37.0606	45.4242	33	-0.131486	-0.0556024			240	14.4872	16.1026	39	16.5
	241	31.9362	46.1915	47	26.4444	43.1556	45	-0.180678	-0.0998822			241	20.4	7.33333	30	18.6818	4.81818	22	-0.0565282	-0.0827485			241	43.3571	13.9048	42	43.7586	9.55172	29	0.0132086	-0.143215			241	38.0556	43.7222	18	38.1765	44.8529	34	0.0039781	0.0372007			241	3.375	30.5625	16	3.5
	242	41.8667	16.3333	15	44.8889	16.4444	9	0.0994311	0.00365556			242	31.2051	24.6923	39	33.2045	30.3182	44	0.0657808	0.185091			242	15.375	41.75	16	18	38.4706	17	0.0863625	-0.107893			242	19.5192	14.9423	52	19.5224	13	67	0.000103875	-0.0639019			242	17.8889	41.5556	9	18.6667
	243	19.3333	12.2	15	20.4706	15.3529	17	0.0374157	0.103732			243	31.6	23.9	10	31.2857	24.2143	14	-0.01034	0.01034			243	41	47	13	38.7	44.6	10	-0.07567	-0.07896			243	10.2	27.1	10	8	28.2727	11	-0.07238	0.0385827			243	21.8846	27.1923	26	21.9444
	244	16	33.8824	17	18.6667	35.7619	21	0.0877333	0.0618373			244	29	27.7143	7	27.6364	27.0909	11	-0.0448636	-0.0205091			244	9.66667	46.2222	9	10.5	44	6	0.0274167	-0.0731111			244	37.8261	43.5652	23	38.6341	42.9024	41	0.0265852	-0.0218054			244	20.4545	39.3636	11	22.9091
	245	11.875	13	8	9.5	13.5	4	-0.0781375	0.01645			245	22.7895	32.1579	19	21.2963	33.3333	27	-0.0491255	0.0386719			245	18	38.4706	17	17	38.7037	27	-0.0329	0.0076695			245	45.1667	44.5833	12	47.2105	45.5263	19	0.067243	0.0310241			245	22.84	31.84	25	21.2927
	246	19.1667	31.8889	18	18.9091	34.4545	22	-0.00847424	0.0844101			246	20.2857	42.2857	7	18.4	41.3	10	-0.06204	-0.03243			246	17	38.7037	27	19.4444	38.9444	18	0.0804222	0.00792037			246	47.2105	45.5263	19	45.25	46.2188	32	-0.0645013	0.0227811			246	16.3846	8	13	16.3125
	247	41.1667	19	12	40.6522	22.7391	23	-0.0169268	0.123017			247	14.6364	39.9091	11	17.9333	41.7333	15	0.10847	0.0600176			247	38.1333	45.2	15	37.85	41.7	20	-0.00932167	-0.11515			247	10.5882	29.1176	17	9.08333	29.5833	12	-0.0495113	0.0153211			247	13.7561	28.561	41	11.6818
	248	16.4706	26.4118	17	17.4286	26.6429	14	0.0315176	0.00760294			248	29.2245	15.898	49	26.7105	14.8158	38	-0.0827094	-0.0356034			248	39.3077	24.8205	39	39.32	22.32	25	0.000404923	-0.0822669			248	45.25	46.2188	32	46.8125	46.3125	16	0.0514063	0.00308437			248	6.53333	37.0667	15	4
	249	18.9091	34.4545	22	16.5	33.5	14	-0.0792591	-0.0314045			249	17.9333	41.7333	15	19.52	41.36	25	0.0522013	-0.0122827			249	44.0714	12.0714	28	43.4762	10.7143	21	-0.0195833	-0.04465			249	9.08333	29.5833	12	10.3846	26	13	0.0428122	-0.117892			249	21.2368	25.7895	38	22.0976
	250	40.6522	22.7391	23	41.6667	24.1852	27	0.0333768	0.0475752			250	11.7826	9.73913	23	7.43478	10.0435	23	-0.143043	0.010013			250	44.5385	35	13	41.52	34	25	-0.0993074	-0.0329			250	46.8125	46.3125	16	45.7778	43	18	-0.0340424	-0.108981			250	30	7.68085	47	30.878
	251	18.875	8.125	8	20.25	7.375	8	0.0452375	-0.024675			251	32.6154	25.3462	26	28.2414	26.6552	29	-0.143905	0.0430667			251	17.4	41.2	25	17.3478	40.3913	23	-0.00171652	-0.0266061			251	45.7778	43	18	43.9259	46.6667	27	-0.0609259	0.120633			251	22.0976	35.0976	41	22.25
	252	20.3333	33.5	6	22.2857	35.2857	7	0.0642333	0.05875			252	35.641	41.4615	39	34.7067	36.7867	75	-0.0307404	-0.153803			252	39.32	22.32	25	38.1429	23.5238	21	-0.038728	0.0396053			252	31	15.6585	41	29.8955	25.6716	67	-0.0363373	0.329431			252	23.76	45.52	25	22.25
	253	10.8462	13.0769	26	10.3684	16.3158	19	-0.0157174	0.106559			253	18.5	38.0455	22	16.2895	40.6316	38	-0.0727263	0.0850835			253	41.52	34	25	38.0455	33.8182	22	-0.114313	-0.00598182			253	37	40.1389	36	36.9268	41.0488	41	-0.00240732	0.0299354			253	30.878	9.09756	41	30.2549
	254	17.1667	27	6	18	26.5	8	0.0274167	-0.01645			254	21.8	34.25	20	23.5	34.125	24	0.05593	-0.0041125			254	19.413	18.7826	46	19.875	18.6667	24	0.0151984	-0.00381449			254	6.51429	13.9429	35	7.67647	17.6765	68	0.0382359	0.122836			254	16.9524	16.4048	42	13.9615
	255	19.1333	32.8667	15	19.25	34.5417	24	0.00383833	0.0551075			255	8	17.5	10	11	18.0714	14	0.0987	0.0188			255	41.4444	41.5	18	38.6667	43.9444	18	-0.0913889	0.0804222			255	36.9268	41.0488	41	35.6047	41.5814	43	-0.0434997	0.017523			255	29.1951	16.6341	41	26.4762
	256	25	43.5	20	19.9048	44.5238	21	-0.167633	0.0336833			256	11	18.0714	14	6.75	18.05	20	-0.139825	-0.000705			256	32.2308	13.8462	26	34.2273	12.0455	22	0.065685	-0.059243			256	35.6047	41.5814	43	29.6667	43.9242	66	-0.19536	0.0770797			256	23.2	43.05	20	22.0833
	257	21.5	15	6	20.875	12.25	8	-0.0205625	-0.090475			257	22.6111	35.8333	18	21.9643	33.0714	28	-0.0212806	-0.0908667			257	38.6667	43.9444	18	40.6842	41.8421	19	0.0663772	-0.069167			257	24	23.75	8	23.5	24.8571	14	-0.01645	0.036425			257	22.6667	32	9	21.1667
	258	17.4	31.2	15	20.6087	31.7391	23	0.105566	0.0177374			258	30.0755	19.9811	53	30	16.9677	31	-0.00248302	-0.0991405			258	44.0667	33.6667	15	42.2593	32.6667	27	-0.0594637	-0.0329			258	23.5	24.8571	14	21.3846	26.5385	13	-0.0695962	0.0553154			258	39.5625	25.4375	16	39.5
	259	41.4	16.4	15	39.5	14.75	8	-0.06251	-0.054285			259	21.88	30.64	25	24.3846	32.3846	13	0.0824018	0.0573978			259	34.2273	12.0455	22	33.3043	14.5652	23	-0.0303642	0.0829002			259	8.5	16.3696	46	5.51852	13.4074	27	-0.0980907	-0.097455			259	38.5	19.5	18	39.8421
	260	20.6087	31.7391	23	20.3784	32.7838	37	-0.00757744	0.0343691			260	8.5	7.55556	18	10.4643	10.6429	28	0.064625	0.101572			260	35.1818	45.4545	11	36.625	42.875	8	0.0474807	-0.084867			260	38.1463	38.9024	41	34.5968	40.8226	62	-0.116781	0.0631727			260	4.20833	32.625	24	4.33333
	261	13.4167	17.25	12	12.3182	12.3636	22	-0.0361402	-0.160761			261	11.5	4.5	8	11.8333	4.16667	6	0.0109667	-0.0109667			261	39.8485	43.8182	33	37.7273	44.0455	22	-0.0697879	0.00747727			261	31.1154	12.6154	26	30.3478	13.8261	23	-0.0252527	0.0398321			261	5.2	30.8	15	5
	262	20.3784	32.7838	37	18.1667	31.9167	24	-0.0727653	-0.0285282			262	26.0417	39.4167	24	26.6667	37.1111	27	0.0205625	-0.0758528			262	37.7273	44.0455	22	37.7727	43.2727	22	0.00149545	-0.0254227			262	19.6667	23.0476	21	22.1875	22.5	16	0.0829354	-0.0180167			262	19.3939	15.303	33	23.9216
	263	12.3182	12.3636	22	12.04	12.64	25	-0.00915218	0.00909236			263	30.6875	23.4062	32	31.475	14.25	40	0.0259088	-0.301241			263	40.9231	31.3077	13	41.8182	31.5455	11	0.029449	0.00782238			263	30.9722	15.2778	36	29.1081	14.5676	37	-0.0613294	-0.0233659			263	23.4	10	15	24.125
	264	18.1667	31.9167	24	19	32.381	21	0.0274167	0.015275			264	35.8571	37.7429	35	36.7288	39.0508	59	0.028678	0.0430329			264	10.1875	32.3958	48	12.2453	30.6038	53	0.0677011	-0.0589588			264	8.71429	24.1429	7	9.11111	25.1111	9	0.0130556	0.0318556			264	25.1875	26.8125	16	23.6154
	265	12.04	12.64	25	14.2258	12.7419	31	0.071913	0.00335368			265	32.6	7.93333	15	34.7273	11.3636	22	0.0699873	0.112857			265	41.8182	31.5455	11	44.0769	27.8462	13	0.0743126	-0.121707			265	20.8667	22.6	15	19.4706	22.7647	17	-0.045931	0.00541882			265	24	9.8	10	25.4167
	266	27.6429	12.3571	42	27.0541	12.1622	37	-0.0193716	-0.00641486			266	24.64	41.96	25	26.8571	40.8571	14	0.072944	-0.036284			266	32.8333	16.3333	18	33.303	17.2727	33	0.015453	0.0309061			266	9.11111	25.1111	9	8.5	25.9	10	-0.0201056	0.0259544			266	25.4167	10.8333	12	24.125
	267	10.619	18.0476	21	9	15	13	-0.0532667	-0.100267			267	33.8936	24.5319	47	33.6	25.68	25	-0.00966	0.037772			267	19.95	20.975	40	18.8846	20.9231	26	-0.0350512	-0.00170827			267	44.6364	16.0909	11	46.1667	17.25	12	0.050347	0.0381341			267	24.125	8.375	8	24.3125
	268	14.5	10.55	20	16.625	11.5833	24	0.0699125	0.0339967			268	35.4898	38.102	49	35.2167	36.9333	60	-0.00898595	-0.0384505			268	29.902	23.902	51	28.875	21.9479	96	-0.033787	-0.0642881			268	8.33333	26.5714	21	9.8125	27.0625	16	0.0486646	0.0161562			268	36.45	39.45	40	34.3125
	269	9	15	13	10.8	13.1	20	0.05922	-0.06251			269	28.125	41.0625	16	26.35	39.45	20	-0.0583975	-0.0530512			269	34.7143	47.1429	7	34.6154	46.7692	13	-0.00325385	-0.0122923			269	35.8788	40.5455	33	38.3714	41.1143	35	0.0820079	0.0187145			269	25.4348	39.7174	46	25.2286
	270	16.625	11.5833	24	18.6071	14.3571	28	0.0652125	0.0912583			270	26.35	39.45	20	23.2	39.6	20	-0.103635	0.004935			270	40.8667	27.1667	30	36.5652	28.1957	46	-0.141518	0.0338536			270	32.087	15.7391	23	29.375	15.2	40	-0.0892234	-0.0177374			270	34.3125	40.3125	48	35.6364
	271	18.6071	14.3571	28	21.7368	20.6316	19	0.102967	0.206429			271	12.6875	18.0625	16	13.6364	21.0909	22	0.0312176	0.0996347			271	37.8889	44.6667	9	40.2	45.3	10	0.0760356	0.0208367			271	29.4167	14.9444	36	30.08	14	25	0.0218237	-0.0310722			271	39.2857	35.0714	14	40.2222
	272	17.6667	32.4762	21	16.9286	32.6429	14	-0.0242833	0.00548333			272	23.2	39.6	20	26.2222	36.2963	27	0.0994311	-0.108692			272	18.8846	20.9231	26	20.0625	20.3438	32	0.0387524	-0.0190599			272	30.08	14	25	29.4286	16.3429	35	-0.021432	0.07708			272	25.9348	25.6087	46	23.0426
	273	13.8431	15.3137	51	12.9062	13.7188	32	-0.0308236	-0.0524747			273	29.65	12.75	40	32.7907	19.186	43	0.103329	0.211746			273	40.2	45.3	10	38.0667	46.2	15	-0.0701867	0.02961			273	29.4286	16.3429	35	28.2923	19.8154	65	-0.0373831	0.114246			273	24.0909	5.72727	11	24.5
	274	12.9062	13.7188	32	9.94872	12.7949	39	-0.0973028	-0.0303956			274	26.2222	36.2963	27	26.0625	40.9375	16	-0.00525486	0.152696			274	45.2667	43	15	44.5	44	10	-0.0252233	0.0329			274	18.9778	15.7778	45	18.7973	20.4459	74	-0.00593781	0.153583			274	31.8409	43.2727	44	29.3514
	275	9.94872	12.7949	39	12.08	13.1	50	0.0701192	0.0100387			275	26.0625	40.9375	16	26.3913	37.7826	23	0.0108177	-0.103796			275	20.0625	20.3438	32	19.7419	22.129	31	-0.0105466	0.0587358			275	10	21.5	10	10.5	23	8	0.01645	0.04935			275	41.3824	12.9118	34	43.6029
	276	19	18	7	18.8571	18.1429	7	-0.0047	0.0047			276	36	12.5	6	37	11.5	4	0.0329	-0.0329			276	7	47	13	8.46154	46.2308	13	0.0480846	-0.0253077			276	28.7692	14.4231	26	28.4138	12.3103	29	-0.0116939	-0.0695089			276	35.9787	40.5957	47	35.1235
	277	12.7879	10.5152	33	11.36	12.2	25	-0.0469772	0.0554315			277	7.56	40.24	25	6.48936	36.6809	47	-0.035224	-0.117096			277	19.7419	22.129	31	18.64	20.64	25	-0.0362537	-0.0489892			277	47.0714	45.8571	14	47.8462	45.8462	13	0.0254885	-0.000361538			277	13.5625	15.1875	16	13.1667
	278	19.5455	31.1818	11	18.8182	32.4545	11	-0.0239273	0.0418727			278	12.3333	20.7222	18	12	20.6087	23	-0.0109667	-0.00373502			278	18.64	20.64	25	18	25	13	-0.021056	0.143444			278	37.0294	40.8824	34	37.3654	40.7692	52	0.0110535	-0.00372172			278	33.2424	27.6061	33	32.1915
	279	22.1515	8.33333	33	21.68	9.2	25	-0.0155128	0.0285133			279	13.4091	9.40909	22	14.8667	11	15	0.0479542	0.0523409			279	14	30	19	10.2857	27.6429	14	-0.1222	-0.07755			279	38.5294	18.3824	34	37.5938	15.7812	32	-0.0307833	-0.0855763			279	20	9.76	25	21.5
	280	21.8333	46.5	12	20.8667	46.9333	15	-0.0318033	0.0142567			280	11.4615	19.0513	39	12.0513	13.359	78	0.0194026	-0.187277			280	14.2632	44.5263	19	14	45.5	12	-0.00865789	0.0320342			280	40.2593	30.7407	27	38.3704	30.8889	27	-0.0621444	0.00487407			280	43.9474	44.5789	19	44.5417
	281	25	41.5652	23	22.7143	41	28	-0.0752	-0.0185957			281	25.9545	39.8182	22	24.6111	42.1111	18	-0.044199	0.0754374			281	36.5	42.5	18	38.037	43.5926	27	0.0505685	0.0359463			281	38.3704	30.8889	27	42.125	32.5	32	0.123527	0.0530056			281	11.619	13.7619	21	7.18182
	282	12.2895	15.6053	38	11.0909	11.2727	22	-0.0394328	-0.14254			282	21.1667	18.6667	30	22.1961	20.4706	51	0.0338676	0.059349			282	18.3061	21.2653	49	10.6346	27.8846	52	-0.252393	0.217775			282	30.5135	11.1892	37	31.6944	11.1944	36	0.0388526	0.000172898			282	42.6667	8.27778	18	43.75
	283	35.9	20.2	10	34.5	20	18	-0.04606	-0.00658			283	25.4444	11.5556	18	20.1176	10.4118	17	-0.175252	-0.0376307			283	33.8421	13.9474	19	35.3333	14.4074	27	0.0490614	0.0151353			283	32.5	19	32	30.6	21.5	20	-0.06251	0.08225			283	5.71429	28.7143	7	5.81818
	284	42.3721	11.8372	43	41.1667	11.5952	42	-0.0396585	-0.00796085			284	20.1176	10.4118	17	21.1765	12.4706	17	0.0348353	0.0677353			284	37.7959	24.8163	49	35.9118	24.3529	34	-0.0619887	-0.0152454			284	38.1818	43.0303	33	36.1061	41.6818	66	-0.0682924	-0.0443652			284	5.125	30.25	8	7.125
	285	13.2727	12.3636	11	11.0556	11.6667	18	-0.0729449	-0.0229303			285	30	20.4211	19	34.3043	21.8696	23	0.141613	0.0476561			285	17.2308	17.1538	26	18.7273	17.6818	22	0.049235	0.0173703			285	37.3158	28.7368	19	37.037	31.5185	27	-0.00917096	0.0915172			285	18.1667	17.3333	30	23.6222
	286	40.7333	9.8	15	40.1667	11.1667	12	-0.0186433	0.0449633			286	32.8065	12.4516	31	32.7083	11.2083	24	-0.00322809	-0.0409039			286	37.2857	33.2143	14	36.5556	36.7778	9	-0.0240222	0.117239			286	45.087	40.7826	46	40.9322	41.0169	59	-0.136691	0.0077098			286	29.3	29.9333	30	23.6222
	287	11.9697	15.1212	33	11.8065	14.3548	31	-0.00537077	-0.0252137			287	11.7895	8.78947	19	13.4737	7.36842	19	0.0554105	-0.0467526			287	42.6818	10.6818	22	42.8462	11.8462	26	0.00540664	0.0383066			287	36.2381	38.619	21	35.5652	39.5217	23	-0.0221377	0.0296986			287	40.3636	20.3636	22	41.3333
	288	11.8065	14.3548	31	12.8276	14.0345	29	0.0335953	-0.0105397			288	13.46	18.98	50	12.5472	17.7547	53	-0.0300321	-0.0403118			288	14.9714	40.6857	35	15.3636	33.3182	22	0.0129036	-0.242392			288	37.9583	29.6667	24	37.2667	27.3333	15	-0.0227558	-0.0767667			288	34.3	31.25	20	29.2273
	289	42.3333	10.6061	33	44.0769	10.5	52	0.0573641	-0.00348939			289	12.5472	17.7547	53	11	18.0351	57	-0.0509019	0.0092242			289	9.48276	36.6897	29	9.55556	37.0556	18	0.00239502	0.0120381			289	35.4211	26.8947	19	36.1111	29.3333	18	0.0227029	0.0802298			289	29.2273	30.0909	22	34.6154
	290	3.81481	14.2593	27	3.41667	15.7083	24	-0.0130991	0.0476745			290	11.4848	19.6364	33	12.3409	19.7727	44	0.0281644	0.00448636			290	38.4688	18.6562	32	39.8	18.44	25	0.0437981	-0.00711462			290	8.27273	20	11	8.33333	21.8571	21	0.00199394	0.0611			290	41.1034	10.6897	29	40.8824
	291	3.41667	15.7083	24	3.63636	14.7727	22	0.00722803	-0.0307814			291	32.25	12.2188	32	32.381	11.5238	63	0.00430833	-0.0228635			291	38.2353	25.7059	17	36.04	24.32	25	-0.0722252	-0.0455955			291	8.33333	21.8571	21	9.95238	24.2857	21	0.0532667	0.0799			291	43.4167	19.0417	48	40.8824
	292	15.125	19.5	8	17.2	19.8	5	0.0682675	0.00987			292	35.5946	24.2162	37	38.1714	23.7714	35	0.0847778	-0.0146335			292	16	39.0227	44	11.9178	33.2466	73	-0.134304	-0.190035			292	30.4615	11.3077	39	28.814	14.6744	43	-0.0542055	0.110765			292	40.8824	14.6176	34	40.0408
	293	31.3333	13	18	30.6667	13.2222	18	-0.0219333	0.00731111			293	36.2667	27.0667	15	37.3333	24.7778	18	0.0350933	-0.0753044			293	39.6071	30.5714	28	38.4643	27.3214	28	-0.0376	-0.106925			293	36.5385	42.2308	13	35.5833	39.2917	24	-0.0314237	-0.0966965			293	13.6	11.68	25	13.125
	294	15.4651	36.6977	43	16	36.2264	53	0.0175977	-0.0155044			294	16.1707	36.5122	41	15.2222	34.75	72	-0.031206	-0.0579762			294	35	13	9	34.0714	12.1429	14	-0.03055	-0.0282			294	9.52941	21.5882	17	7.84615	19	13	-0.0553792	-0.0851529			294	39.0909	31.7273	11	38.9333
	295	17.2778	9.72222	18	18.5217	17.2609	23	0.0409263	0.248021			295	12	8.5	10	14.5	10.5	10	0.08225	0.0658			295	34.0714	12.1429	14	35.0833	13.0833	12	0.0332917	0.0309417			295	35.5833	39.2917	24	38.5769	38.1538	26	0.0984891	-0.0374343			295	31.8333	33.8333	6	31.25
	296	20.2727	21.9394	33	18.5217	17.2609	23	-0.0576075	-0.153923			296	34.9167	39.0833	12	36.3478	35.8696	23	0.0470851	-0.105733			296	37	44.2174	23	35.15	43.2	20	-0.060865	-0.0334722			296	29.4667	15.2667	45	28.2581	9.32258	31	-0.039763	-0.19556			296	9.09091	27.3636	11	9.125
	297	36.6471	41.5294	17	40.8	41.3	20	0.136632	-0.00754765			297	36.3478	35.8696	23	36.25	32.7857	28	-0.00321848	-0.101459			297	34.3571	15	14	35.8571	13.5714	7	0.04935	-0.047			297	38.5769	38.1538	26	41.1724	40.7931	29	0.0853916	0.0868316			297	14.4286	10.7143	28	18.4194
	298	17.3333	29.2424	33	18.6667	36.3175	63	0.0438667	0.232769			298	34.35	23.6	20	35.3333	26.9444	18	0.0323517	0.110032			298	45.8125	42.8125	16	47	46	9	0.0390687	0.104869			298	40.7222	46.1667	18	41.1333	44.0667	15	0.0135256	-0.06909			298	42	30	7	41.8
	299	25.1429	33	7	27.8333	34.8333	6	0.0885167	0.0603167			299	36.25	32.7857	28	37.6087	32.6522	23	0.0447011	-0.00439348			299	37.0455	43.2273	22	36.7273	42.8788	33	-0.0104682	-0.0114652			299	6.33333	28.5	6	6.33333	25.4444	9	0	-0.100528			299	44.7333	26.2	15	43.5
	300	43.7	43.5	10	42.6154	42.8462	13	-0.0356838	-0.0215115			300	16.2069	23.8276	29	13.3519	18.3704	54	-0.093931	-0.179542			300	43.125	32.25	8	44.8	30.5333	15	0.0551075	-0.0564783			300	41.1333	44.0667	15	45.4167	45.6667	12	0.140922	0.05264			300	35.8889	47.6667	9	35.5
	301	6.91892	37.0811	37	6.28	34.76	50	-0.0210204	-0.0763636			301	4.875	25.125	8	5.71429	25.4286	7	0.0276125	0.0099875			301	36.7273	42.8788	33	37.2885	44.6731	52	0.0184631	0.0590321			301	21.3333	43.8333	6	21.1667	43.6667	6	-0.00548333	-0.00548333			301	19.7619	25.2381	42	18.9634
	302	28.3571	14.2857	14	30.375	14.5625	16	0.0663875	0.00910625			302	7.1	32.3	10	7.5	35	14	0.01316	0.08883			302	40.7619	20.7381	42	41.2963	18.8889	27	0.0175815	-0.0608389			302	7.65116	14.8372	43	6.07353	13.2794	68	-0.0519041	-0.0512515			302	9.60465	7.09302	43	12.1143
	303	30.9091	35.6364	11	31.6667	33.8333	6	0.0249242	-0.0593197			303	13.1818	29.5455	11	13.1111	27.5556	9	-0.00232626	-0.0654677			303	15.25	32.875	16	12.7143	32.4643	28	-0.083425	-0.0135125			303	37.5333	38.4667	15	40.3929	40.3571	28	0.0940783	0.0621967			303	44.8333	42.6667	18	39.4545
	304	25.8158	24.0789	38	25.6364	23.9091	22	-0.00590311	-0.00558828			304	22.6471	17.2353	51	23.0897	18.1282	78	0.0145643	0.0293768			304	41.2963	18.8889	27	38.2885	17.3654	52	-0.0989578	-0.0501233			304	23.6786	35.9286	28	26.3636	41.0364	55	0.0883386	0.168046			304	39.4545	46	11	38.8
	305	29.5581	42.5814	43	29.16	43.52	50	-0.0130988	0.0308801			305	37.375	26.125	8	38.375	28.1875	16	0.0329	0.0678562			305	12.7143	32.4643	28	7.86364	30.3182	44	-0.159586	-0.0706068			305	9.875	15.125	8	10	13.3077	13	0.0041125	-0.0597894			305	19.1905	7.80952	21	17.8421
	306	8.6875	8.71875	32	9.35	8.8	40	0.0217962	0.00267313			306	16	6	7	13.4	4.1	10	-0.08554	-0.06251			306	38.2885	17.3654	52	42	16.3448	29	0.12211	-0.0335763			306	40.8571	43.4286	35	42.7391	45.4348	23	0.0619174	0.0660043			306	18.4074	9.03704	27	22.9259
	307	7.32692	34.7115	52	9.33333	37.16	75	0.0660109	0.0805544			307	38.375	28.1875	16	35.8929	23.1786	28	-0.0816625	-0.164794			307	39.2308	40.3462	26	38.2821	41.4359	39	-0.0312128	0.0358526			307	5.15789	8.63158	19	5	7.29412	17	-0.00519474	-0.0440025			307	22.9259	10.1481	27	20.8085
	308	24.125	15.875	8	22	15.5	6	-0.0699125	-0.0123375			308	8.22222	25.3333	9	8.6875	29	16	0.0153076	0.120633			308	15.7568	38.6486	37	16.3846	31.7308	26	0.0206565	-0.227598			308	35.42	33.44	50	30.963	42.4074	81	-0.146637	0.295028			308	20.8085	12.9787	47	22.7778
	309	25.4375	23.5208	48	24.8514	23.9189	74	-0.0192843	0.013097			309	10.4516	13.871	31	10.5128	15.3333	39	0.00201373	0.0481118			309	16.2308	17.2308	13	17.8333	17.6667	18	0.0527244	0.014341			309	3.25	37.125	8	4.42857	35.7143	7	0.038775	-0.0464125			309	24.5625	12.625	16	20.6316
	310	28.0769	17.5385	13	27.5455	16.8182	11	-0.0174853	-0.0236972			310	35.4583	31.25	24	36.0732	28.439	41	0.0202282	-0.0924811			310	12.4783	36.6087	23	13.5111	37.6444	45	0.0339808	0.0340761			310	20.4545	37.9091	11	19	39.2667	15	-0.0478545	0.0446642			310	33.9286	12.6429	14	33.1111
	311	27.5455	16.8182	11	29.4737	16.6316	19	0.0634388	-0.00613923			311	35.8929	23.1786	28	36.0732	28.439	41	0.00593232	0.173069			311	16.3846	31.7308	26	13.5111	37.6444	45	-0.0945383	0.19456			311	4.27273	6.63636	22	4.34615	8.46154	26	0.00241573	0.0600483			311	39.8571	35.2	35	41.0426
	312	29.4737	16.6316	19	29.6667	16.6	15	0.00634912	-0.00103895			312	36.3333	38	9	36.3846	35.9231	13	0.00168718	-0.0683308			312	36.5	14.2143	14	38.3462	16.3846	26	0.0607385	0.0714038			312	7.875	15.0833	24	10.5	12.7857	14	0.0863625	-0.0755917			312	40.4348	7.82609	23	38.9643
	313	29.6667	16.6	15	30.0625	16	16	0.0130229	-0.01974			313	10.5128	15.3333	39	11.04	14.76	25	0.0173442	-0.0188627			313	38.375	44.7083	24	37.1429	45.9524	21	-0.0405375	0.0409292			313	35.0714	9.78571	14	37.375	10.8125	16	0.0757875	0.0337812			313	35.6667	8.88889	9	34.4
	314	20.5	14.5789	38	17.9574	16.2979	47	-0.08365	0.0565526			314	15.6923	27.6923	13	15.6875	24.9375	16	-0.000158173	-0.0906332			314	11.88	37.2	25	12.0435	37.7174	46	0.00537843	0.0170222			314	46.5625	13.3958	48	44.5741	18.6481	54	-0.0654192	0.172801			314	35	9.5	6	35.4
	315	29.4074	13.7407	27	27.7949	10.4103	39	-0.0530524	-0.109573			315	17	21.5	10	15.6875	24.9375	16	-0.0431812	0.113094			315	36.0435	35.7826	23	36.25	33.5625	16	0.00679457	-0.0730416			315	4.34615	8.46154	26	4.7037	6.2963	27	0.0117634	-0.0712365			315	36.6154	6.88462	26	39.0682
	316	21.3333	24.8889	9	23.125	25.25	8	0.0589458	0.0118806			316	11.04	14.76	25	10.619	15	21	-0.0138493	0.007896			316	40.1111	38.6667	9	39.6154	40.0769	13	-0.0163094	0.0463974			316	10.5	12.7857	14	7.47619	17.2381	21	-0.0994833	0.146483			316	31.1628	29.1163	43	33.9259
	317	11.4286	41.2857	7	11.875	41.75	8	0.0146875	0.015275			317	15.6875	24.9375	16	14.6296	27.1111	27	-0.0348039	0.0715118			317	21.2857	41.8571	49	22.1111	44.037	54	0.0271556	0.0717185			317	37.375	10.8125	16	37	8	9	-0.0123375	-0.0925312			317	33.9259	22.8148	27	33.95
	318	10.8846	36.75	52	19.3404	39.1915	47	0.278196	0.080325			318	9.75	36.15	20	8.61538	38.6154	13	-0.0373288	0.0811112			318	38.4848	16.5455	33	39.1765	16.2941	17	0.0227544	-0.00826898			318	39.2368	37.8421	38	36.8261	32	23	-0.0793138	-0.192205			318	36.4211	10.7895	19	35.6154
	319	7.66667	38.0417	24	6.41176	34.8824	17	-0.0412863	-0.103941			319	36.4878	31.3902	41	37.2667	26.7778	45	0.0256246	-0.15175			319	39.1765	16.2941	17	39.3571	14.6429	14	0.00594412	-0.0543265			319	37	8	9	35.8462	8.38462	13	-0.0379615	0.0126538			319	35.6154	8.38462	13	34.5833
	320	19.3404	39.1915	47	18.0833	39.4167	36	-0.0413583	0.00740833			320	12.9545	14.7273	44	11.7083	15.7083	48	-0.0410004	0.0322769			320	17.7105	24.1842	38	14.4545	18.3273	55	-0.107122	-0.192693			320	39.55	36.9	20	38.3636	38.9091	33	-0.0390314	0.0660991			320	10.9474	5.63158	19	12.8108
	321	30.7143	16	7	29.5	15.5	14	-0.03995	-0.01645			321	18.3077	25.1538	13	17.0385	24.1154	26	-0.0417577	-0.0341654			321	45.8	25	20	47.5	25.5	12	0.05593	0.01645			321	38.3636	38.9091	33	38.4444	34	27	0.00265859	-0.161509			321	10.8824	15.9804	51	10.5926
	322	29.5	15.5	14	28.95	17.6	20	-0.018095	0.06909			322	37.2667	26.7778	45	35.8	26.5455	55	-0.0482533	-0.00764343			322	38.125	23.875	8	38.6	24.8	5	0.0156275	0.0304325			322	38.4444	34	27	40.0588	38.0196	51	0.0531131	0.132245			322	40.1224	12.3265	49	34.1579
	323	28.95	17.6	20	27.6923	16.8462	13	-0.0413781	-0.0248015			323	11.7083	15.7083	48	9.94737	18.3333	57	-0.0579357	0.0863625			323	47.5	25.5	12	45.1818	21.8636	22	-0.0762682	-0.119636			323	5.85714	8.85714	35	8	14.75	24	0.0705	0.193875			323	47.5	41.3	20	46.84
	324	14.6429	36.5	14	12.8571	38.2857	7	-0.05875	0.05875			324	21.7174	11	46	23.1935	16.2097	62	0.0485656	0.171398			324	38.0417	15.9167	24	37.2308	16.8974	39	-0.0266785	0.0322673			324	46.2941	9.76471	17	46.6429	9	14	0.0114735	-0.0251588			324	11.6512	7.76744	43	12.25
	325	8.30769	29.9231	26	9.5	30	14	0.0392269	0.00253077			325	26.0476	22.119	42	23.1935	16.2097	62	-0.0938989	-0.194418			325	11.2549	36.0392	51	17.2	41.7111	45	0.195594	0.186605			325	33.8929	43.9643	28	32.84	43.64	50	-0.034639	-0.010669			325	10.7447	21.6809	47	8.93056
	326	16.0833	38.2778	36	19.2778	32.6296	54	0.105097	-0.185824			326	42.8696	43.2174	23	45.0769	41.8846	26	0.0726221	-0.0438483			326	37.2308	16.8974	39	40.6	20.2667	30	0.110848	0.110848			326	37.9091	35.5	44	37.549	31.8627	51	-0.0118463	-0.119666			326	13	8.28571	49	12.8696
	327	17.4359	28.2051	39	9.89655	22.6724	58	-0.248044	-0.182026			327	45.0769	41.8846	26	43.9487	43.5641	39	-0.0371179	0.0552551			327	40.4118	25.0588	17	40.6	20.2667	30	0.00619294	-0.157662			327	32.84	43.64	50	37.241	36.1446	83	0.144792	-0.246599			327	19.1667	3.16667	6	19.5
	328	21.2105	44.3158	19	25.6364	45.1818	11	0.14561	0.0284923			328	43.9487	43.5641	39	45.68	41.68	25	0.0569592	-0.061987			328	40.6	20.2667	30	39.3913	16.6522	23	-0.0397661	-0.118917			328	37.549	31.8627	51	37.241	36.1446	83	-0.010135	0.140872			328	12.625	9.60417	48	13.1803
	329	25.9444	4.22222	18	26.0741	6.66667	27	0.00426481	0.0804222			329	19.4615	26.5385	26	19.3529	29.5686	51	-0.00357285	0.0996925			329	43.2895	41.1579	38	42.2703	41.973	37	-0.0335318	0.0268161			329	37.0833	8.25	24	37.3226	10.9032	31	0.00787124	0.0872911			329	12.3636	46.3636	11	12.2632
	330	17.2391	15	46	20.6939	15.9796	49	0.113661	0.0322286			330	9.55319	32.2979	47	9.72	34.22	50	0.005488	0.063238			330	17.4167	18.5833	12	17	18	15	-0.0137083	-0.0191917			330	6.05882	38.9412	17	4	36.7059	17	-0.0677353	-0.0735412			330	12.2632	42.9474	19	12.7
	331	18.2745	32.7647	51	19.5972	35.4028	72	0.0435172	0.0867926			331	19.3529	29.5686	51	22.0147	28.8824	68	0.0875721	-0.0225784			331	40.1277	25.0638	47	40.1404	22.4035	57	0.000417544	-0.0875246			331	37.3226	10.9032	31	38.375	12.2083	24	0.0346246	0.042938			331	11.9524	35.1667	42	11.7561
	332	20.6939	15.9796	49	20.8438	15.6562	32	0.0049308	-0.0106379			332	21.0526	28.8158	38	23.7407	28.6296	54	0.0884388	-0.00612466			332	42.2703	41.973	37	41.2121	41.2424	33	-0.0348131	-0.0240351			332	45.9333	11.3333	15	46.3043	9.91304	23	0.0122064	-0.0467275			332	6.1875	19.75	16	5.77778
	333	12.3077	11.0769	13	14.875	13.375	8	0.0844644	0.0756067			333	35.8636	8.81818	22	37.3235	9.11765	34	0.0480305	0.00985241			333	34.7179	5.41026	39	34.5333	7.06667	45	-0.00607385	0.0544959			333	11.9167	15.25	12	11.5833	14.9167	12	-0.0109667	-0.0109667			333	8	43.5	8	4.66667
	334	7.5	33.8667	30	11.2	30.8667	15	0.12173	-0.0987			334	12.6	33.2667	30	9.71795	33.3846	39	-0.0948195	0.00388051			334	38.1064	19.8511	47	37.6	20.7714	35	-0.01666	0.03028			334	9.03448	24.2069	29	10.75	26.3125	16	0.0564405	0.0692744			334	5.2	22.3	10	5.81818
	335	11.2	30.8667	15	11.375	31.75	8	0.0057575	0.0290617			335	25.7179	29.359	39	24.6486	29.6757	37	-0.03518	0.0104195			335	45.45	26.65	20	43.7692	29.5385	13	-0.0552973	0.0950304			335	3.84211	8.15789	19	3.71429	7.90476	21	-0.00420526	-0.00832807			335	5.45833	21	24	6.61538
	336	9.16129	33.1613	31	7.63462	33.5385	52	-0.0502276	0.0124089			336	11.75	34.9167	36	12.04	36.2	25	0.009541	0.0422217			336	43.7692	29.5385	13	44.875	31.75	8	0.0363798	0.0727596			336	6.66667	15.5556	18	8.84375	14.7188	32	0.071626	-0.0275309			336	5.55556	19.8333	18	6.22222
	337	7.63462	33.5385	52	12.9868	26.9737	76	0.176088	-0.215981			337	24.6486	29.6757	37	24.7619	29.2857	42	0.00372613	-0.0128297			337	40.9032	22	31	38.9062	19.5938	32	-0.0657005	-0.0791656			337	4.875	45.125	8	5.5	43.8333	12	0.0205625	-0.0424958			337	22	15.75	8	19.8182
	338	20	35.86	50	33.2759	36.3103	58	0.436776	0.0148163			338	8.36842	31.1053	19	5.94737	34.5789	38	-0.0796526	0.114284			338	45.4583	27.7917	24	46.8276	27.931	29	0.0450484	0.0045852			338	8.84375	14.7188	32	6.38889	16.3333	18	-0.0807649	0.0531198			338	22.5	25	6	22.2222
	339	11.4	46.15	20	11.6	45.6	20	0.00658	-0.018095			339	24.7619	29.2857	42	24.8571	29.3878	49	0.00313333	0.00335714			339	22.0943	45.1698	53	21.878	45.3415	41	-0.00711597	0.00564735			339	6.38889	16.3333	18	6.23529	14.9412	17	-0.00505327	-0.045802			339	17.7333	16.2667	15	21.0714
	340	19.8158	36.0526	38	20.3182	33.9091	44	0.0165287	-0.0705225			340	14.0606	34.4848	33	12.5556	33.8519	27	-0.0495162	-0.0208256			340	26.6667	14.8333	6	26.6667	16.3333	3	0	0.04935			340	38.6571	35.4	35	38.7647	34.7941	34	0.00353882	-0.0199335			340	19.3913	42.4348	46	19.6786
	341	11.6	45.6	20	15.0303	42.7576	33	0.112857	-0.0935158			341	27.1698	31.3396	53	28.4388	31.9796	98	0.0417489	0.021055			341	16.5238	26.8095	21	17.9091	29.6364	11	0.0455758	0.093003			341	10.1176	13.1176	17	8.18182	14.5455	11	-0.0636888	0.0469749			341	30.7143	30.2857	7	31.125
	342	15.0303	42.7576	33	6.84615	39.7692	39	-0.269259	-0.0983166			342	39.037	10.7037	27	39.4706	10.1471	34	0.0142638	-0.0183136			342	35.8929	19.3929	28	38.2059	19.9706	34	0.0760985	0.0190074			342	26.2222	35.9778	45	30.5882	40.1029	68	0.143642	0.135718			342	22.5	23	6	22.6667
	343	19.25	5.75	8	20.5	6.5	4	0.041125	0.024675			343	12.5556	33.8519	27	5.34483	34.2414	29	-0.237233	0.0128155			343	17.9091	29.6364	11	15	28.9048	21	-0.0957091	-0.0240697			343	10.3043	12.1739	23	8.91667	13.8333	12	-0.0456547	0.0545949			343	20	40.88	50	19.8444
	344	8.64706	31.7451	51	8.02667	20.24	75	-0.0204109	-0.378518			344	40.1875	23.8125	16	39.04	21.52	25	-0.0377528	-0.0754233			344	38.2059	19.9706	34	36.3704	18.6667	27	-0.0603883	-0.042899			344	6.4375	17.6875	16	10.7097	18.2903	31	0.140555	0.0198329			344	31	29.5	10	30
	345	19.617	28.8936	47	19.6809	32.5106	47	0.0021	0.119			345	14.8824	32.7059	17	15.1111	31.7778	9	0.00752614	-0.0305346			345	39.0417	42.125	24	41.5	42.4	40	0.0808792	0.0090475			345	37.6429	39.6429	14	38.8824	44	17	0.0407794	0.14335			345	10.0556	41.7778	18	9.76471
	346	11.25	41.625	8	12.6875	45	16	0.0472937	0.111037			346	25.1154	30.5962	52	25.2143	29.8214	56	0.00325385	-0.0254885			346	38.3636	29.5455	11	37.25	29.55	20	-0.0366386	0.000149545			346	7.25641	16.4103	39	4.96	12.76	25	-0.0755519	-0.120093			346	41.5455	41.2727	11	42.8571
	347	19.6809	32.5106	47	19.3966	33	58	-0.00935345	0.0161			347	37	32	13	36.6842	29.1579	19	-0.0103895	-0.0935053			347	15	28.9048	21	13.5385	30.1538	13	-0.0480846	0.0410949			347	40.5625	43.6875	16	38.1429	43.0476	21	-0.0796063	-0.0210521			347	42.8571	39.2143	14	42.5909
	348	21.2927	33.4878	41	20.4419	31.3721	43	-0.0279921	-0.0696069			348	15.8889	33.3333	9	14.4444	33.6667	9	-0.0475222	0.0109667			348	35.1429	37.8571	7	34.875	35.875	8	-0.0088125	-0.0652125			348	9.2	16	15	11	19.5	10	0.05922	0.11515			348	42.8529	26.9412	34	42.2692
	349	6.31034	32.3793	29	7.96774	34.9677	31	0.0545284	0.0851594			349	36.6842	29.1579	19	35.7	27.7	10	-0.0323805	-0.0479647			349	11.0952	36.4762	21	11.2174	37.5652	23	0.00401884	0.035829			349	20.3469	42.0612	49	23.6579	43.9211	38	0.10893	0.0611883			349	42.2692	24.4615	26	42.125
	350	8.70833	26.1667	24	8.57143	32.5714	21	-0.00450417	0.210717			350	14.8261	35.4348	23	17.5	31.4286	14	0.0879717	-0.131804			350	13.5385	30.1538	13	16.1154	30.2308	26	0.0847808	0.00253077			350	18.5882	28.1765	17	19.2258	23.2903	31	0.0209761	-0.160754			350	42	36	7	41.875
	351	17.2941	34.3235	34	16.6786	35.25	28	-0.0202515	0.0304809			351	17.5	31.4286	14	15.6875	33.5625	16	-0.0596312	0.0702063			351	34.875	35.875	8	33.1111	33.6667	9	-0.0580319	-0.0726542			351	28.8	33.86	50	28.2857	35.7347	49	-0.01692	0.0616774			351	20.2353	41.451	51	19.7708
	352	19.0833	29.1667	12	20.4	29.8	20	0.0433183	0.0208367			352	35.5714	9.5	14	34.7778	9.55556	9	-0.0261111	0.00182778			352	16.1154	30.2308	26	15.3953	30.4419	43	-0.0236892	0.0069449			352	19.2258	23.2903	31	20.75	19.8864	44	0.050146	-0.11199			352	41.875	36.875	8	41.2
	353	8.57143	32.5714	21	9.45	33.75	20	0.028905	0.038775			353	15.6875	33.5625	16	15	33.7407	27	-0.0226187	0.00586412			353	32.5909	42.3182	22	36.9355	43.7097	31	0.142937	0.0457802			353	23.6579	43.9211	38	25.1692	35.3077	65	0.049723	-0.28338			353	19.7708	42.2292	48	19.2391
	354	16.6786	35.25	28	9.45	33.75	20	-0.23782	-0.04935			354	32	26.1667	6	31.75	24.875	8	-0.008225	-0.0424958			354	33.4375	15.5625	16	35.1154	15.7692	26	0.0552024	0.00680144			354	23.9524	12.1905	21	22.6667	10.4815	27	-0.0423	-0.0562259			354	19.2391	41.7826	46	19.5625
	355	9.45	33.75	20	11.2	31.5333	15	0.057575	-0.0729283			355	15	33.7407	27	14.6957	35.087	23	-0.010013	0.0442905			355	38.5833	22.1389	36	37.025	33.65	40	-0.0512692	0.378716			355	28.2857	35.7347	49	25.1692	35.3077	65	-0.102532	-0.0140484			355	19.5625	41.4375	32	19.4
	356	11.2	31.5333	15	8.38462	31.7692	13	-0.0926262	0.00776103			356	31.75	24.875	8	33.1111	25.6667	9	0.0447806	0.0260458			356	35.1154	15.7692	26	36.2903	14.2581	31	0.0386555	-0.0497174			356	19.9394	39.3333	33	21.1064	38.7021	47	0.0383939	-0.0207667			356	8.9	42.7	10	9
	357	8.13043	30.8261	23	15.6154	33.2564	39	0.246255	0.0799576			357	14.6957	35.087	23	15.0435	34.2609	23	0.0114435	-0.0271783			357	37.025	33.65	40	38.5741	26.7963	54	0.0509645	-0.225487			357	47	12.75	8	46.8	12.6	5	-0.00658	-0.004935			357	18.4043	41.8723	47	18.7097
	358	21.9697	33.3333	33	15.6154	33.2564	39	-0.209057	-0.00253077			358	15.0435	34.2609	23	15.0667	34.7333	15	0.000762899	0.0155441			358	42.2	42.5	10	43.8	41.5333	15	0.05264	-0.0318033			358	33.98	41.48	50	34.1957	38.3043	46	0.00709496	-0.104479			358	40.5625	37.3125	16	40
	359	9.66667	27.3333	12	8.5	24.25	8	-0.0383833	-0.101442			359	15.0667	34.7333	15	16	33.2	10	0.0307067	-0.0504467			359	14.5	31.25	16	14.9167	28.5833	12	0.0137083	-0.0877333			359	25.4222	29.0444	45	24.2553	28.7234	47	-0.0383911	-0.0105622			359	40	37.3913	23	40.4783
	360	15.6154	33.2564	39	17.0735	29.5588	68	0.047973	-0.121651			360	39.06	12.74	50	40.7761	15.7463	67	0.0564603	0.0989062			360	36.2903	14.2581	31	37.8205	17.4359	39	0.0503433	0.104551			360	34.1957	38.3043	46	39.5946	33.4865	37	0.177625	-0.158508			360	42.3333	24.8333	18	42
	361	17.4118	43.8824	17	17	40.5	16	-0.0135471	-0.111279			361	14.931	36.2414	29	15.1111	34.8889	18	0.00592452	-0.0444969			361	36.5263	37.6316	19	33.2727	36.4545	11	-0.107043	-0.0387244			361	25.2857	29.1071	28	25.2368	28.7632	38	-0.00160789	-0.0113171			361	9.4	38.4667	15	9.81481
	362	23.8974	38.0513	39	17.0735	29.5588	68	-0.224507	-0.279402			362	15.1111	34.8889	18	16.4167	34	12	0.0429528	-0.0292444			362	39.7674	28.7907	43	42.8056	38.3056	36	0.0999539	0.313039			362	35.175	39.825	40	35.5152	42.5455	33	0.011191	0.089503			362	11.0588	10.1176	17	10.6957
	363	37.3235	10.9412	34	36.75	9.30556	36	-0.0188691	-0.0538119			363	15.4762	41.0952	21	15.7407	42.9259	27	0.0087037	0.0602296			363	15.027	28.8649	37	13.7692	30.641	39	-0.0413815	0.0584357			363	28.25	42	16	26.1667	36.8333	18	-0.0685417	-0.169983			363	41.0286	33.6571	35	40.8462
	364	9.92308	32.9615	26	10.3571	35.7857	28	0.0142808	0.0929154			364	15.7407	42.9259	27	14.8824	43.6471	17	-0.028241	0.0237253			364	13.7692	30.641	39	11.9773	29.5	44	-0.0589554	-0.0375397			364	34.4359	36.5641	39	34.6	36.04	25	0.00539897	-0.017243			364	42.2955	19.8409	44	42.3091
	365	10.3571	35.7857	28	10.5238	34.0476	21	0.00548333	-0.0571833			365	15.1143	39.2857	35	13.9524	37.3333	21	-0.0382267	-0.0642333			365	38.3	37.25	20	40	39.96	25	0.05593	0.089159			365	14.8125	39.2188	32	12.0286	40.5143	35	-0.0915913	0.0426231			365	40.8462	33.2308	26	42.1739
	366	11.0833	19.1111	36	9.77273	19	22	-0.0431189	-0.00365556			366	13.9524	37.3333	21	14.4054	38.8919	37	0.0149045	0.0512766			366	11.9773	29.5	44	14.32	30.12	25	0.0770757	0.020398			366	12.0286	40.5143	35	10.8571	41.619	21	-0.03854	0.0363467			366	9.42	38.5	50	9.83636
	367	19.3846	23.2308	13	17.32	24.48	25	-0.0679258	0.0410997			367	43	35.1	20	39	34.7692	13	-0.1316	-0.0108823			367	30.875	42.375	8	32.125	44.375	8	0.041125	0.0658			367	10.8571	41.619	21	12.75	41.5833	12	0.062275	-0.001175			367	11.5455	6.54545	11	11
	368	10.5238	34.0476	21	10.0488	31.561	41	-0.0156285	-0.0818106			368	24.875	11.675	40	24.7679	12.4107	56	-0.003525	0.024205			368	36.1111	10.4167	36	37.35	8.6	20	0.0407594	-0.0597683			368	13.4286	34.7143	7	14.3333	36.4444	9	0.0297667	0.0569222			368	11	7.5	16	11.5294
	369	17.32	24.48	25	19.0625	27.3125	16	0.0573282	0.0931892			369	38.2609	30.7391	23	38.3571	32.6429	14	0.00316739	0.0626326			369	40	39.96	25	39.9545	39.8636	22	-0.00149545	-0.00317036			369	7.16667	38	12	4.2	35.65	20	-0.0976033	-0.077315			369	11.5294	5.82353	17	11.9286
	370	23.3	23.5	10	23.5	24.5	12	0.00658	0.0329			370	25.2273	30.7955	44	25.3103	32.6092	87	0.00273307	0.0596721			370	40.8095	31.1429	21	43.9	33.5	20	0.101677	0.07755			370	12.75	41.5833	12	12.5417	41.9167	24	-0.00685417	0.0109667			370	24.7143	13	7	24.8
	371	12.8333	34.1667	12	13.2	34.6	20	0.0120633	0.0142567			371	38.3571	32.6429	14	38.3636	31.5455	11	0.000213636	-0.0361045			371	31.6667	13.2222	18	34.3333	15.2	15	0.0877333	0.0650689			371	12.5429	41.0286	35	12.1429	38.8571	21	-0.01316	-0.07144			371	11.9286	6.21429	14	12
	372	13.1111	30.9259	27	9.4375	31.3125	16	-0.120862	0.0127183			372	39.0909	31.8182	11	37.4286	30.7143	21	-0.0546909	-0.0363182			372	39.9545	39.8636	22	41.6429	39.7857	14	0.0555455	-0.00256364			372	26.8125	36.1875	16	27	34.5	10	0.00616875	-0.0555187			372	12	7	13	12.125
	373	31.6875	10.75	16	31.5385	10.8462	26	-0.00490337	0.00316346			373	25.58	11.7	50	25.2	10.9	40	-0.012502	-0.02632			373	43.9	33.5	20	38.6571	34.3429	35	-0.17249	0.02773			373	6.5	36	10	5.11765	34.5882	17	-0.0454794	-0.0464471			373	42.5667	30.8333	30	42.4688
	374	34.5	43.75	24	30.4091	43.5	22	-0.134591	-0.008225			374	25.2	10.9	40	25.6047	11.6047	43	0.013313	0.023183			374	5.22222	34.6111	18	6.76923	35.6154	13	0.0508966	0.0330406			374	5.11765	34.5882	17	5	36	15	-0.00387059	0.0464471			374	42.4688	28.375	32	41.9286
	375	7.66667	11.1111	9	8.63636	11.4545	11	0.031903	0.011299			375	25.6047	11.6047	43	25.6667	10.2222	36	0.00204031	-0.0454819			375	20.6667	11.9444	18	17.7	15.3	20	-0.0976033	0.110398			375	21.5476	38.9762	42	21.1356	40.2373	59	-0.0135556	0.0414901			375	43.766	13.0213	47	44.3846
	376	42.3	7.4	10	40.8	7.86667	15	-0.04935	0.0153533			376	25.6667	10.2222	36	25.1111	10.9111	45	-0.0182778	0.0226644			376	41.6429	39.7857	14	39.6471	37.4706	17	-0.0656618	-0.0761676			376	21.6	13.7333	15	20.5	14	12	-0.03619	0.00877333			376	44.3333	9.05556	18	44.7619
	377	29.5	26.5	6	30	25.5	6	0.01645	-0.0329			377	25.1111	10.9111	45	25.2889	10.8222	45	0.00584889	-0.00292444			377	6.76923	35.6154	13	7.52632	33.1579	19	0.0249081	-0.0808514			377	20.7143	17.619	42	20.6071	18.7857	28	-0.003525	0.0383833			377	44.7619	10.3333	21	44.5714
	378	22.9608	34.4902	51	23.093	32.3953	43	0.00435066	-0.0689205			378	38.5294	29.7647	17	38.6667	27.8889	9	0.00451569	-0.0617144			378	28.9375	12.5	16	32.3636	13.3636	11	0.11272	0.0284136			378	23.8298	35.4043	47	25.3529	37.1471	68	0.0501118	0.0573382			378	44.5714	15.381	21	44.7778
	379	23.093	32.3953	43	15.9091	33.9545	22	-0.236351	0.0512976			379	26.587	10	46	26.7347	10.4694	49	0.00486056	0.0154429			379	37.4194	43.8065	31	33.6875	40.625	16	-0.122778	-0.10467			379	43.6522	5	23	46.55	14.525	40	0.0953385	0.313372			379	11.0789	37.2632	38	11.36
	380	16.2273	43.5455	44	16.6047	43.0698	43	0.0124158	-0.0156501			380	35	33.1667	30	35.6216	35.9459	37	0.0204514	0.0914383			380	14.5714	28.0952	21	13.7308	28.6538	26	-0.0276577	0.0183782			380	19.7333	24.0667	15	19.6154	22.9231	13	-0.00388051	-0.0376241			380	43.2	32.8286	35	43.4524
	381	26.1071	28.7143	28	25.3333	30.9167	36	-0.0254583	0.0724583			381	26.7347	10.4694	49	26.7551	9.18367	49	0.000671429	-0.0423			381	33.6875	40.625	16	35.6429	42.6429	14	0.0643312	0.0663875			381	24.0263	39.0263	38	25.0625	37.4375	32	0.0340905	-0.052272			381	44.7778	13.4444	27	45.3182
	382	25.3333	30.9167	36	26.3077	29.9231	26	0.0320564	-0.0326891			382	26.7551	9.18367	49	25.8085	9.46809	47	-0.0311429	0.00935714			382	39.7812	13.4688	32	37.9706	14.8235	34	-0.0595708	0.0445722			382	13.5	18	6	13.2	16.6	5	-0.00987	-0.04606			382	11.36	36.5	50	11.1406
	383	33.55	46.9	20	34.875	44.1875	16	0.0435925	-0.0892412			383	36.7619	32.0476	21	34.6316	35.1579	38	-0.0700877	0.102328			383	13.7308	28.6538	26	13.7059	27.5	34	-0.000818778	-0.0379615			383	25.0625	37.4375	32	22.8421	41.6316	19	-0.073051	0.137985			383	43.4524	32.5476	42	42.4286
	384	17.8222	43.3778	45	17.2619	45.0476	42	-0.0184344	0.0549378			384	28.5625	8.22917	48	26.9737	8.84211	38	-0.052272	0.0201657			384	35.6429	42.6429	14	32.8571	43.2857	7	-0.09165	0.02115			384	20.7037	20.8889	27	21.4286	21.619	21	0.0238481	0.0240222			384	45.3182	15.0455	22	44.963
	385	17.2619	45.0476	42	17.4783	44.7826	46	0.00711812	-0.00871884			385	34.1111	34.9259	27	34.7333	35.6	15	0.0204711	0.022177			385	37.9706	14.8235	34	38.3077	22.7308	52	0.0110907	0.260148			385	29.3725	23.098	51	29.3571	29.6571	70	-0.000506863	0.215795			385	42.4286	34.6786	28	43.875
	386	17.4783	44.7826	46	16.8039	45.098	51	-0.0221858	0.0103777			386	18.2857	9.42857	7	18	8.5	4	-0.0094	-0.03055			386	38.7586	35.8966	29	38.3077	22.7308	52	-0.0148355	-0.433154			386	27.12	39.24	25	27	36	13	-0.003948	-0.106596			386	44.963	14.2963	27	45.0566
	387	16.8039	45.098	51	16.9792	45.4583	48	0.00576556	0.0118537			387	26.2222	8.91667	36	26.8571	8.75	56	0.0208889	-0.00548333			387	11.963	46.6667	27	9.14286	43.2143	14	-0.0927815	-0.113583			387	27	36	13	26.9167	36.5833	12	-0.00274167	0.0191917			387	26.1429	12.7143	7	27.5
	388	16.9792	45.4583	48	16.8537	46.122	41	-0.00412922	0.021833			388	31.2857	18.5	14	32.25	17.6667	12	0.031725	-0.0274167			388	33.3	14.05	20	34.6571	15	35	0.04465	0.031255			388	21.1875	37.6458	48	22.7308	40.3269	52	0.0507736	0.0882079			388	43.875	31.8333	24	44.5333
	389	16.8537	46.122	41	16.2647	46.2059	34	-0.0193765	0.00276133			389	29.8889	18.2222	9	30	16.8333	6	0.00365556	-0.0456944			389	34.6571	15	35	32.2069	13.3793	29	-0.0806131	-0.0533207			389	28.0833	36.25	12	27.3182	38.3636	22	-0.0251735	0.0695386			389	44.5333	31.1333	15	43.5
	390	32.25	46.1667	24	32.5	44.0455	22	0.008225	-0.0697879			390	14.76	23	50	12.8065	22.5806	62	-0.0642717	-0.0137968			390	13.2174	15.0435	23	13.2143	17.4643	28	-0.000102174	0.0796446			390	20.0588	40.7647	17	20.7368	41.1579	19	0.0223068	0.0129359			390	43.5	33.3929	28	45.0667
	391	28.093	38.5814	43	32.0128	38.9359	78	0.128961	0.0116631			391	37	37.1923	26	38.8421	38.3158	19	0.0606053	0.0369626			391	38.0857	27	35	40.6364	29.3182	22	0.0839164	0.0762682			391	42.4878	31.9024	41	41.8788	33.7576	33	-0.0200367	0.061034			391	44.6667	21.8333	6	45.4545
	392	11.1852	32.5926	27	15.3333	27.1818	33	0.136474	-0.178014			392	28.8125	20.625	16	29.1304	19.1304	23	0.0104601	-0.0491712			392	38.3947	15.9737	38	37.6429	15.2381	42	-0.0247368	-0.0242009			392	41.8788	33.7576	33	41.65	33.3	20	-0.00752712	-0.0150542			392	12.1346	37.7885	52	11.8
	393	14.8947	25	19	14.2273	30.2727	22	-0.0219596	0.173473			393	41.5	14	10	41.5	12.1667	6	0	-0.0603167			393	40.6364	29.3182	22	40	28.8421	19	-0.0209364	-0.0156629			393	6.07143	20.9286	14	3.9	17.8	20	-0.07144	-0.10293			393	45.1364	14.5909	22	46.0541
	394	15.5	45.5	52	15.3607	44.0492	61	-0.00458443	-0.047732			394	12.4694	26.0612	49	13.025	26	40	0.0182796	-0.00201429			394	46.2963	42.1481	27	43.8696	43.6522	23	-0.0798395	0.0494824			394	41.5	32.7083	24	41.3333	33.697	33	-0.00548333	0.0325261			394	11.9	38.18	50	11.7358
	395	33.0769	10.4615	13	34.3636	11.4545	22	0.0423329	0.0326699			395	13.025	26	40	13.0732	25.8537	41	0.00158482	-0.00481463			395	37.6429	15.2381	42	37.55	13.075	40	-0.003055	-0.0711658			395	9.96429	43.3571	28	14.875	40.875	24	0.161563	-0.0816625			395	22.6042	36.4583	48	22.6957
	396	34.3636	11.4545	22	32.3636	10.0909	11	-0.0658	-0.0448636			396	22.2368	41.8158	38	23.75	42.1833	60	0.0497829	0.0120922			396	40	28.8421	19	40.8333	32.8333	12	0.0274167	0.131311			396	21.8056	37.3333	36	23.4308	40.3692	65	0.0534695	0.099881			396	44.3333	34.3333	12	44.6316
	397	14.6279	31.6512	43	16.1556	30.9556	45	0.0502596	-0.0228855			397	13.2	26.45	40	13.4667	26.4889	45	0.00877333	0.00127944			397	41.9231	35.4615	13	40.8333	32.8333	12	-0.0358526	-0.0864679			397	31.1667	21.3056	36	31.5455	23.6061	33	0.0124621	0.0756866			397	46.0541	11.4865	37	45.5789
	398	29.5714	44.381	21	31.3684	40.1053	38	0.0591211	-0.14067			398	9.25	39.3125	48	11.9545	36.9545	44	0.0889795	-0.0775767			398	37.55	13.075	40	38.0625	10	32	0.0168613	-0.101167			398	31.5455	23.6061	33	32.0333	20.9667	30	0.0160512	-0.0868361			398	11.7358	36.9057	53	12.2333
	399	31.3684	40.1053	38	34.7467	40.2667	75	0.111144	0.00531018			399	17.8889	15.5556	9	16.5	15.2	10	-0.0456944	-0.0116978			399	38.0625	10	32	38	10.8974	39	-0.00205625	0.0295256			399	26	5	7	26.8333	6.83333	6	0.0274167	0.0603167			399	22.6957	35.8696	46	22.5417
	400	29.2069	44.3793	29	28.9286	44.5	28	-0.0091569	0.00397069			400	28.6078	29.2941	51	28.7857	30.0476	42	0.00585196	0.0247902			400	36.0682	28.3409	44	38.8276	28.2414	29	0.0907844	-0.00327453			400	41.5	34.2667	30	43.1333	38.2	15	0.0537367	0.129407			400	44.6316	32.5789	19	43.3333
	401	28.9286	44.5	28	27.2273	45.3636	22	-0.0559727	0.0284136			401	9.02041	10.3673	49	7.82609	14.0435	46	-0.0392932	0.120945			401	15.9583	25.5417	24	17.6316	28.6316	19	0.0550498	0.101658			401	7.8	38.3333	30	4.46154	33.3462	26	-0.109835	-0.164078			401	45.5789	10.8421	19	45.973
	402	27.2273	45.3636	22	28.375	43.25	16	0.0377602	-0.0695386			402	28.1961	30.1765	51	28.5	31.1818	44	0.00999902	0.0330759			402	38.8276	28.2414	29	38.2381	26.0952	21	-0.0193943	-0.070608			402	42.2703	35.7027	37	42.1538	35.3077	26	-0.00383035	-0.0129958			402	22.5417	36.0417	48	22.7609
	403	28.6364	27.2121	33	26.2963	26.963	27	-0.0769882	-0.00819731			403	28.5	31.1818	44	29.1961	30	51	0.022901	-0.0388818			403	17.6316	28.6316	19	15.8	28.0667	15	-0.0602589	-0.0185856			403	12.2222	44.1111	9	12.0714	42.2143	14	-0.00496111	-0.0624056			403	45.973	9.40541	37	45.8864
	404	37.5714	11.7143	7	36.1429	10.0714	14	-0.047	-0.05405			404	9.97917	12.25	48	10.58	11.98	50	0.0197674	-0.008883			404	38.2381	26.0952	21	41.0556	27.7778	18	0.0926944	0.0553556			404	42.383	35.1702	47	41.9444	35.9444	36	-0.0144278	0.0254722			404	22.7609	36.8261	46	22.7119
	405	36.1429	10.0714	14	33.8571	8.71429	7	-0.0752	-0.04465			405	13.9	25.74	50	13.3429	25.7714	35	-0.01833	0.001034			405	38.0909	10.3636	11	36.5	11.5	14	-0.0523409	0.0373864			405	41.9444	35.9444	36	41.85	37.55	40	-0.00310722	0.0528228			405	45.9231	11.4103	39	46
	406	35.1905	10.3333	21	37.4444	10.037	27	0.0741556	-0.00974815			406	13.3429	25.7714	35	13.3333	25.1875	48	-0.000313333	-0.0192113			406	36.2	45.8	15	38.1111	46.6667	9	0.0628756	0.0285133			406	32.6667	23.75	36	32.5833	26.95	60	-0.00274167	0.10528			406	46	10.8	40	45.8286
	407	15.2222	16.1111	9	11.5	17.5	8	-0.122461	0.0456944			407	19	14.5	6	19.7	14.7	10	0.02303	0.00658			407	41.1111	36.6667	9	39.1667	36	6	-0.0639722	-0.0219333			407	32.4595	24.7297	37	32.9143	24.3714	35	0.0149638	-0.0117881			407	23.25	37.8269	52	22.6222
	408	19.4	23.16	25	15.25	21.5278	36	-0.136535	-0.0537001			408	29.5	32	38	29.6364	31.6061	33	0.00448636	-0.0129606			408	41.1471	15.2941	34	37.8205	16.3333	39	-0.109443	0.0341902			408	32.9143	24.3714	35	33.5833	24.2708	48	0.0220117	-0.00330958			408	45.8286	10.0286	35	45.963
	409	29.3143	20.7143	35	27.8704	19.2963	54	-0.0475048	-0.0466519			409	13.7333	25.4222	45	12.8125	24.9375	48	-0.0302954	-0.0159474			409	40	31	9	40.4	33.2	5	0.01316	0.07238			409	14.4545	24.4545	11	13.8333	23	6	-0.0204379	-0.0478545			409	22.6222	40.8889	45	23.2459
	410	29.9286	36.881	42	30.541	39.3607	61	0.0201484	0.0815822			410	29.6	31.9	40	29.9474	31.9211	38	0.0114284	0.000692632			410	35.3077	32.4615	13	32.875	33.125	8	-0.0800356	0.0218279			410	32.4706	23.6471	34	32.619	23.3095	42	0.00488431	-0.0111049			410	45.963	11.5185	27	46.1212
	411	33.6111	10.6389	36	39.1714	13.6286	35	0.182934	0.0983606			411	29.9474	31.9211	38	30.0435	32.087	23	0.00316201	0.00545824			411	32.9231	11.8462	13	33.6667	15.0833	12	0.0244641	0.106503			411	41.9688	35.8438	32	41.4595	33.8919	37	-0.0167557	-0.0642161			411	42.3846	38.1538	13	42.7692
	412	16.125	20.5	24	16.2917	20.5833	24	0.00548333	0.00274167			412	11.6429	14.0714	42	12.12	11.76	25	0.015698	-0.076046			412	36.875	26.5	16	35.8182	22.8636	22	-0.0347693	-0.119636			412	32.0882	23.2647	34	33.0488	26.9512	41	0.0316019	0.121286			412	46.1212	12.1212	33	46.963
	413	33.9211	43.1316	38	34.0645	42.129	31	0.00471995	-0.0329838			413	11.7917	7.625	24	12.12	11.76	25	0.0108022	0.136041			413	10.3	45.8	10	9.13333	45.5333	15	-0.0383833	-0.00877333			413	32.1463	24.2927	41	32.8485	26.4545	33	0.0231005	0.0711253			413	23.1633	39.5306	49	23.5
	414	12.0769	34.6154	26	12.4286	37.2857	21	0.0115692	0.0878538			414	21.2889	42.1333	45	21.3519	42.7778	54	0.00207148	0.0212022			414	34.24	12.12	25	34.7	9.3	20	0.015134	-0.092778			414	42.6875	6.3125	16	42.7619	4.71429	21	0.00244792	-0.0525813			414	42.7692	38.2308	13	43.2308
	415	21	44.1346	52	21.098	43.8039	51	0.00322549	-0.0108798			415	31.4	43.6	35	30.8919	44.8649	37	-0.0167168	0.0416141			415	42.7857	11.5	14	46.4	10.1	20	0.11891	-0.04606			415	25.6667	7.33333	12	26.5	8.5	8	0.0274167	0.0383833			415	46.963	10.4074	27	46.8421
	416	21.098	43.8039	51	21.5532	43.9149	47	0.0149745	0.00365098			416	13.8	25.48	50	14.9189	25.9054	74	0.0368124	0.0139958			416	6.2	47.5	10	5	47.9	10	-0.03948	0.01316			416	29.6	29.8	10	28	31	5	-0.05264	0.03948			416	43.2308	36.2308	13	43.3043
	417	21.5532	43.9149	47	20.7586	44.1552	58	-0.0261414	0.00790517			417	30.8919	44.8649	37	30.4167	43.9583	24	-0.0156349	-0.0298249			417	45.1053	39.7895	19	44.8462	35.2308	13	-0.0085247	-0.149981			417	24.4722	37.6944	36	26.8261	33.1449	69	0.0774421	-0.149679			417	46.8421	11.3158	19	46.4231
	418	31.58	44.08	50	32.6579	43.8421	38	0.0354627	-0.00782674			418	20.5556	33.9444	18	18.2727	32.3636	11	-0.0751051	-0.0520086			418	8.03846	28.6154	26	4.8	29.64	25	-0.106545	0.0337098			418	43	4.5	12	42.8571	5.28571	7	-0.0047	0.02585			418	43.3043	36.1304	23	44.3913
	419	32.6579	43.8421	38	35.3529	44.8529	34	0.088667	0.0332565			419	21.25	42.6458	48	21.413	42.6957	46	0.00536413	0.00163904			419	10.4545	22	11	10	24.8	10	-0.0149545	0.09212			419	24.1333	40.8	15	21.3333	42.8333	18	-0.09212	0.0668967			419	46.4231	11.7308	26	46
	420	20.7	34.15	20	21.5	30.6667	12	0.02632	-0.114602			420	21.413	42.6957	46	21.6818	43.2727	44	0.00884269	0.0189858			420	37	43.5	10	35.5	45	6	-0.04935	0.04935			420	7	4	9	7.83333	4	6	0.0274167	0			420	23.3333	38.6042	48	23.6833
	421	38	10.3333	18	38.4615	9.88462	26	0.0151846	-0.0147628			421	31.6087	43.1304	23	31.7308	41.4615	26	0.00401622	-0.0549067			421	39	27.5	10	38.4615	30.0769	13	-0.0177154	0.0847808			421	31.4375	37.5	16	30.8462	42.1923	26	-0.0194553	0.154377			421	44.3913	33.3913	23	43.2174
	422	34.3889	38.5556	18	33.8889	34.6667	18	-0.01645	-0.127944			422	21.3529	32.3529	34	19.9	31.15	20	-0.0478018	-0.0395768			422	4.8	29.64	25	4.03704	28	27	-0.0251015	-0.053956			422	30.5714	34.2857	7	30.3	33.8	10	-0.00893	-0.01598			422	43.2174	33.913	23	44.2
	423	11.4615	15.5385	13	8.84211	17.7895	19	-0.0861794	0.0740583			423	28.8846	31.6538	26	30.119	33.5238	42	0.0406128	0.0615218			423	37.7647	37.9412	17	39.5714	34.7143	28	0.0594412	-0.106165			423	30.3	33.8	10	30	32.5	8	-0.00987	-0.04277			423	23.4783	38.3478	46	23.8036
	424	15.5	28	8	17.6875	26.5	16	0.0719687	-0.04935			424	31.7308	41.4615	26	30.119	33.5238	42	-0.0530256	-0.261151			424	42	7.5	10	42.1111	6.16667	18	0.00365556	-0.0438667			424	30.8889	44.3333	9	30.5385	44	13	-0.0115291	-0.0109667			424	44.2	33.8	15	44.6875
	425	16	19	22	13.9697	18.0606	33	-0.066797	-0.0309061			425	30.119	33.5238	42	27.75	31.7917	48	-0.0779417	-0.0569875			425	17.6111	44.2778	18	17	43.7368	19	-0.0201056	-0.0177968			425	30.9375	38.4375	16	30.1818	41.9091	11	-0.0248619	0.114215			425	23.617	38.3191	47	24.1404
	426	34.8929	36.9643	28	37.087	38.7826	23	0.0721859	0.0598228			426	27.75	31.7917	48	30.9016	30.5902	61	0.103689	-0.0395294			426	48.1111	43.4444	9	48.4	43.2	5	0.00950444	-0.00804222			426	44.3571	5.85714	14	43.1	8.2	10	-0.04136	0.07708			426	47.5882	9.11765	17	47
	427	35.4615	28.1154	26	33.5897	36.1026	39	-0.0615821	0.262778			427	29.7027	32.7297	37	30.875	31.825	40	0.0385686	-0.0297656			427	36	37.5	10	38.1818	39.5455	11	0.0717818	0.0672955			427	30.1818	41.9091	11	29.5	43.3	20	-0.0224318	0.0457609			427	47	10.5	16	47.7273
	428	36.2143	47.7143	14	33.9375	46.5625	16	-0.0749062	-0.0378937			428	13.3077	13.2308	39	11.2174	12.7826	46	-0.0687709	-0.0147445			428	34.2667	17.0667	15	33.9545	12.6818	22	-0.0102688	-0.144262			428	29.5	43.3	20	30.7647	41.4118	17	0.0416088	-0.0621229			428	24.3095	35.7381	42	24.3269
	429	37.087	38.7826	23	33.5897	36.1026	39	-0.115058	-0.0881735			429	25.9737	21.3947	38	26	20.8246	57	0.000865789	-0.0187588			429	42.2041	20.8367	49	34.9697	19.2424	33	-0.238011	-0.0524528			429	30.025	34.825	40	29.7619	32.2381	21	-0.00865583	-0.0851092			429	24.3269	37.2885	52	23.6667
	430	12.5625	28.1875	32	14.4286	27.8571	21	0.0613937	-0.0108687			430	30.875	31.825	40	31.425	31.2	40	0.018095	-0.0205625			430	34.9697	19.2424	33	35.8621	16.069	29	0.029359	-0.104407			430	43.2424	19.0909	33	42.9118	18.0882	34	-0.0108787	-0.032988			430	23.6667	38.7917	48	24.1364
	431	21.75	28.4375	16	23.1154	26.3846	26	0.0449212	-0.0675399			431	31.425	31.2	40	29.6316	31.5965	57	-0.0590036	0.0130446			431	35.8621	16.069	29	35.5556	17.3056	36	-0.0100843	0.0406838			431	29.3333	32	9	31.1111	32.5	18	0.0584889	0.01645			431	23.6842	38.5789	19	24.2727
	432	16.7778	32.1111	9	19.3333	31.7333	15	0.0840778	-0.0124289			432	35.5833	45.9167	12	37.5	45.5	8	0.0630583	-0.0137083			432	39.8824	40.6471	17	45.125	43.6562	32	0.172483	0.0990024			432	30.069	41.4483	29	31.2353	42.2353	17	0.0383722	0.0258929			432	44.1111	32.2222	9	44.7692
	433	41.375	44.9375	16	41.6154	45.3846	13	0.00790865	0.0147101			433	33.8491	29.8679	53	36.6484	32.2527	91	0.0920968	0.0784607			433	43.8889	26.1111	9	45.1111	29.4444	9	0.0402111	0.109667			433	31.1111	32.5	18	30.6176	36.5	34	-0.016235	0.1316			433	24.2727	39	22	23.6061
	434	28.7059	6.29412	17	28.5294	4	34	-0.00580588	-0.0754765			434	31.6	32.56	25	33.9655	29.5862	29	0.0778255	-0.0978378			434	41.5	45.8333	6	41.5	48	6	0	0.0712833			434	31.2353	42.2353	17	30.6176	36.5	34	-0.0203206	-0.188691			434	35.8333	20.6667	6	35.8
	435	9.78571	20.0714	42	9.08824	19.1324	68	-0.0229471	-0.0308956			435	24.6512	39.6512	43	26.2143	39.7714	70	0.0514267	0.00395674			435	45.125	43.6562	32	41.8889	37.1111	18	-0.106468	-0.215335			435	30.3103	30.9655	29	30.7368	34.5263	19	0.0140318	0.11715			435	44.7692	30	13	45
	436	44.4615	44.3846	13	41.8824	45.4706	17	-0.0848552	0.0357285			436	33.9655	29.5862	29	34.7778	29.5185	27	0.0267234	-0.00222695			436	10.2917	19.375	24	14.587	31.5217	46	0.141315	0.399628			436	30.7368	34.5263	19	30.0833	36.8333	12	-0.0215004	0.0759009			436	23.6061	39.8182	33	23.5263
	437	21.4167	28.75	12	19.4167	29	12	-0.0658	0.008225			437	18.3333	45	9	20.8	45.6	5	0.0811533	0.01974			437	37.8182	17.8788	33	40.1091	13.9091	55	0.0753709	-0.130603			437	8.61538	10.2308	26	12.3824	11.9118	34	0.123933	0.0553048			437	45	30.5	10	45.0714
	438	27.7805	24.3902	41	25.1364	26.0455	22	-0.0869917	0.0544564			438	24.4091	39.4091	44	24.4878	40.0732	41	0.00258969	0.0218482			438	39.0625	43.5	16	40.4286	41.8571	21	0.0449437	-0.05405			438	36	4.54545	11	39.7692	4.69231	13	0.124008	0.00483147			438	47.8889	10.4444	9	47.875
	439	23.6875	10.8125	16	23.6923	10.5769	26	0.000158173	-0.00775048			439	7	44.619	42	6.92453	43.7925	53	-0.00248302	-0.027195			439	40.4286	41.8571	21	40.3043	39.3913	23	-0.00408696	-0.0811261			439	12.3824	11.9118	34	16.125	18.6667	48	0.123133	0.222236			439	45.0714	30.6429	14	44.3889
	440	10.4286	29.7143	7	11	29.1111	9	0.0188	-0.0198444			440	6.92453	43.7925	53	6.98305	44.339	59	0.00192539	0.0179808			440	14.037	28.0741	27	12.0588	20.2353	34	-0.0650832	-0.257896			440	30	34.6923	26	30.5833	34.9583	24	0.0191917	0.00875224			440	24.0889	38.4	45	22.3333
	441	27.2059	12.2941	34	30.4677	14.7742	62	0.107315	0.0815945			441	31.9783	29.3261	46	42.7	26.9	40	0.352745	-0.0798183			441	38.9091	43	11	36.0556	44.6667	18	-0.0938813	0.0548333			441	43.5556	10.7778	9	45.1765	9.76471	17	0.0533281	-0.0333301			441	22.3333	41.3636	33	22.8636
	442	15.5357	7	28	14.75	5.5	48	-0.02585	-0.04935			442	43.9245	27.0755	53	44.6053	39.8684	76	0.0223962	0.420888			442	18.5	19.2222	18	15.6667	17.5	12	-0.0932167	-0.0566611			442	16.125	18.6667	48	13.9062	19.5625	32	-0.0729969	0.0294729			442	34.25	25.4643	28	34.2273
	443	26.7407	26.7778	27	33.3265	27.3878	49	0.216672	0.0200683			443	27.7209	4.39535	43	27.125	4.85417	48	-0.0196061	0.0150951			443	40.1	32.7	10	42	33.5	10	0.06251	0.02632			443	30.5833	34.9583	24	30.5652	39.2609	46	-0.000596014	0.141553			443	22.8636	39.7727	44	23.3889
	444	35.5556	15.6296	27	35.1875	18.3125	16	-0.012109	0.0882664			444	37.9333	46.6667	15	37.8571	47.0714	14	-0.00250667	0.0133167			444	10.2	34.5	30	15.2143	33.6429	28	0.16497	-0.0282			444	30.5652	39.2609	46	30.9412	37.2353	51	0.0123691	-0.0666414			444	45	28.3571	14	44.7
	445	41.4	7.93333	15	37.45	10.95	20	-0.129955	0.0992483														445	13.3462	28.3462	26	15.2143	33.6429	28	0.0614615	0.174262			445	14.9375	18.625	16	12.88	20.08	25	-0.0676917	0.0478695			445	23.3889	39.7778	36	23.3333
	446	10.1667	29.9167	12	7.33333	28.2222	9	-0.0932167	-0.0557472														446	43.1087	35.9783	46	42.1875	39.1667	48	-0.0303073	0.104899			446	12.88	20.08	25	13.6667	16.6667	33	0.0258813	-0.112299			446	34.0222	25.8889	45	34.6087
	447	21.3469	26.7755	49	31.5965	18.5439	57	0.33721	-0.270821														447	36.75	18.7917	24	42.2857	22.5357	28	0.182125	0.123179			447	38.15	7.15	20	41.6818	4.77273	22	0.116197	-0.0782123			447	44.7	28.1	10	44.5882
	448	24.8571	11.8929	28	24	11.8947	19	-0.0282	6.18421e-05														448	8	6.92857	28	8.52381	10.5238	42	0.0172333	0.118283			448	12.9643	18.3214	28	15.2917	18.75	24	0.0765708	0.0141			448	23.3333	38.7692	39	22.5909
	449	37.1111	25.7778	27	34.6	21.6	15	-0.0826156	-0.137449														449	35.7619	36.1429	21	32.9268	31.5122	41	-0.093274	-0.152349			449	38.4545	3.63636	11	42.3529	3.52941	17	0.128257	-0.00351872			449	34.6087	24.1957	46	34.9268
	450	6.63043	32.1304	46	3.82609	33	23	-0.092263	0.0286087														450	36.3846	18.5385	13	34.8421	17.1053	19	-0.0507486	-0.0471522			450	42.3529	3.52941	17	41.4444	2.66667	9	-0.0298895	-0.0283843			450	22.5909	41.6818	22	22.8929
	451	3.82609	33	23	8.09677	32.0323	31	0.140506	-0.0318387														451	37	43	9	39.6429	45.5714	14	0.08695	0.0846			451	31.7143	33.4571	35	31.5854	39.8293	41	-0.00424146	0.209643			451	22.8929	40.75	28	22
	452	24.6154	6.15385	13	23.875	9	8	-0.0243587	0.0936385														452	35.1915	33.6383	47	40.4032	25.629	62	0.171466	-0.263505			452	31.5854	39.8293	41	32.3667	40.1333	30	0.0257048	0.0100037			452	12.0755	36.3019	53	11.9362
	453	11.1176	31.4118	17	14.4615	31.9231	26	0.110014	0.0168222														453	34.8421	17.1053	19	35.1429	17.0714	14	0.00989474	-0.00111316			453	31.5	39.75	32	31.8537	38.1463	41	0.0116354	-0.0527604			453	42.3333	35.3333	12	43.2353
	454	9.85714	28.8571	21	9.68182	29.7727	22	-0.00576818	0.0301227														454	41.9565	19.0217	46	40.4032	25.629	62	-0.0511034	0.21738			454	15.92	14.4	25	11.4118	14.1765	17	-0.148321	-0.00735412			454	11.9362	36.1915	47	12.58
	455	19.1818	28.5909	22	18.7667	28.9667	30	-0.0136585	0.0123624														455	8.28571	44.619	42	8.375	42.7812	32	0.0029375	-0.0604635			455	31.1765	38.6471	17	32.08	38.72	25	0.0297261	0.00239976			455	23.2308	36.7692	13	21.9167
	456	40.8125	10.375	16	39.6667	12.9167	12	-0.0376979	0.0836208														456	43.1818	47.6364	11	41.2667	46.9333	15	-0.0630085	-0.0231297			456	31.4583	36.5208	48	31	38.8485	33	-0.0150792	0.0765797			456	33.6486	23.7838	37	34.2857
	457	18.7667	28.9667	30	19.3333	25.8	30	0.0186433	-0.104183														457	35.6667	45.4444	9	34.8571	44.5714	7	-0.0266333	-0.0287222			457	31	38.8485	33	31.5263	38.5789	38	0.0173158	-0.00886778			457	12.58	35.24	50	12.7959
	458	25.1176	21.4118	17	19.3333	25.8	30	-0.190304	0.144373														458	37.5333	28.8	15	39.7857	30.2143	14	0.0741033	0.04653			458	31.5263	38.5789	38	32.7419	39.4516	31	0.0399939	0.0287107			458	21.9167	41.9583	24	21.9286
	459	23.9333	7.53333	15	26.8182	6.81818	11	0.0949115	-0.0235285														459	34.0833	44.9167	12	36.1429	43.8571	7	0.0677583	-0.0348583			459	31.6897	37.2414	29	31.1026	38.3846	39	-0.0193153	0.0376125			459	34.2857	21.7143	21	34.6667
	460	29	7.5	6	26.8182	6.81818	11	-0.0717818	-0.0224318														460	43.7143	14.881	42	36.6	19.4533	75	-0.23406	0.150431			460	31.1026	38.3846	39	31.04	36.72	25	-0.00205836	-0.0547658			460	42.8333	34.1667	6	42.6667
	461	12.3	6.75	20	7.5	6.38889	18	-0.15792	-0.0118806														461	12	43.8438	32	11.7778	43.4815	27	-0.00731111	-0.0119186			461	15.2308	8.76923	13	17.1176	12	17	0.0620783	0.106292			461	12.7959	36.4286	49	12.9412
	462	20.9375	11.5625	16	24.44	9.68	25	0.115232	-0.0619343														462	11.7778	43.4815	27	9.48485	43.0606	33	-0.0754374	-0.0138468			462	16.7667	13.9667	30	17.1176	12	17	0.0115473	-0.0647033			462	21.9286	44.8571	14	22.2381
	463	27.1591	16.5682	44	35.3571	13.5833	84	0.269716	-0.0982015														463	33.6667	21.3333	18	34.2	23.5	10	0.0175467	0.0712833			463	31.5	36	20	31.8	35.5	10	0.00987	-0.01645			463	34.6667	23.1667	24	34.0833
	464	6.15	33.25	20	13.0556	34.3333	36	0.227193	0.0356417														464	15.0208	26.0625	48	15.3636	25.4545	55	0.0112782	-0.0200017			464	31.0435	37	46	33.2174	41.1739	23	0.0715217	0.137322			464	12.9412	34	51	12.75
	465	21	28.5	12	23.5	30.25	12	0.08225	0.057575														465	15.5385	24.5192	52	14.8	26.85	40	-0.0242954	0.0766823			465	32.3939	38.8182	33	30.8276	35.5862	29	-0.051533	-0.106332			465	34.0833	24.0278	36	32.3889
	466	41.4516	11.5806	31	39.2708	16.6667	48	-0.0717476	0.16733														466	42.1429	32.8571	14	41.3	32.1	10	-0.02773	-0.02491			466	30.8276	35.5862	29	31.1304	35.087	23	0.00996372	-0.0164253			466	12.75	35.9722	36	12.9583
	467	8.62857	34.2286	35	17.375	31.175	40	0.287757	-0.100462														467	14.8	26.85	40	16.4062	25.7969	64	0.0528456	-0.0346478			467	29.7143	25	7	30.125	25.875	8	0.0135125	0.0287875			467	22.3333	42.3333	9	22
	468	3.94118	34.2353	17	5.33333	33.75	12	0.045802	-0.0159662														468	27.6596	26.8936	47	25.1685	16.3596	89	-0.0819551	-0.346571			468	31.5	41.7143	14	32.8333	39.5	12	0.0438667	-0.07285			468	32.3889	23.1667	18	33.4
	469	14.3333	23.6944	36	12.2609	23.3913	23	-0.0681841	-0.00997331														469	6.05556	26.1111	18	7.3	26.4	10	0.0409422	0.00950444			469	16.1351	11.7568	37	14.878	11.9756	41	-0.0413581	0.00720026			469	12.9583	35.25	48	13.2321
	470	5.33333	33.75	12	9.25	33.05	20	0.128858	-0.02303														470	7.3	26.4	10	7.14286	24.2857	7	-0.00517	-0.06956			470	29.5625	30.3125	16	31.4615	31.7692	13	0.0624784	0.0479264			470	33.4	23.05	20	33.7619
	471	12	32.1538	13	9.25	33.05	20	-0.090475	0.0294835														471	9.25	36.4583	24	9.19149	39.5745	47	-0.001925	0.102521			471	27.5333	27.4333	30	24.2353	28.8235	17	-0.108505	0.0457375			471	33.7619	23.8571	21	33.8462
	472	24.5294	28.8235	17	20.7857	31.2143	28	-0.123168	0.0786559														472	8	23.2857	7	7.83333	23.1667	6	-0.00548333	-0.00391667			472	35.8333	18.1667	6	34	19.5	8	-0.0603167	0.0438667
	473	20.7857	31.2143	28	24.0556	29.3889	18	0.107578	-0.0600556														473	37.1316	31.1579	38	31.7429	27.4571	70	-0.177289	-0.121755			473	26.0652	23.1304	46	27.7222	20.6944	36	0.0545155	-0.0801441
	474	21	22.5	18	24.6875	19.75	32	0.121319	-0.090475														474	29.28	23.6	25	26.8286	24.7429	35	-0.080652	0.0376			474	35.4444	18.3333	9	34.8	19.2	5	-0.0212022	0.0285133
	475	25.6429	12.9524	42	30.4651	11.6744	43	0.158652	-0.042045														475	15.6735	23.8571	49	15.8082	23.0548	73	0.00443327	-0.0263973			475	45.35	10.25	40	44.6098	9.36585	41	-0.024354	-0.0290884
	476	31.7778	23.1852	27	34.7727	22.5455	22	0.0985338	-0.0210471														476	7.71429	21.6429	14	8.54545	19.6364	11	0.0273455	-0.0660136			476	27.125	43.1667	24	28.625	35.875	40	0.04935	-0.239896
	477	22.3158	23.8421	19	24.6364	22.8182	11	0.0763469	-0.0336871														477	8.54545	19.6364	11	7.47059	20.5294	17	-0.0353631	0.0293813			477	31.9792	38.4792	48	29.6444	39.2667	45	-0.0768124	0.0259088
	478	26.7708	9.22917	48	32.7347	16.6735	49	0.196211	0.244918														478	15.8667	23.2889	45	15.2462	23.5692	65	-0.0204149	0.00922325			478	30.25	24.4688	32	25.7727	26.5455	22	-0.147302	0.0683236
	479	35.48	19	25	32.7347	16.6735	49	-0.0903206	-0.0765429														479	36.5806	30.2581	31	38.48	30.36	50	0.0624888	0.00335368			479	33.8333	18.1667	6	31.9091	20	11	-0.0633076	0.0603167
	480	32.7347	16.6735	49	31.1964	12.4821	56	-0.0506089	-0.137895														480	12.2653	10.5102	49	10.2805	10.2195	82	-0.0653005	-0.00956376			480	44.3548	7.12903	31	43	6.63636	22	-0.0445742	-0.0162088
	481	16.8182	30.4773	44	15.7568	27.0541	37	-0.0349209	-0.112624														481	15.5556	24.8056	36	16.549	22.2941	51	0.032685	-0.0826263			481	31.9091	20	11	34	16.5333	15	0.0687909	-0.114053
	482	22.1905	23	21	21.6667	22.4	15	-0.0172333	-0.01974														482	16.9792	22.5625	48	15.963	22.8148	54	-0.0334331	0.00830116			482	30.1429	28.2857	7	28.8	28	10	-0.04418	-0.0094
	483	32.1429	33.898	49	24.9574	35.1277	47	-0.2364	0.0404571														483	27.3043	25.8696	46	28.4684	35.4304	79	0.0382958	0.314551			483	33.9615	19.5769	26	32.9091	20.0455	22	-0.0346255	0.0154147
	484	34.6744	14.5349	43	34.0385	13.4231	26	-0.020923	-0.0365784														484	15.6562	24.875	32	15.7073	22.9756	41	0.00168011	-0.0624899			484	9.58621	10.069	29	11.4118	6.29412	17	0.0600609	-0.124192
	485	20.0417	13.7083	24	17.3667	9.73333	30	-0.0880075	-0.130777														485	15.7073	22.9756	41	15.3478	22.6957	46	-0.0118273	-0.0092106			485	33.9032	18.3226	31	33.36	23.36	25	-0.0178721	0.165731
																							486	15.3478	22.6957	46	16.0175	21.7018	57	0.0220337	-0.0326992			486	24.7778	23	18	17.5455	24.8636	22	-0.237943	0.0613136
																							487	40.1667	31.5	18	40.5556	31.3333	9	0.0127944	-0.00548333			487	45.3043	5.3913	23	45.0526	4.89474	19	-0.00828146	-0.0163371
																							488	37.0312	30.4062	32	40.625	30.5625	16	0.118234	0.00514062			488	31.6154	28.3846	13	32.5556	27.1111	18	0.0309316	-0.0418983
																							489	15.9474	21.4737	38	16.25	20.9688	32	0.00995658	-0.0166123			489	32.2857	3.42857	7	32.5	3	4	0.00705	-0.0141
																							490	40.5405	35.8919	37	39.7174	36.5	46	-0.0270816	0.0200068			490	13	5.68421	19	11	4.2	20	-0.0658	-0.0488305
																							491	16.2222	20.1333	45	15.6538	19.1154	26	-0.0186996	-0.0334905			491	13.2821	32.8205	39	13.1875	31.5417	48	-0.00311074	-0.042074
																							492	40.1081	34.8378	37	40.4815	34	27	0.012284	-0.0275649			492	22.98	21.56	50	24.2222	21.7778	54	0.0408691	0.00716489
																							493	40.4815	34	27	39.6667	36.4222	45	-0.0268074	0.0796911			493	4.26087	6.95652	23	4.45161	6.16129	31	0.00627546	-0.0261631
																							494	17	19.5769	52	16.2045	17.9318	44	-0.0261705	-0.054124			494	15	4.28571	14	12.4118	6.88235	17	-0.0851529	0.0854294
																							495	16.2045	17.9318	44	15.6667	19.4	30	-0.0176962	0.0483032			495	9.66667	39.8889	9	6.8125	40.25	16	-0.0939021	0.0118806
																							496	15.6667	19.4	30	15.6863	17.7647	51	0.000645098	-0.0538012			496	39.5319	6.10638	47	36.8333	9.41111	90	-0.0887833	0.108726
																							497	15.6863	17.7647	51	15.4595	19.0811	37	-0.00746222	0.0433087			497	40.4667	4.82222	45	39.875	5.225	40	-0.0194658	0.0132514
																							498	13.6053	5.13158	38	13.2	4.66667	30	-0.0133332	-0.0152956			498	39.875	5.225	40	39.3784	5.32432	37	-0.0163389	0.00326777
																							499	4.51852	14.3704	27	4.57895	12.7368	19	0.00198811	-0.0537431			499	39.3784	5.32432	37	39.4091	5.40909	44	0.00101044	0.00278882
																							500	19	24	7	19.5	24.5	4	0.01645	0.01645			500	36.2222	31.8889	9	35.1667	30.2778	18	-0.0347278	-0.0530056
																							501	29.3889	42.8889	18	30.6667	42.5238	21	0.0420389	-0.0120111			501	12.7667	30.0333	30	13.9107	29.0179	56	0.0376392	-0.0334092
																							502	5.25	25.1667	12	4.4	22.4	15	-0.027965	-0.0910233			502	40.2143	6.28571	42	40.6383	5.7234	47	0.01395	-0.0185
																							503	20.8889	26.3333	9	20	27	9	-0.0292444	0.0219333			503	27.9535	31.6512	43	27.8286	33	35	-0.00410977	0.0443767
																							504	18.3913	27.2609	23	18.65	25.95	20	0.00851109	-0.0431276			504	38.3077	6.76923	52	39	6.59574	47	0.0227769	-0.00570769
																							505	18.65	25.95	20	17.8947	29.6316	19	-0.0248482	0.121124			505	22.7059	19.4412	34	20.9024	21.1707	41	-0.0593333	0.0569024
																							506	39.0465	30.1163	43	38.0303	26.6061	33	-0.0334333	-0.115486			506	39	6.59574	47	38.5714	7.62857	35	-0.0141	0.03398
																							507	4.52632	7.73684	19	4.94737	6.94737	19	0.0138526	-0.0259737			507	33.4167	30.75	12	35.0526	32.0526	19	0.0538232	0.0428566
																							508	4.94737	6.94737	19	5	6.94444	18	0.00173158	-9.61988e-05			508	35.0526	32.0526	19	33.0556	33.7222	18	-0.0657038	0.0549295
																							509	5	6.94444	18	4.47368	6.42105	19	-0.0173158	-0.0172196			509	41.625	15.35	40	38.4	12.9667	30	-0.106103	-0.0784117
																							510	4.10526	7.94737	19	4.18182	6	22	0.00251866	-0.0640684			510	37.5263	29.6316	19	37.2333	29.5667	30	-0.00963912	-0.00213561
																							511	18.5714	28.0476	21	20.0909	28.6364	11	0.0499909	0.0193697			511	27.775	29.425	40	32.7468	30.0633	79	0.163573	0.0209998
																							512	12.5227	35.0909	44	12.7119	24.1864	59	0.00622261	-0.358757			512	12.8333	26.1667	6	14.3333	26.4167	12	0.04935	0.008225
																							513	4.84211	7.89474	19	4.35	8.55	20	-0.0161903	0.0215582			513	37.5714	28.8095	21	36.5714	27.9429	35	-0.0329	-0.0285133
																							514	4.35	8.55	20	3.66667	9.80952	21	-0.0224817	0.0414383			514	11.1887	14.6792	53	5.22727	18.6364	44	-0.19613	0.130189
																							515	18	30.5	8	19.4	28.8	5	0.04606	-0.05593			515	36.6897	18.6207	29	33.4286	21.2143	28	-0.10729	0.0853293
																							516	3.66667	9.80952	21	4.25926	7.37037	27	0.0194963	-0.0802481			516	35.3	29.7667	30	35.1481	27.8889	27	-0.00499593	-0.0617789
																							517	12.8684	7.78947	38	6.84211	15.0789	38	-0.198266	0.239824			517	35.1481	27.8889	27	31.9444	28.8333	54	-0.105402	0.0310722
																							518	12.0345	39.0345	29	11.3158	33.2281	57	-0.023645	-0.191031			518	12.1538	24.0769	26	12.6207	25.069	29	0.0153592	0.0326382
																							519	14.0345	19.4828	29	14.2051	23.0769	39	0.00561424	0.118248			519	37.8571	13.4762	21	37.5556	13.0556	18	-0.00992222	-0.0138389
																							520	3.7	27.5	10	4.35294	25.9412	17	0.0214818	-0.0512853			520	37.8333	21.0833	12	36.6111	22.3333	18	-0.0402111	0.041125
																							521	4.38462	9	13	4.64286	7.71429	14	0.00849615	-0.0423			521	36.6111	22.3333	18	35.8889	20.6667	9	-0.0237611	-0.0548333
																							522	18.7143	29.4286	7	18.5	30.5	8	-0.00705	0.03525			522	36.125	23	24	35.2308	22.0769	13	-0.0294202	-0.0303692
																							523	4.94444	9.5	18	3.92308	9.38462	13	-0.033603	-0.00379615			523	35.2308	22.0769	13	36.5	20	10	0.0417577	-0.0683308
																							524	3.92308	9.38462	13	5.36842	7.78947	19	0.0475518	-0.0524802			524	36.3611	23.1667	36	34.9032	23.9355	31	-0.0479644	0.0252941
																							525	12.4167	38.7917	24	12.9143	38.2286	35	0.0163717	-0.0185258			525	34.9032	23.9355	31	36.875	22.2917	24	0.0648714	-0.0540816
																							526	39	43.0909	22	37.8	42.8667	15	-0.03948	-0.00737758			526	16.2857	35	7	15.75	34	4	-0.017625	-0.0329
																							527	39.5882	33.8824	17	40.2174	35	23	0.0206992	0.0367706			527	36.875	22.2917	24	36.1765	24.2353	17	-0.0229816	0.0639453
																							528	5.36842	7.78947	19	4.5	9	20	-0.0285711	0.0398263			528	35.6522	27.5652	23	36.0667	24.1333	15	0.0136368	-0.112909
																							529	18	31.5	10	18.75	31.85	20	0.024675	0.011515			529	37.1111	29.3333	9	37.2	31.6	5	0.00292444	0.0745733
																							530	18.75	31.85	20	19.8	33	20	0.034545	0.037835
																							531	38.2857	41.8	35	38.3448	37.7069	58	0.00194483	-0.134663
																							532	39.3939	33.8182	33	38.3448	37.7069	58	-0.0345158	0.127939
																							533	18	28.6923	13	17.6154	28.8462	13	-0.0126538	0.00506154
																							534	38.2353	32.0588	34	38.4286	36.7143	49	0.00635882	0.153165
																							535	36.8529	40.4118	34	36.9167	38.9583	24	0.00209657	-0.0478179
																							536	16.2273	29.8182	22	16.087	29.7826	23	-0.0046164	-0.00117036
																							537	18.12	46.2	25	19.0476	44.5238	21	0.0305187	-0.0551467
																							538	36.4615	35.5	26	35.6905	37.5476	42	-0.0253679	0.0673667
																							539	23.3333	12.6667	15	22.3636	10.9091	11	-0.031903	-0.0578242
																							540	34.6875	18.75	16	36.2857	19.0714	14	0.0525813	0.010575
																							541	36.2857	19.0714	14	38.2727	20.8182	11	0.0653727	0.0574682
																							542	36.48	36.8	25	35.7273	33.7273	22	-0.0247647	-0.101093
																							543	45.0909	37.3636	11	45.1667	39.2778	18	0.00249242	0.0629753
																							544	24.84	10.36	25	23.8824	9.23529	17	-0.0315066	-0.0370028
																							545	46.9333	37.0667	15	45.0714	35.1429	14	-0.0612567	-0.0632933
																							546	4.06667	27.7333	15	6.93333	25.9333	15	0.0943133	-0.05922
																							547	16.375	38.8125	16	17.8571	42.5714	14	0.0487625	0.123669
																							548	34.5926	7.18519	27	34.3333	8.3	30	-0.00852963	0.0366774
																							549	44.0909	37.9091	22	44.2857	41.381	21	0.00640909	0.114224
																							550	12.8929	16.2857	28	10.3529	15.7647	34	-0.0835632	-0.0171412
																							551	44.2857	41.381	21	42.5	40.25	20	-0.05875	-0.0372083
																							552	22.7826	26.4348	23	23.1628	27.6512	43	0.012508	0.0400189
																							553	31.119	24	42	31.137	23.8356	73	0.000590183	-0.00540822
																							554	17.4615	36.3846	13	16.7273	35.9091	22	-0.0241573	-0.0156448
																							555	34.5556	18.2222	9	35.1667	19.8333	6	0.0201056	0.0530056
																							556	14.2632	27.5789	19	15.0909	30.6364	11	0.027233	0.100589
																							557	11.4167	24.75	12	11.9091	25.1818	11	0.0162008	0.0142068
																							558	10.6522	28.3261	46	15.3077	29.4835	91	0.153167	0.0380794
																							559	10.4444	15.4074	27	10.1579	13.0526	19	-0.00942749	-0.0774721
																							560	36.7826	18.913	23	32.8	17.96	25	-0.131028	-0.0313551
[truncated: 4 more columns]
