# Supplementary material for: Emergence of periodic circumferential actin cables from the anisotropic fusion of actin nanoclusters during tubulogenesis
Source: Nat Commun. 2024 Jan 24;15:464. doi: 10.1038/s41467-023-44684-z (PMC10808230; doi:10.1038/s41467-023-44684-z)
Supplement: Supplementary file 11 — Source Data [file 41467_2023_44684_MOESM11_ESM.zip › Source-data/Source-data_SupplementaryFig1g.xlsx]

## Sheet: Supplementary Figure 1g
Supplementary Figure 1g
	Mean skeleton length (µm)
	Time (m)	Image #1	Image #2	Image #3	Image #4	Image #5	Image #6	Image #7	Image #8	Image #9	Average	SD
	-80	0.193946	0.300056	0.348439	0.260431	0.353605	0.296845	–	–	–	0.29222	0.0542829
	-70	0.263679	0.307081	0.337245	0.438238	0.41343	0.397837	–	–	–	0.359585	0.0619172
	-60	0.332066	0.410268	0.393197	0.293972	0.371033	0.27319	–	–	–	0.345621	0.0503091
	-50	0.426359	0.504304	0.224872	0.399158	0.415814	0.369973	–	–	–	0.39008	0.0844649
	-40	0.288255	0.398668	0.269617	0.277287	0.575108	0.240088	–	–	–	0.341504	0.115651
	-30	0.600408	0.554696	0.55773	0.459896	0.38985	0.336333	0.176367	–	–	0.439326	0.139337
	-20	0.461471	0.441329	0.346607	0.416935	0.398535	0.370872	0.518973	0.434963	0.267195	0.40632	0.0684181
	-10	0.490791	0.526181	0.351281	0.6294	0.459792	0.551936	0.520396	0.639376	0.43027	0.511047	0.0866357
	0	0.472844	0.365222	0.645227	0.5071	0.546126	0.775571	0.552853	0.732253	0.2821	0.542144	0.151416
	10	0.283762	0.463	0.509555	0.626393	0.572504	0.770011	0.570059	0.667567	0.61023	0.563676	0.12953
	20	1.11071	0.32125	0.680829	0.488776	–	–	–	–	–	0.650392	0.294651
		*Each value indicates mean length of all maximum skeleton branches in the image (12 - 38 skeletons/image)
