# Supplementary material for: Emergence of periodic circumferential actin cables from the anisotropic fusion of actin nanoclusters during tubulogenesis
Source: Nat Commun. 2024 Jan 24;15:464. doi: 10.1038/s41467-023-44684-z (PMC10808230; doi:10.1038/s41467-023-44684-z)
Supplement: Supplementary file 11 — Source Data [file 41467_2023_44684_MOESM11_ESM.zip › Source-data/Source-data_SupplementaryFig1f.xlsx]

## Sheet: Supplementary Figure 1f
Supplementary Figure 1f
	Mean intensity ratio (Longitudinal/ Circumferential)
	Image #	Stage 15	Stage 16
	1	1.21236	1.01952
	2	0.759187	0.696663
	3	1.00691	0.704491
	4	0.844331	0.843458
	5	0.813356	0.768793
	Average	0.927229	0.806585
	SD	0.184206	0.132887
