# Supplementary material for: Emergence of periodic circumferential actin cables from the anisotropic fusion of actin nanoclusters during tubulogenesis
Source: Nat Commun. 2024 Jan 24;15:464. doi: 10.1038/s41467-023-44684-z (PMC10808230; doi:10.1038/s41467-023-44684-z)
Supplement: Supplementary file 11 — Source Data [file 41467_2023_44684_MOESM11_ESM.zip › Source-data/Source-data_Fig4f.xlsx]

## Sheet: Figure 4f
Figure 4f
	OrientationJ analysis
	Frame*	Dominant direction(°)	Coherency
	1	89.1802	0.01955
	2	3.0035	0.00634
	3	65.4788	0.03233
	4	20.3563	0.01335
	5	78.4442	0.00999
	6	68.7857	0.06744
	7	74.8404	0.11847
	8	78.8632	0.11717
	9	81.5815	0.08557
	10	82.2155	0.07986
	11	89.1661	0.12299
	12	84.7324	0.1198
	13	83.2786	0.13173
	14	89.6453	0.13421
	15	79.0324	0.09153
	16	82.5817	0.1025
	17	78.7455	0.09838
	18	82.4048	0.11463
	19	88.0813	0.12905
	20	89.7931	0.16455
	21	77.5368	0.17823
	22	78.8962	0.16448
	23	89.0688	0.11864
	24	81.7637	0.18193
	25	83.8609	0.17614
	26	89.5308	0.18387
	27	86.4247	0.16805
	28	86.2546	0.21356
	29	89.8625	0.20554
	30	87.135	0.18245
	31	88.955	0.20529
	32	87.607	0.22305
	33	89.8454	0.20107
	34	86.4636	0.17684
	35	89.5044	0.17709
	36	86.6204	0.18369
	37	84.7113	0.19111
	38	82.9406	0.21046
	39	89.7477	0.20002
	40	85.0762	0.19695
	41	88.9705	0.19096
	*One frame correspons to 1 sec in the model
